# Supplementary material for: Transcriptional Profiling of Rats Subjected to Gestational Undernourishment: Implications for the Developmental Variations in Metabolic Traits
Source: PLoS One. 2009 Sep 29;4(9):e7271. doi: 10.1371/journal.pone.0007271 (PMC2749934; doi:10.1371/journal.pone.0007271)
Supplement: Table S1 — PCR primer sequences used for the qRT-PCR analysis (0.03 MB XLS) [file pone.0007271.s001.xls]

## Sheet: Sheet1
Primer Name	Forward	Reverse
IGFBP2	CCTCAAACAGTGCAAGATGTC	TGCTCGTTGTAGAAGAGATGG
FABP7	GAACTGTAAGTCTGTGATTCGG	TGCCATCCTTAATTTCTCTGAC
RGD1310991	CATTCAAGAAGGATGTGCAGG	CAATCTCTGTCCATGTGCTC
RPB1	ATGAACTTCACCTGGAGATGAG	AAAGAGACAAGGCAATGAGAC
GYS2	TTCTTAAAGGAGGTGACGGAC	GGCATGGGTTGTAAATATTGTG
DGAT2	GCCACCTTTGATACTCTTTGTC	GCCAGTATTCTCCAGTTCAG
ADRA1B	CGGAATGTTCATCCTATGGTG	GGGTAGATGATGGGATTGAG
GR	GGAGAATTATGACCACACTCAAC	GCAGTAGGTAAGGAGATTCTCAA
PPARa	CTGGTCAAGCTCAGGACACA	AAACGGATTGCATTGTGTGA
AOX	CCAATCACGCAATAGTTCTGG	CGCTGTATCGTATGGCGAT
11BHSD2	TGGCCACTGTGTTGGATTT	ATCGGCCACTACCATGTTG
PEPCK	AGCTGCATAATGGTCTGG	GAACCTGGAGTTGAATGC
CYCLOPHILIN	TTCGGTCGCGTCTGCTTCGA	GCCAGGACCTGTATGCTTCA
