# Supplementary material for: Transcriptional Profiling of Rats Subjected to Gestational Undernourishment: Implications for the Developmental Variations in Metabolic Traits
Source: PLoS One. 2009 Sep 29;4(9):e7271. doi: 10.1371/journal.pone.0007271 (PMC2749934; doi:10.1371/journal.pone.0007271)
Supplement: Table S2 — Raw data for all Illumina Array Data after filtering and normaization including annotation (7.06 MB XLS) [file pone.0007271.s002.xls]

## Sheet: InforSense Data
ProbeID	TargetID	logFC	AveExpr	t	P_Value	adj_P_Val	B	Tissue	SEARCH_KEY	SYMBOL	DEFINITION	PROBEID	TRANSCRIPT	ACCESSION	TYPE	START	PROBE_SEQUENCE	ONTOLOGY	SYNONYM
4760131	ILMN_160789	-0.370507	11.7282	-7.91179	5.64e-07	0.00307144	6.11955	L	Rn.9220		Rattus norvegicus quinolinate phosphoribosyltransferase (predicted), mRNA (cDNA clone MGC:108807 IMAGE:7323872), complete	4760131	Rn.9220	BC088177	S	1110	GTTTTGCTTGCCTCCGTTTTCTCATCTGTGAAGTGGGTCTAATAAATATT
4230750	ILMN_50100	0.270199	10.1837	6.64119	5.16e-06	0.0112293	4.19313	L	GI_62649405-S	LOC298370	PREDICTED: Rattus norvegicus similar to RIKEN cDNA 0610040B21 (predicted) (LOC298370), mRNA.	4230750	XM_216482.3	XM_216482.3	S	1301	ATCCCTGTTTGCACGGATGTGCGTCAAGAATGGCTGTGTGCTGAGGCTCA
2120398	ILMN_53304	-0.297933	9.70081	-6.44927	7.34e-06	0.0113984	3.87913	L	GI_62650763-S	LOC500662	PREDICTED: Rattus norvegicus similar to Glutathione S-transferase 8 (GST 8-8) (Chain 8) (GST class-alpha) (LOC500662), mRNA.	2120398	XM_576040.1	XM_576040.1	S	41	AAGCCAAACCCAAGCTCTACTACTTTCAAGGCAGGGGAAGGATGGAGTCA
3170435	ILMN_52027	0.194512	9.97621	5.97304	1.8e-05	0.0211186	3.07392	L	GI_34867698-S	LOC500714	PREDICTED: Rattus norvegicus similar to 60S ribosomal protein L6 (Neoplasm-related protein C140) (LOC500714), mRNA.	3170435	XM_576096.1	XM_576096.1	S	95	GGGCCCCGCCCGCTGGTGCGGTCAAAAAGAGTAGTTCTAAGGCTAAAAAG
4670091	ILMN_54237	0.212381	7.87405	5.88535	2.13e-05	0.0211186	2.92168	L	GI_51948461-S	Esam	Rattus norvegicus endothelial cell adhesion molecule (Esam), mRNA.	4670091	NM_001004245.1	NM_001004245.1	S	1520	ATGAAGCCAGATGAATGCTGCTGAGATTGGCTACCCTCCAAGGGCTCTGG		MGC94065
1050707	ILMN_53370	0.190695	8.87167	5.65873	3.32e-05	0.0225607	2.52261	L	GI_62641239-S	LOC293454	PREDICTED: Rattus norvegicus similar to D7Wsu128e protein (predicted) (LOC293454), mRNA.	1050707	XM_215053.3	XM_215053.3	S	1227	CTCTGGCCCAGGAGACTGACCCAAAGTGAAGGACATTGCCGGGAGAGGTC
6130110	ILMN_47800	0.466231	13.1282	5.56663	3.97e-05	0.0240345	2.35815	L	GI_13540629-S	Fabp7	Rattus norvegicus fatty acid binding protein 7, brain (Fabp7), mRNA.	6130110	NM_030832.1	NM_030832.1	S	415	GGCAAAATGGTTGTGACTCTCACCTTTGGGGATGTCGTTGCTGTTCGCTG	fatty acid binding [goid 5504] [evidence TAS]
2370044	ILMN_53068	0.252606	9.87425	5.37193	5.85e-05	0.0251856	2.00634	L	GI_62654356-S	Scap_predicted	PREDICTED: Rattus norvegicus SREBP cleavage activating protein (predicted) (Scap_predicted), mRNA.	2370044	XM_217279.3	XM_217279.3	S	4112	CCAAGGTGGGGCACTGGGGATTGCAACTCTTTGGACCTAGACTGGAGGCA
2230670	ILMN_50483	0.249374	9.1593	5.33507	6.29e-05	0.0251856	1.93911	L	GI_57527253-S	Itm2c	Rattus norvegicus integral membrane protein 2C (Itm2c), mRNA.	2230670	NM_001009674.1	NM_001009674.1	S	1816	TTTGGTGCCTCGCATCAGACTTCGGTGCTCCGTGGCGGTGAAGCCCTTAA	ATP binding [goid 5524] [evidence IEA]; membrane fraction [goid 5624] [evidence IEA]; integral to membrane [goid 16021] [evidence IEA]	MGC94903
2650369	ILMN_47781	0.125078	7.41679	5.28694	6.93e-05	0.0251856	1.85103	L	GI_57527379-S	Cdc42ep2	Rattus norvegicus CDC42 effector protein (Rho GTPase binding) 2 (Cdc42ep2), mRNA.	2650369	NM_001009689.1	NM_001009689.1	S	938	GGACAATGGCCCTAACCTAGGAGTCAGGGTCTCAGGTCACACCTATGGGT	actin cytoskeleton organization and biogenesis [goid 30036] [evidence IEA]; opioid peptide activity [goid 1515] [evidence IEA]; Rho GTPase activator activity [goid 5100] [evidence IEA]; plasma membrane [goid 5886] [evidence IEA]	MGC94615
2510133	ILMN_55045	0.251527	8.08377	5.27402	7.11e-05	0.0251856	1.82734	L	GI_13928747-S	Add3	Rattus norvegicus adducin 3 (gamma) (Add3), mRNA.	2510133	NM_031552.1	NM_031552.1	S	1839	CGAGAGACAGCAGCAAGGCCTGGACGAAAACCACGAGCTGTTTTCCAAGA	electron transport [goid 6118] [evidence IEA]; structural molecule activity [goid 5198] [evidence IEA]; oxidoreductase activity, acting on iron-sulfur proteins as donors [goid 16730] [evidence IEA]; calmodulin binding [goid 5516] [evidence IEA]; protein kinase C binding [goid 5080] [pmid 8442667] [evidence IDA]; structural constituent of cytoskeleton [goid 5200] [evidence IEA]; membrane [goid 160…
2450500	ILMN_49572	-0.163184	8.45766	-5.24923	7.48e-05	0.0251856	1.78179	L	GI_6981287-S	Slc11a2	Rattus norvegicus solute carrier family 11 (proton-coupled divalent metal ion transporters), member 2 (Slc11a2), mRNA.	2450500	NM_013173.1	NM_013173.1	S	4120	GGCGAGCCATCTTGTACGTTCTCACTTGGTCCTCGTTCTTCTGCGACCTG	cobalt ion transport [goid 6824] [evidence IEA]; iron ion transport [goid 6826] [evidence IEA]; transport [goid 6810] [evidence IEA]; transition metal ion transport [goid 41] [pmid 9242408] [evidence IDA]; cobalt ion binding [goid 50897] [pmid 9242408] [evidence IDA]; cadmium ion transporter activity [goid 15086] [pmid 9242408] [evidence IDA]; copper ion binding [goid 5507] [pmid 9242408] [eviden…	Dmt1; Nramp2
3710286	ILMN_52108	0.19519	8.30367	5.18082	8.58e-05	0.0251856	1.65568	L	GI_62649445-S	LOC298425	PREDICTED: Rattus norvegicus similar to RIKEN cDNA 4732418C07 (predicted) (LOC298425), mRNA.	3710286	XM_216499.3	XM_216499.3	S	1504	CCGAAAGCAACAGGCCTCCAGAGACCACAGATGAGGAGCAAGTACAGAAC
580114	ILMN_52045	0.189135	12.1475	5.17685	8.65e-05	0.0251856	1.64834	L	GI_62660181-S	LOC364108	PREDICTED: Rattus norvegicus similar to ribosomal protein S17 (LOC364108), mRNA.	580114	XM_577309.1	XM_577309.1	S	154	GCTACGTCACGCATCTGAGGAGGCGGATTCAGAGAGGTCCTGTGAGAGCT
5270168	ILMN_50986	-0.874571	9.24372	-5.17191	8.74e-05	0.0251856	1.63922	L	GI_62648981-S	LOC500457	PREDICTED: Rattus norvegicus similar to RIKEN cDNA C730036D15 (LOC500457), mRNA.	5270168	XM_575821.1	XM_575821.1	S	1117	CCAATTTCATGGGTCAGGGGCTGTATGCCTCCGTCACTGTTTGGATCCCC
3170037	ILMN_52816	0.2251	10.1623	5.07468	0.000106408	0.0258603	1.45877	L	GI_62659870-S	LOC289324	PREDICTED: Rattus norvegicus similar to Protein HSPC163 (LOC289324), mRNA.	3170037	XM_213960.3	XM_213960.3	S	463	CACTGCACAATCGAGGAACCAGAGACTAAAACCACCCTTAGGACCGTGAC
580025	ILMN_52886	0.329861	10.0935	5.07413	0.000106527	0.0258603	1.45775	L	GI_62652118-S	Ptprb_predicted	PREDICTED: Rattus norvegicus protein tyrosine phosphatase, receptor type, B (predicted) (Ptprb_predicted), mRNA.	580025	XM_235156.3	XM_235156.3	S	7326	GAGACGTCCTCAGAGCAAGGAAACTGCGGAACGAACAAGAAAACCCCCTG
1340035	ILMN_53044	0.121727	7.72817	5.06251	0.000109072	0.0258603	1.4361	L	GI_62644438-S	LOC502599	PREDICTED: Rattus norvegicus similar to 40S ribosomal protein S26 (LOC502599), mRNA.	1340035	XM_578086.1	XM_578086.1	S	593	CATCAGGAATCGATCTTGTGAAGCCCAGAAGGACTGAACACCCCCACCAC
6100239	ILMN_53716	0.186618	7.63667	5.05958	0.000109724	0.0258603	1.43064	L	GI_52138606-S	Prkch	Rattus norvegicus protein kinase C, eta (Prkch), mRNA.	6100239	NM_031085.2	NM_031085.2	S	3179	CACGTGTGTGGCAGGTCCATCGGCCGCCTACTTGAGTTATGTTTCAGAGA	protein amino acid phosphorylation [goid 6468] [pmid 1426252] [evidence IDA]; intracellular signaling cascade [goid 7242] [evidence IEA]; protein kinase activity [goid 4672] [pmid 1426252] [evidence IDA]; kinase activity [goid 16301] [evidence IEA]; protein-tyrosine kinase activity [goid 4713] [evidence IEA]; transferase activity [goid 16740] [evidence IEA]; diacylglycerol binding [goid 19992] [e…	MGC93383
3060014	ILMN_48660	0.228792	7.75049	5.05106	0.000111641	0.0258603	1.41476	L	GI_62664392-S	Sema6a_predicted	PREDICTED: Rattus norvegicus sema domain, transmembrane domain (TM), and cytoplasmic domain, (semaphorin) 6A (predicted) (Sema6a_predicted), mRNA.	3060014	XM_341612.2	XM_341612.2	S	4265	TGCCCACCAGTGTTATAGCTTCGTGATAGCAGGTAAATGCCACGCTGGGC
3940148	ILMN_50411	0.181536	8.80907	4.98502	0.000127726	0.027811	1.29129	L	GI_38454307-S	Rutbc3	Rattus norvegicus RUN and TBC1 domain containing 3 (Rutbc3), mRNA.	3940148	NM_198787.1	NM_198787.1	S	2723	ATGCTGCTCAGGAAGTGCGTAGGCTAACAGCAGACAAAGGCCCCTCGACC		bdif-1
2370390	ILMN_54225	-0.230264	9.01512	-4.96336	0.000133504	0.0278257	1.25067	L	GI_62666018	LOC309788	PREDICTED: Rattus norvegicus similar to TatD DNase domain containing 1 (LOC309788), mRNA.	2370390	XM_228158.3	XM_228158.3	S	521	TGTGGGTGGAGTGGTGTATTCATTTGATGGTACGAAGGAAGCAGCGGCTG
2630040	ILMN_50922	0.141909	9.18853	4.91572	0.000147177	0.0278257	1.16113	L	GI_62661292-S	LOC498489	PREDICTED: Rattus norvegicus similar to chromosome 14 open reading frame 35 (LOC498489), mRNA.	2630040	XM_573749.1	XM_573749.1	S	4180	CAGGTTGGCAGTGCACCAGTTACTTTTCAGTACACGTCCACATGACTAGG
6590048	ILMN_53785	-0.278048	10.5776	-4.91058	0.000148736	0.0278257	1.15146	L	GI_13591915-S	Abcc6	Rattus norvegicus ATP-binding cassette, sub-family C (CFTR/MRP), member 6 (Abcc6), mRNA.	6590048	NM_031013.1	NM_031013.1	S	5595	CCCCCCAGGACTGCATCATGAATTGATCCGCCCTAATAGCACCCATGACT	transport [goid 6810] [evidence IEA]; visual perception [goid 7601] [evidence IEA]; response to drug [goid 42493] [evidence IEA]; nucleoside-triphosphatase activity [goid 17111] [evidence IEA]; ATPase activity, coupled to transmembrane movement of substances [goid 42626] [evidence IEA]; multidrug efflux pump activity [goid 15559] [pmid 12414644] [evidence ISS]; nucleotide binding [goid 166] [evid…	Mrp6
2450037	ILMN_51591	-0.140702	8.54872	-4.90855	0.000149355	0.0278257	1.14764	L	GI_21326460-S	Tpcn1	Rattus norvegicus two pore channel 1 (Tpcn1), mRNA.	2450037	NM_139332.1	NM_139332.1	S	4332	CCTGAGAAAACCTGTCCCCACAGAAGTCACCTTGAGCACACACCAAGCTG	ion transport [goid 6811] [evidence IEA]; transport [goid 6810] [evidence IEA]; ion channel activity [goid 5216] [evidence IEA]; voltage-gated calcium channel activity [goid 5245] [pmid 10753632] [evidence ISS]; voltage-gated sodium channel activity [goid 5248] [pmid 10753632] [evidence ISS]; integral to membrane [goid 16021] [evidence IEA]
4480347	ILMN_53029	0.120151	7.33495	4.87686	0.00015939	0.0278257	1.08789	L	GI_42794261-S	Gimap5	Rattus norvegicus GTPase, IMAP family member 5 (Gimap5), mRNA.	4480347	NM_145680.2	NM_145680.2	S	1040	GGGCAGCTGGATGGCTAAAATGCTTTGCAGAGTCACGTCCTGCTTGGACT	GTP binding [goid 5525] [evidence IEA]; outer membrane [goid 19867] [evidence IEA]; integral to membrane [goid 16021] [evidence IEA]; mitochondrion [goid 5739] [evidence IEA]	IAN4; Ian5; Ian4l1
70301	ILMN_53390	0.220483	10.8913	4.84509	0.000170144	0.0278257	1.02788	L	GI_62649027-S	LOC313196	PREDICTED: Rattus norvegicus similar to KIAA0368 (predicted) (LOC313196), mRNA.	70301	XM_232937.3	XM_232937.3	S	5760	AGCTACTATGGAGACAGACAACAGGCCAGAGCTGCAGGAGAAAGCCTCAG
4850722	ILMN_55137	0.114615	7.584	4.84271	0.000170978	0.0278257	1.02338	L	GI_62666038	LOC499443	PREDICTED: Rattus norvegicus similar to LIM and senescent cell antigen-like domains 1 (LOC499443), mRNA.	4850722	XM_574766.1	XM_574766.1	S	876	GCAACCGTGTCATAGAAGGTGACGTGGTCTCTGCCCTCAACAAGGCCTGG
3870520	ILMN_49772	0.325434	8.77572	4.83476	0.000173799	0.0278257	1.00834	L	GI_25742622-A	Ugcg	PREDICTED: Rattus norvegicus UDP-glucose ceramide glucosyltransferase (Ugcg), mRNA.	3870520	XM_579533.1	XM_579533.1	S	2420	TGCTGAGTGCGTTTGTCGGTTTGTTTAGTGGCGTTTGGTGGAAGCCCTTC
1940451	ILMN_47927	0.288354	10.4139	4.79418	0.00018895	0.0285708	0.931469	L	GI_62652009-S	LOC314733	PREDICTED: Rattus norvegicus similar to ribosomal protein S19 (LOC314733), mRNA.	1940451	XM_235041.3	XM_235041.3	S	666	AGAGATCTGGACAGGATCGCCGGACAGGATCGCCGGACAGGAGGCAGCTG
2650064	ILMN_54159	-0.211923	10.6822	-4.78221	0.000193673	0.0287431	0.908753	L	GI_25742857	Gcgr	Rattus norvegicus glucagon receptor (Gcgr), transcript variant 2, mRNA.	2650064	NM_172091.1	NM_172091.1	A	1659	GACAGCAGCTTGTACTATCCACACTCCCCTAACCTGTCCTCGCCGGGTAC	response to nutrient [goid 7584] [evidence IEA]; G-protein signaling, coupled to cAMP nucleotide second messenger [goid 7188] [evidence IEA]; generation of precursor metabolites and energy [goid 6091] [evidence IEA]; G-protein signaling, adenylate cyclase activating pathway [goid 7189] [pmid 8386505] [evidence TAS]; G-protein coupled receptor protein signaling pathway [goid 7186] [evidence IEA]; …	MGC93090
940609	ILMN_55257	0.133811	8.59029	4.77597	0.000196184	0.0287431	0.896905	L	GI_62640808-S	RGD1310022_predicted	PREDICTED: Rattus norvegicus similar to RIKEN cDNA 2610204K14 (predicted) (RGD1310022_predicted), mRNA.	940609	XM_214983.3	XM_214983.3	S	366	GACGGTCATGGGGTAACAACAACTACCCACAGCAGAGACCAGAGCCCTAC
840593	ILMN_55466	-0.157652	14.557	-4.63938	0.000260306	0.031486	0.636527	L	GI_62653487-I	Atpi	PREDICTED: Rattus norvegicus ATPase inhibitor (Atpi), mRNA.	840593	XM_576379.1	XM_576379.1	S	181	CAGATGTGAAAGCCTCGATTCTACAGGACTTTGTCGTGTTGGAAGACGTA
4560731	ILMN_48978	0.201509	7.89505	4.62142	0.000270206	0.031486	0.602137	L	GI_62661554-S	Xpo4_predicted	PREDICTED: Rattus norvegicus exportin 4 (predicted) (Xpo4_predicted), mRNA.	4560731	XM_214191.3	XM_214191.3	S	4540	GGGGCAATAATTATGCGAAAGTGGGTGTTATCCTCATGGCACGGGAGCTG
4070519	ILMN_54332	1.10034	8.92748	4.6185	0.000271854	0.031486	0.596536	L	GI_6981081-S	Igfbp2	Rattus norvegicus insulin-like growth factor binding protein 2 (Igfbp2), mRNA.	4070519	NM_013122.1	NM_013122.1	S	1369	ATAGAGAGGGTGGTGGCACTGGGGATACTGGGTACAGGCTTGGGAATGGG	extracellular space [goid 5615] [evidence IEA]	IGFBP-2; ILGFBPA
3130528	ILMN_55142	-0.16718	10.6519	-4.60582	0.000279115	0.031486	0.572246	L	GI_57164132-S	Ndufc2	Rattus norvegicus NADH dehydrogenase (ubiquinone) 1, subcomplex unknown, 2 (Ndufc2), mRNA.	3130528	NM_001009290.1	NM_001009290.1	S	174	GGCTTCCTGGGCTACTGCACGGGCCTGATGGACAACATGATGCGAATGAG	mitochondrial electron transport, NADH to ubiquinone [goid 6120] [evidence IEA]; NADH dehydrogenase (ubiquinone) activity [goid 8137] [evidence IEA]; oxidoreductase activity [goid 16491] [evidence IEA]; NADH dehydrogenase activity [goid 3954] [evidence IEA]; membrane fraction [goid 5624] [evidence IEA]; mitochondrion [goid 5739] [evidence IEA]; mitochondrial inner membrane [goid 5743] [evidence I…	MGC109009
4920020	ILMN_55550	0.221912	11.4896	4.60059	0.000282169	0.031486	0.562217	L	GI_62652167-S	LOC366887	PREDICTED: Rattus norvegicus similar to ribosomal protein L31 (LOC366887), mRNA.	4920020	XM_578657.1	XM_578657.1	S	207	GCTGTCTGGGCCAAAGGAATAAGGAATGTTCCGTACCGCATTCAAGTACA
7040603	ILMN_50407	0.141633	8.70935	4.59614	0.000284793	0.031486	0.553686	L	GI_12083660-S	Arl3	Rattus norvegicus ADP-ribosylation factor-like 3 (Arl3), mRNA.	7040603	NM_022700.1	NM_022700.1	S	664	GAATGTCAACGCAAAGAAGAAGTAAGATGCCGAGGGAGGCGCGGAGCTGC	small GTPase mediated signal transduction [goid 7264] [evidence IEA]; G-protein coupled receptor protein signaling pathway [goid 7186] [evidence IEA]; GDP binding [goid 19003] [pmid 8034651] [evidence IDA]; signal transducer activity [goid 4871] [evidence IEA]; GTP binding [goid 5525] [pmid 8034651] [evidence IDA]
1690504	ILMN_52383	-0.0917868	7.3381	-4.59243	0.000287002	0.031486	0.546566	L	GI_62655037-S	LOC301388	PREDICTED: Rattus norvegicus similar to expressed sequence AW212394 (LOC301388), mRNA.	1690504	XM_237146.2	XM_237146.2	S	2499	GAGACCCCAACCCTGACCATGCCTCTGCAAGGGGAACACTGTAACGCACA
2260039	ILMN_50296	0.207973	8.45459	4.58212	0.000293231	0.031486	0.526775	L	GI_38505167-S	Rsn	Rattus norvegicus restin (Reed-Steinberg cell-expressed intermediate filament-associated protein) (Rsn), mRNA.	2260039	NM_031745.2	NM_031745.2	S	4394	CGAGGTGCTACAGTAACTTTTTGTTCCCGGAGAAACACCCTGGGACAAGC	nucleic acid binding [goid 3676] [evidence IEA]; microtubule binding [goid 8017] [evidence IEA]; protein binding [goid 5515] [evidence IEA]; cytoplasmic microtubule [goid 5881] [evidence IEA]; microtubule cytoskeleton [goid 15630] [evidence IEA]; endosome [goid 5768] [evidence IEA]; intermediate filament [goid 5882] [evidence IEA]	restin; CLIP-170
1770541	ILMN_55732	0.268426	10.6537	4.57073	0.000300267	0.031738	0.504917	L	GI_40786435-S	Eif4a1	Rattus norvegicus eukaryotic translation initiation factor 4A1 (Eif4a1), mRNA.	1770541	NM_199372.1	NM_199372.1	S	1546	CCCCAGCCAAATCTCCAAAAGTGAGTCAAGGGGCTAAAACATGGCTGGCC	translational initiation [goid 6413] [pmid 3840589] [evidence ISS]; translation initiation factor activity [goid 3743] [pmid 3840589] [evidence ISS]
1580047	ILMN_54572	0.252888	9.3089	4.56005	0.000307024	0.0319274	0.484403	L	GI_38454267-S	BicD2	Rattus norvegicus bicaudal D homolog 2 (Drosophila) (BicD2), mRNA.	1580047	NM_198765.1	NM_198765.1	S	4463	TTGATGGCGGACCGTCTCCACAGCCAGCACACATAGGAAAAGTGGGCCTG	microtubule-based movement [goid 7018] [pmid 11483508] [evidence ISS]; protein binding [goid 5515] [pmid 11483508] [evidence ISS]
5570377	ILMN_50018	-0.211464	8.05164	-4.53644	0.000322519	0.0319274	0.43901	L	GI_62650241-S	Prkcn_predicted	PREDICTED: Rattus norvegicus protein kinase C, nu (predicted) (Prkcn_predicted), mRNA.	5570377	XM_233808.3	XM_233808.3	S	3852	TACAGGTTCAGTATCCCTATTTCCGCTGCTCTACACCGGGAGGGCTTCAG
5690520	ILMN_49692	-0.221449	8.54471	-4.53221	0.000325383	0.0319274	0.430856	L	GI_62648954	LOC497803	PREDICTED: Rattus norvegicus hypothetical gene supported by NM_178095 (LOC497803), mRNA.	5690520	XM_579711.1	XM_579711.1	S	6647	GAGCTAGGTCTCCCTTTGCACCGGGTCAAGTGTTCCAGAAGAAAGCGTCC
7000075	ILMN_50675	0.368416	8.44237	4.52804	0.000328223	0.0319274	0.422844	L	GI_13242315-S	Adamts1	Rattus norvegicus a disintegrin-like and metalloprotease (reprolysin type) with thrombospondin type 1 motif, 1 (Adamts1), mRNA.	7000075	NM_024400.1	NM_024400.1	S	4750	TCCTGCCACAACCCTGTGACAGTGAATGCTTTGTAGGAATGAGAGCAGCC	proteolysis and peptidolysis [goid 6508] [evidence IEA]; integrin-mediated signaling pathway [goid 7229] [evidence IEA]; negative regulation of cell proliferation [goid 8285] [evidence IEA]; integrin binding [goid 5178] [evidence IEA]; zinc ion binding [goid 8270] [evidence IEA]; metallopeptidase activity [goid 8237] [evidence IEA]; heparin binding [goid 8201] [evidence IEA]; metalloendopeptidase…
5700044	ILMN_49175	0.1195	7.34017	4.49224	0.000353709	0.032625	0.353877	L	GI_62641150-S	LOC293181	PREDICTED: Rattus norvegicus hypothetical LOC293181 (predicted) (LOC293181), mRNA.	5700044	XM_215017.3	XM_215017.3	S	1976	GCTGGTGCTGCAGAAGTGCTCGGGACAACACTGGACTATCACCAATGTCC
6200040	ILMN_53038	0.238234	8.59473	4.48841	0.000356549	0.032625	0.346502	L	GI_57526817-S	MGC105601	Rattus norvegicus similar to hypothetical protein FLJ20898 (MGC105601), mRNA.	6200040	NM_001009620.1	NM_001009620.1	S	1487	CAAAGGTGGAGACTAGAAGCTGAGGCACGGAAGGAGGCAGTGTGGGCATC
1050136	ILMN_51920	0.248088	7.51556	4.4837	0.000360082	0.032625	0.337406	L	GI_62647613-A	Tacr1	PREDICTED: Rattus norvegicus tachykinin receptor 1 (Tacr1), mRNA.	1050136	XM_579342.1	XM_579342.1	S	3173	TGGCTTCAGGACCCCTGGCAGGTGAGAATGCTGTTCCTTTCCGTCTCAGA
5080121	ILMN_47720	-0.222208	8.72268	-4.47734	0.000364902	0.032625	0.32514	L	GI_62078786-S	RGD1305246_predicted	PREDICTED: Rattus norvegicus similar to Cgi67 serine protease precursor (predicted) (RGD1305246_predicted), mRNA.	5080121	XM_219895.3	XM_219895.3	S	1048	GCCTCTGTGGGTTGAAGGGGCAGGACACAATGATGTGGAGCTGTATGGAC
5270390	ILMN_49101	-0.3942	10.0074	-4.47636	0.00036565	0.032625	0.323251	L	GI_62642057	Ankrd15_predicted	PREDICTED: Rattus norvegicus ankyrin repeat domain 15 (predicted) (Ankrd15_predicted), mRNA.	5270390	XM_219925.3	XM_219925.3	S	6126	TGCGTCTAGGGAGGCAGAGTGTAGTTCTCCGTGTATTGCTACCGTGCCGC
4760603	ILMN_55687	0.260246	8.66563	4.47465	0.00036696	0.032625	0.319953	L	GI_51948527-S	Ppid	Rattus norvegicus peptidylprolyl isomerase D (Ppid), mRNA.	4760603	NM_001004279.1	NM_001004279.1	S	965	GGACCCTTCAAACACTAAAGCACTATACCGAAAAGCACAAGGATGGCAAG		MGC93768
460324	ILMN_55799	-0.377227	8.31424	-4.47253	0.000368593	0.032625	0.315856	L	GI_62663887-S	Dhtkd1_predicted	PREDICTED: Rattus norvegicus dehydrogenase E1 and transketolase domain containing 1 (predicted) (Dhtkd1_predicted), mRNA.	460324	XM_341557.2	XM_341557.2	S	3647	GCGTGATTTTGCCATCATTCGACTAGAGGAACTCTGCCCTTTCCCGCTGG
670075	ILMN_53086	-0.130344	7.65509	-4.42324	0.000408664	0.0329565	0.220642	L	GI_62664048-S	Npc1_predicted	PREDICTED: Rattus norvegicus Niemann-Pick disease, type C1 (predicted) (Npc1_predicted), mRNA.	670075	XM_341579.2	XM_341579.2	S	3536	TCACCATGAGCACCAAAGGAAGCAGAGTGAGCAGGGCGGAAGAGGCACTG
1500286	ILMN_53451	0.459611	8.8784	4.41312	0.000417423	0.0330855	0.201074	L	GI_56090430-S	MGC94010	Rattus norvegicus similar to SPI6 (MGC94010), mRNA.	1500286	NM_001007732.1	NM_001007732.1	S	1688	TCCACCCATGTCTTGATGCCTTTATTTGGCTACTACTGGCCCCAGCATCC
4810020	ILMN_51277	-0.204777	10.2765	-4.34167	0.000484977	0.0371827	0.062625	L	GI_62660165-S	LOC305633	PREDICTED: Rattus norvegicus similar to Antxr2 protein (LOC305633), mRNA.	4810020	XM_223745.3	XM_223745.3	S	2437	CGTCCGGGTCTGTGGCACTGCTCCAAGAAGCCTTACGCGCACACACAAAT
840672	ILMN_48416	-0.320422	9.56557	-4.3378	0.00048894	0.0372244	0.0551118	L	GI_46195451-S	Cald1	Rattus norvegicus caldesmon 1 (Cald1), mRNA.	840672	NM_013146.2	NM_013146.2	S	2746	GGACAAAGCCCAAACCCTGTTTATTTGTGGCCGTGAAGTTCACCTCCTCC	regulation of smooth muscle contraction [goid 6940] [evidence IEA]; muscle contraction [goid 6936] [evidence IEA]; muscle development [goid 7517] [evidence IEA]; pregnancy [goid 7565] [pmid 12388473] [evidence TAS]; actin binding [goid 3779] [pmid 12388473] [evidence TAS]; myosin binding [goid 17022] [evidence IEA]; tropomyosin binding [goid 5523] [evidence IEA]; calmodulin binding [goid 5516] [e…
2940026	ILMN_48602	-0.147475	8.02693	-4.3227	0.000504717	0.0379073	0.025793	L	GI_13591946-S	Gak	Rattus norvegicus cyclin G associated kinase (Gak), mRNA.	2940026	NM_031030.1	NM_031030.1	S	4008	AGGCCCCTCTTCTGAGGCCTGTGATGACTATGGCTGCAGGAGCTGCTCAT	protein amino acid phosphorylation [goid 6468] [pmid 9013862] [evidence ISS]; protein folding [goid 6457] [evidence IEA]; regulation of cell cycle [goid 74] [evidence IEA]; cell cycle [goid 7049] [evidence IEA]; cyclin binding [goid 30332] [pmid 9013862] [evidence IDA]; protein kinase activity [goid 4672] [evidence IEA]; unfolded protein binding [goid 51082] [evidence IEA]; kinase activity [goid …
2450338	ILMN_53648	-0.138413	7.59954	-4.32255	0.000504874	0.0379073	0.0255068	L	GI_62648582-S	LOC312946	PREDICTED: Rattus norvegicus similar to RIKEN cDNA 2010300G19 (predicted) (LOC312946), mRNA.	2450338	XM_232647.3	XM_232647.3	S	1004	GCACCAAAGGATACCGGGGAACATTAGGAGTGCTTTGCTGGACCGCTTTC
1450079	ILMN_51013	0.285399	7.92313	4.3157	0.000512209	0.0379728	0.0121899	L	GI_62661002-S	Zfp503_predicted	PREDICTED: Rattus norvegicus zinc finger protein 503 (predicted) (Zfp503_predicted), mRNA.	1450079	XM_223786.3	XM_223786.3	S	3616	GCTCCAAGCGGACCCGTGGTTCAAAAGTGCATTATTTAGTTTGAGCTCCG
3710750	ILMN_51305	-0.161116	8.28079	-4.30921	0.000519242	0.0379728	-0.000399987	L	GI_19173741-S	Tmlhe	Rattus norvegicus trimethyllysine hydroxylase, epsilon (Tmlhe), mRNA.	3710750	NM_133387.1	NM_133387.1	S	966	CAGGGCTGTCATCAACACTGTGCCTTACGACGTTGTCCGTCGTTGGTATG	carnitine biosynthesis [goid 45329] [pmid 11431483] [evidence TAS]; trimethyllysine dioxygenase activity [goid 50353] [pmid 11431483] [evidence IDA]; oxidoreductase activity [goid 16491] [evidence IEA]; oxidoreductase activity, acting on single donors with incorporation of molecular oxygen, incorporation of two atoms of oxygen [goid 16702] [evidence IEA]; mitochondrion [goid 5739] [pmid 11431483]…	Tmlh; MGC94841
5900647	ILMN_49864	-0.116491	7.42877	-4.30829	0.000520251	0.0379728	-0.00219346	L	GI_62657224-S	Tex2_predicted	PREDICTED: Rattus norvegicus testis expressed gene 2 (predicted) (Tex2_predicted), mRNA.	5900647	XM_221043.3	XM_221043.3	S	3203	CTGCTAACTGTGGAAGTGCAGGAGTGTCGCGGGACCTTGGCGGTCAACAT
3840148	ILMN_52021	-0.154651	7.48264	-4.29784	0.000531826	0.0379728	-0.0225102	L	GI_62648999-S	Fcmd_predicted	PREDICTED: Rattus norvegicus Fukuyama type congenital muscular dystrophy (fukutin) (predicted) (Fcmd_predicted), mRNA.	3840148	XM_342838.2	XM_342838.2	S	1344	CTGTCAAGACCTGGGACTGGAAGAGCTCACCCCCGAATGTGCAGCCCAAT
60685	ILMN_48245	0.57704	8.77537	4.28667	0.000544477	0.0379728	-0.0442167	L	GI_56605801-S	RGD1310991	Rattus norvegicus similar to arsenite inducible RNA associated protein (RGD1310991), mRNA.	60685	NM_001008363.1	NM_001008363.1	S	2937	AGGATAGTGGGCTGAACCTCACCTAGAGCCTACCACTGAGGAGCTGTGGC		MGC94876
6040373	ILMN_49281	-0.357873	9.2514	-4.28072	0.000551346	0.0379728	-0.0557922	L	GI_34860598-S	LOC500959	PREDICTED: Rattus norvegicus similar to triosephosphate isomerase (LOC500959), mRNA.	6040373	XM_576370.1	XM_576370.1	S	278	AGACTTAGGAGCTACCTGGGTGGTGCTGGGACACTCGGAAAGAAGACACG
2900044	ILMN_48995	0.150054	7.95389	4.23837	0.000602831	0.0394878	-0.138232	L	GI_19924066-S	Nme7	Rattus norvegicus non-metastatic cells 7, protein expressed in (Nme7), mRNA.	2900044	NM_138532.1	NM_138532.1	S	1413	GCCGTACAGAGTAAAGACAACACAGACGGAGACGCTCAGACAAGTGAGTC	CTP biosynthesis [goid 6241] [evidence IEA]; GTP biosynthesis [goid 6183] [evidence IEA]; UTP biosynthesis [goid 6228] [evidence IEA]; transferase activity [goid 16740] [evidence IEA]; nucleoside diphosphate kinase activity [goid 4550] [evidence IEA]; kinase activity [goid 16301] [evidence IEA]; ATP binding [goid 5524] [evidence IEA]	Nm23-r7
2810577	ILMN_53487	0.189266	7.64173	4.23279	0.000609962	0.0394878	-0.149092	L	GI_62654366-S	LOC363151	PREDICTED: Rattus norvegicus similar to hypothetical protein MGC23918 (predicted) (LOC363151), mRNA.	2810577	XM_343490.2	XM_343490.2	S	535	ATCCTGGGGGAGGATAGTCTCAGCAGGGATGGGGTTAGACTGGCTAGCAC
6450079	ILMN_49933	0.231315	9.84202	4.20328	0.000649165	0.0405395	-0.206619	L	GI_62650239-S	Cebpz_predicted	PREDICTED: Rattus norvegicus CCAAT/enhancer binding protein zeta (predicted) (Cebpz_predicted), mRNA.	6450079	XM_343002.2	XM_343002.2	S	2942	CAAACAGCTCAAGTGGGAAGCTGAGCGTGATGATTGGCTCCACAACAGAG
5860142	ILMN_50512	-0.290389	9.56699	-4.17907	0.000683214	0.0407355	-0.253835	L	GI_62643023-S	LOC365699	PREDICTED: Rattus norvegicus similar to hypothetical protein FLJ30596 (predicted) (LOC365699), mRNA.	5860142	XM_345167.2	XM_345167.2	S	1432	GAGGACCACCACTAGAGTCAAGGTGACAATGGGATGACGCGTGTGCTGTC
4560292	ILMN_52360	-0.155775	8.85355	-4.17545	0.000688466	0.0407355	-0.260907	L	GI_62646245-S	LOC499935	PREDICTED: Rattus norvegicus similar to KIAA0406-like protein (LOC499935), mRNA.	4560292	XM_575280.1	XM_575280.1	S	1662	CAAGGGATCCAACCCCCTCCTCTGACCTCAAGCACCAGACTTGCACATGG
610075	ILMN_51956	0.234828	10.4833	4.15356	0.000721066	0.0417091	-0.303639	L	GI_37591173-S	Rala	Rattus norvegicus v-ral simian leukemia viral oncogene homolog A (ras related) (Rala), mRNA.	610075	NM_031093.2	NM_031093.2	S	471	GCTGACCAGTGGAACGTTAACTATGTGGAGACGTCTGCTAAAACGCGCGC	small GTPase mediated signal transduction [goid 7264] [evidence IEA]; GTP binding [goid 5525] [pmid 7687439] [evidence NAS]
2100161	ILMN_55637	-0.116174	7.63751	-4.13091	0.000756464	0.0417091	-0.347905	L	GI_62645373-S	Fnbp4_predicted	PREDICTED: Rattus norvegicus formin binding protein 4 (predicted) (Fnbp4_predicted), mRNA.	2100161	XM_230291.3	XM_230291.3	S	3067	CCAGCGAAGAGGACCGGGAATCGACTGCACAGAAGCGAATTGAGGAATGG
2650286	ILMN_55866	-0.470584	9.85181	-4.12793	0.000761236	0.0417091	-0.353714	L	GI_62657554-S	Gbe1_predicted	PREDICTED: Rattus norvegicus glucan (1,4-alpha-), branching enzyme 1 (predicted) (Gbe1_predicted), mRNA.	2650286	XM_221747.3	XM_221747.3	S	1653	GGATCTGCCAAACTGAAGAGACCTGAAGTCAGCCCATCTCTCCCGGACGA
6110280	ILMN_48173	0.152388	9.25811	4.12529	0.000765501	0.0417091	-0.358874	L	GI_6978512-S	Apeh	Rattus norvegicus N-acylaminoacyl-peptide hydrolase (Apeh), mRNA.	6110280	NM_012500.1	NM_012500.1	S	2178	GGCTGCACACACACTTGGGCAGCTGAAGCCCTATGTTCTTCTTGAGCTGG	proteolysis and peptidolysis [goid 6508] [pmid 2722805] [evidence ISS]; acylaminoacyl-peptidase activity [goid 4254] [pmid 2722805] [evidence ISS]; catalytic activity [goid 3824] [evidence IEA]; serine-type peptidase activity [goid 8236] [evidence IEA]; prolyl oligopeptidase activity [goid 4287] [evidence IEA]; hydrolase activity [goid 16787] [evidence IEA]
770154	ILMN_52030	0.163748	11.3407	4.12443	0.000766895	0.0417091	-0.360555	L	GI_62652555-S	LOC500885	PREDICTED: Rattus norvegicus similar to 40S ribosomal protein S19 (LOC500885), mRNA.	770154	XM_576285.1	XM_576285.1	S	67	GCCTTCCTCAAAAAGTCTGGGAAGCTGAAAGTCCCCAAATGGGTGGACAC
6940243	ILMN_161747	-0.101048	7.47488	-4.12249	0.00077005	0.0417091	-0.364348	L	GI_27676677-S	LOC308444		6940243	GI_27676677	XM_218346.1	S	2530	TGGGAGCTGAACCCTCGAGACCGGCCAAGTTTTGCAGAGCTCCGGGAAGA
2970471	ILMN_52606	0.122321	7.71816	4.11962	0.000774749	0.0417559	-0.369967	L	GI_62641222-S	LOC361639	PREDICTED: Rattus norvegicus similar to CG14182-PA (predicted) (LOC361639), mRNA.	2970471	XM_341918.2	XM_341918.2	S	988	GGAGCCTTTGGCACCACAGTGGATTGCCGTGGCATTACTGCACCAAGAAG
4060152	ILMN_55650	-0.553496	8.10565	-4.11448	0.000783227	0.041799	-0.380019	L	GI_62649949-S	Arhgef19_predicted	PREDICTED: Rattus norvegicus Rho guanine nucleotide exchange factor (GEF) 19 (predicted) (Arhgef19_predicted), mRNA.	4060152	XM_342965.2	XM_342965.2	S	3215	CAGTCCTACTGTGTGTCCTCTGTCTGCCCGGGACTGTGAGCCTATGGCTT
5720035	ILMN_54318	-0.184058	12.9288	-4.10461	0.000799753	0.0422665	-0.399306	L	GI_20302060	Atp5o	Rattus norvegicus ATP synthase, H+ transporting, mitochondrial F1 complex, O subunit (Atp5o), mRNA.	5720035	NM_138883.1	NM_138883.1	S	622	CAAGGCCATGCGGGATCTGCTCTGAGAGACTGTCACCTGTGTGAGCGCTT	hydrogen transport [goid 6818] [evidence IEA]; proton transport [goid 15992] [evidence IEA]; ATP biosynthesis [goid 6754] [evidence IEA]; ATP synthesis coupled proton transport [goid 15986] [evidence IEA]; hydrogen ion transporter activity [goid 15078] [evidence IEA]; hydrogen-exporting ATPase activity, phosphorylative mechanism [goid 8553] [evidence IEA]; hydrogen-transporting ATPase activity, r…	Atpo; Oscp; MGC72688
2100520	ILMN_55940	0.225722	11.8417	4.09705	0.000812656	0.042332	-0.41409	L	GI_62653497-S	Ei24_predicted	PREDICTED: Rattus norvegicus etoposide induced 2.4 mRNA (predicted) (Ei24_predicted), mRNA.	2100520	XM_217105.3	XM_217105.3	S	1819	GGGGGAAAGGAGCCTAAGAGATGGGACAGATAGACCTCAGCCAAACTGGT
1450020	ILMN_53730	-0.171079	8.14685	-4.08602	0.000831859	0.0429216	-0.435663	L	GI_62642207-S	Tnks2_predicted	PREDICTED: Rattus norvegicus tankyrase, TRF1-interacting ankyrin-related ADP-ribose polymerase 2 (predicted) (Tnks2_predicted), mRNA.	1450020	XM_220047.3	XM_220047.3	S	4177	CATAGTGTCCTGAAGCGCTGACGGCCTCTTAAGTTTCACTCCTTGGCGGG
3710687	ILMN_47775	0.148755	8.73423	4.07527	0.000851024	0.0434712	-0.456703	L	GI_56605645-S	RGD1310861	Rattus norvegicus similar to RIKEN cDNA 1500011H22 (RGD1310861), mRNA.	3710687	NM_001008290.1	NM_001008290.1	S	1071	GGGGACAGTGAAGAGTTGGAACCATGTATGGGATAGTGCTAGTAGCTGCT		MGC105520
3440309	ILMN_51348	0.142585	8.75038	4.07205	0.00085686	0.0434712	-0.463015	L	GI_62648986-S	Rnf20_predicted	PREDICTED: Rattus norvegicus ring finger protein 20 (predicted) (Rnf20_predicted), mRNA.	3440309	XM_232995.3	XM_232995.3	S	4089	CCAGAGAGGGTTGGTGAATTATGAATTACTGTCATCATCCTCTCAGAGGG
5670358	ILMN_50203	-0.362793	10.0226	-4.07115	0.000858484	0.0434712	-0.464765	L	GI_23463318-S	Cyp4f6	Rattus norvegicus cytochrome P450 4F6 (Cyp4f6), mRNA.	5670358	NM_153318.1	NM_153318.1	S	1467	ACCCACAGAAGAGGTCACCTCTGGCTTTTATTCCCTTCTCAGCGGGACCC	leukotriene metabolism [goid 6691] [pmid 12646265] [evidence IMP]; electron transport [goid 6118] [evidence IEA]; inflammatory response [goid 6954] [pmid 12646265] [evidence TAS]; oxidoreductase activity [goid 16491] [evidence IEA]; oxygen binding [goid 19825] [pmid 8554568] [evidence ISS]; monooxygenase activity [goid 4497] [evidence IEA]; endoplasmic reticulum [goid 5783] [evidence IEA]; micros…	MGC93133
840673	ILMN_55490	-0.200236	8.26637	-3.99538	0.00100814	0.0487135	-0.613191	L	GI_62662196-S	Capn7_predicted	PREDICTED: Rattus norvegicus calpain 7 (predicted) (Capn7_predicted), mRNA.	840673	XM_224617.3	XM_224617.3	S	2702	AGCGCATTACAGTGGGGTCTGGTGCTTGTTGTGGTGTTTGGATTTCAGCC
6100333	ILMN_53175	0.145223	8.91722	3.9872	0.0010258	0.0491977	-0.629232	L	GI_13929031-S	Stk3	Rattus norvegicus serine/threonine kinase 3 (STE20 homolog, yeast) (Stk3), mRNA.	6100333	NM_031735.1	NM_031735.1	S	2528	GACCTGGGACCAGTCATTTCCTGCACTACACAGGGCCATTTTGATATCGT	positive regulation of apoptosis [goid 43065] [evidence IEA]; protein kinase cascade [goid 7243] [evidence IEA]; signal transduction [goid 7165] [evidence IEA]; protein amino acid phosphorylation [goid 6468] [evidence IEA]; apoptosis [goid 6915] [evidence IEA]; protein kinase activity [goid 4672] [evidence IEA]; magnesium ion binding [goid 287] [evidence IEA]; protein dimerization activity [goid …	MST2
2850711	ILMN_51057	0.0922533	7.43283	3.98255	0.00103597	0.0492422	-0.638343	L	GI_62646219-S	RGD1311678_predicted	PREDICTED: Rattus norvegicus similar to 4921517L17Rik protein (predicted) (RGD1311678_predicted), mRNA.	2850711	XM_215902.3	XM_215902.3	S	1930	ATGACTGGAGTATCTTTCGGAGGGATCTGCTGCGGTTGCTGGTGGAGCCC
2350471	ILMN_53318	0.158639	10.9584	3.96736	0.00106992	0.0492422	-0.668131	L	GI_62656508	LOC287477	PREDICTED: Rattus norvegicus similar to RIKEN cDNA 0610009E20 (predicted) (LOC287477), mRNA.	2350471	XM_213394.2	XM_213394.2	S	422	TGGACATTCCTCTATGGCATGGTGCACGTCTACTGAAATGAGGTCAGGGG
6400025	ILMN_49623	0.188724	8.13765	3.96368	0.00107832	0.0492422	-0.675347	L	GI_62659162-S	LOC498211	PREDICTED: Rattus norvegicus similar to S-adenosylmethionine synthetase gamma form (Methionine adenosyltransferase) (AdoMet synthetase) (MAT-II) (LOC498211), mRNA.	6400025	XM_573428.1	XM_573428.1	S	2292	CCAGCTTCCTTCAGAGAGCAGTGCTTTTGGTGGGGAGGAGGAAATCCCTT
6290524	ILMN_54567	-0.186539	10.9387	-3.95857	0.0010901	0.0492422	-0.685381	L	GI_34876965-S	LOC290555	PREDICTED: Rattus norvegicus similar to signal peptidase 12kDa (predicted) (LOC290555), mRNA.	6290524	XM_214276.2	XM_214276.2	S	246	GTGGCTGAACAGTTCGGGTGGACCGTCTACATAGTTATGGCTGGGTTTGC
1740398	ILMN_52806	0.0922745	7.90165	3.95764	0.00109223	0.0492422	-0.687191	L	GI_62654351-S	Smarcc1_predicted	PREDICTED: Rattus norvegicus SWI/SNF related, matrix associated, actin dependent regulator of chromatin, subfamily c, member 1 (predicted) (Smarcc1_predicted), mRNA.	1740398	XM_236644.3	XM_236644.3	S	3251	GTACCCCTCACAGCACCAAACGGCATGTGTAAGTAGCCCAGCGGGAAGAC
1570497	ILMN_51897	-0.213914	9.1215	-3.95751	0.00109254	0.0492422	-0.68745	L	GI_25282418-S	Canx	Rattus norvegicus calnexin (Canx), mRNA.	1570497	NM_172008.1	NM_172008.1	S	1414	GGCAGATGCTGGAGGCAGCTGAAGAGCGTCCATGGCTTTGGGTGGTCTAC	protein folding [goid 6457] [evidence IEA]; protein secretion [goid 9306] [evidence IEA]; sugar binding [goid 5529] [evidence IEA]; calcium ion binding [goid 5509] [pmid 8136357] [evidence ISS]; unfolded protein binding [goid 51082] [evidence IEA]; endoplasmic reticulum [goid 5783] [pmid 8136357] [evidence ISS]; integral to membrane [goid 16021] [pmid 8136357] [evidence ISS]; extracellular space …
380390	ILMN_53941	-0.137179	10.3872	-3.95358	0.0011017	0.0493591	-0.695164	L	GI_62655273-S	LOC316550	PREDICTED: Rattus norvegicus similar to Rab18 (LOC316550), mRNA.	380390	XM_237326.2	XM_237326.2	S	1634	CTGTTGTTCCAAACTCTGACTGACGGGGAGATGCTATTGCAGTGAGATCG
2120280	ILMN_50682	-0.271866	9.36545	-3.94663	0.00111809	0.0496711	-0.708802	L	GI_62639348-S	Capns1	PREDICTED: Rattus norvegicus calpain, small subunit 1 (Capns1), mRNA.	2120280	XM_341824.2	XM_341824.2	S	796	GTCGGAGCATGGTGGCTGTTATGGATAGTGACACCACAGGCAAGCTGGGC
2640603	ILMN_54339	0.103363	7.83263	3.94341	0.00112576	0.0496711	-0.715116	L	GI_62641257-S	LOC293472	PREDICTED: Rattus norvegicus similar to 60S ribosomal protein L13 (LOC293472), mRNA.	2640603	XM_219309.2	XM_219309.2	S	312	GACCCAAGGAGGCGAAACAAATCCAACGTGCAGCGCCTGAAGGAGTACCG
110154	ILMN_51183	0.100079	7.73064	3.93012	0.00115799	0.0502274	-0.741184	L	GI_58865647-A	Samd8_predicted	PREDICTED: Rattus norvegicus sterile alpha motif domain containing 8 (predicted) (Samd8_predicted), mRNA.	110154	XM_573690.1	XM_573690.1	S	1362	GGCTAATACCAGAGCGTATCACCAGAGCAGGAGAGCGAGAATTTGGTTCC
6020017	ILMN_48915	0.25624	7.58998	3.92034	0.00118232	0.0505493	-0.760385	L	GI_40018593-S	Popdc2	Rattus norvegicus popeye domain containing 2 (Popdc2), mRNA.	6020017	NM_199113.1	NM_199113.1	S	1898	CAAGCACGGCTATGAACTCACGTCACAGGGTTGCGAGGTTCCAGTGAGCT	integral to membrane [goid 16021] [evidence ISS]	MGC72601
1660438	ILMN_55371	0.128836	12.5866	3.9154	0.00119481	0.0508121	-0.770086	L	GI_62650804-S	LOC500669	PREDICTED: Rattus norvegicus similar to 60S ribosomal protein L7a (LOC500669), mRNA.	1660438	XM_576046.1	XM_576046.1	S	470	TGATGAGATCTGTCACCACTGGGGAGGCAACGTCCTGGGTCCTAAGTCTG
4730075	ILMN_51770	-0.17606	8.38249	-3.90343	0.0012256	0.0513717	-0.793583	L	GI_62665964-S	Amid_predicted	PREDICTED: Rattus norvegicus apoptosis-inducing factor (AIF)-like mitochondrion-associated inducer of death (predicted) (Amid_predicted), mRNA.	4730075	XM_342137.2	XM_342137.2	S	1163	GCAGGGACCTTCTCATCTCCACAAGCTGGAAAACCATGCGGCAATCTCCA
6370673	ILMN_53627	-0.0876853	7.91128	-3.89722	0.00124189	0.0513834	-0.805776	L	GI_62638517-S	LOC499015	PREDICTED: Rattus norvegicus similar to serine active site containing 1 (LOC499015), mRNA.	6370673	XM_574308.1	XM_574308.1	S	1904	GCCCGTGGAGTCAGCAGATTTAGGCATTGGGGATCTAATTCCTGTGGACG
6200594	ILMN_47825	0.09294	7.44216	3.89412	0.00125009	0.0513834	-0.811852	L	GI_62648918-S	LOC313245	PREDICTED: Rattus norvegicus similar to RNA polymerase I associated factor (PAF53) (LOC313245), mRNA.	6200594	XM_233004.3	XM_233004.3	S	2122	CAGTCTGAACTTGGAACCGGAAGTTAATAAAGAGGACCTGGAGCCCAGGC
5360132	ILMN_55905	0.108837	7.50031	3.89383	0.00125085	0.0513834	-0.812416	L	GI_57527280-S	Tceal1	Rattus norvegicus transcription elongation factor A (SII)-like 1 (Tceal1), mRNA.	5360132	NM_001009675.1	NM_001009675.1	S	585	GCATTGGAAGGCAAAACGGAGCCGTCCTTACCCTATTTAATGTGCCCCAC		MGC105656
6220722	ILMN_52887	0.0850247	7.44885	3.87245	0.00130906	0.0525894	-0.854411	L	GI_62652575-S	Ptp4a3_predicted	PREDICTED: Rattus norvegicus protein tyrosine phosphatase 4a3 (predicted) (Ptp4a3_predicted), mRNA.	6220722	XM_343259.2	XM_343259.2	S	1730	CAGATGCTGCGTCATGTAGTGCGGGTTCTGGCTCTGTACGCCCTGTACTC
5290397	ILMN_49651	0.0999174	7.88393	3.86736	0.00132329	0.0527717	-0.864396	L	GI_52138605	Vps33b	Rattus norvegicus vacuolar protein sorting 33B (yeast) (Vps33b), mRNA.	5290397	NM_022286.2	NM_022286.2	S	2248	CCCCCAACACACACATCCTACCTCCCAGCTATACTCTTCAGAACTGGGAA	vesicle docking during exocytosis [goid 6904] [evidence IEA]; Golgi vesicle transport [goid 48193] [pmid 8996080] [evidence ISS]; intracellular protein transport [goid 6886] [evidence IEA]; protein secretion [goid 9306] [evidence IEA]; transport [goid 6810] [evidence IEA]; protein transport [goid 15031] [evidence IEA]; vesicle-mediated transport [goid 16192] [evidence IEA]; protein transporter ac…	MGC93106
1240458	ILMN_53060	-0.334096	7.81523	-3.86528	0.00132917	0.0528129	-0.868492	L	GI_62650758-S	Rpl10l_predicted	PREDICTED: Rattus norvegicus ribosomal protein L10-like (predicted) (Rpl10l_predicted), mRNA.	1240458	XM_234245.2	XM_234245.2	S	374	TTCGGGAAACCACAAGGTACGGTGGCGAGAGTCCACATCGGCCAGGTCAT
510129	ILMN_54527	-0.216458	9.4365	-3.85201	0.00136721	0.0537357	-0.894539	L	GI_62645826-S	LOC296131	PREDICTED: Rattus norvegicus similar to RIKEN cDNA B430104H02 (LOC296131), mRNA.	510129	XM_215851.3	XM_215851.3	S	878	CTGTCGAGTGAATGGGGAGATTGTCCAGAGCAGCAACACCAACCAGATGG
3290504	ILMN_53537	0.230686	12.4253	3.84404	0.00139059	0.0543427	-0.910196	L	GI_56090332-S	Cept1	Rattus norvegicus choline/ethanolamine phosphotransferase 1 (Cept1), mRNA.	3290504	NM_001007699.1	NM_001007699.1	S	2013	CGATCAAGAAATGGTGTTTCTCACGGGCTTGGGAAATCTCGCTAGCATGC		MGC95031
6180082	ILMN_50390	-0.148355	8.31013	-3.83146	0.00142832	0.0551422	-0.934906	L	GI_62662651-S	LOC290746	PREDICTED: Rattus norvegicus similar to hypothetical protein (predicted) (LOC290746), mRNA.	6180082	XM_224848.3	XM_224848.3	S	3596	TCCTCTGATGGCTGGGTACCAACAGCTACCATCGCTCAACATCAACCTGC
1990538	ILMN_52429	0.159077	8.26116	3.80451	0.00151264	0.0569832	-0.987853	L	GI_55741497-S	MGC95311	Rattus norvegicus similar to RIKEN cDNA 2310005B10 (MGC95311), mRNA.	1990538	NM_001006996.1	NM_001006996.1	S	1889	TAAGGTCCCTCCTTTTGTTGATCTGAATGTGAGCAGCCACGACGGCAAGC		Ddx18
430397	ILMN_48736	0.196639	9.78576	3.79804	0.00153361	0.0570675	-1.00056	L	GI_40254746-S	Asah1	Rattus norvegicus N-acylsphingosine amidohydrolase 1 (Asah1), mRNA.	430397	NM_053407.2	NM_053407.2	S	2196	GGCAGACTGTACCCATTTAGTTTTGGACAGTCTCAGTTGTGTCATGATGC	metabolism [goid 8152] [evidence IEA]; fatty acid metabolism [goid 6631] [evidence IEA]; ceramide metabolism [goid 6672] [evidence IEA]; ceramidase activity [goid 17040] [evidence IEA]; lyase activity [goid 16829] [evidence IEA]; hydrolase activity [goid 16787] [evidence IEA]; lysosome [goid 5764] [evidence IEA]	Asah
2260632	ILMN_51521	0.407229	9.73696	3.79736	0.00153585	0.0570675	-1.00191	L	GI_62079056-S	RGD1311155_predicted	PREDICTED: Rattus norvegicus similar to RIKEN cDNA 9230117N10 (predicted) (RGD1311155_predicted), mRNA.	2260632	XM_342042.2	XM_342042.2	S	2194	GTATACAATAGCCGGTGGGGTGTAGAACAAAAGAGGCCAGGAACCACCGT
1850440	ILMN_161831	-0.105319	7.87817	-3.77936	0.00159584	0.0581067	-1.03727	L	GI_34865158-S	LOC368016	Rattus norvegicus similar to transmembrane 4 superfamily member 7; tetraspanin 4; novel antigen 2; tetraspan TM4SF (LOC368016), mRNA.	1850440	GI_34865158	XM_347181.1	S	269	CTTCAACCTGCTCTTCTGGCTGGGTGGCTGTGGTGTCCTGGGTGTTGGCA
5080600	ILMN_52052	-0.218205	10.1419	-3.77532	0.00160964	0.0583692	-1.04521	L	GI_62663274-S	Auh_predicted	PREDICTED: Rattus norvegicus AU RNA binding protein/enoyl-coenzyme A hydratase (predicted) (Auh_predicted), mRNA.	5080600	XM_341497.2	XM_341497.2	S	1043	GGTTCTCACTACACCTGGAGCAGGCCCGTCTATACTCAAGCCACTGTGCG
2630504	ILMN_53963	0.140976	7.6779	3.76958	0.00162942	0.0583692	-1.05649	L	GI_62666452-S	LOC298316	PREDICTED: Rattus norvegicus similar to NF-kappa-B-repressing factor (NFKB-repressing factor) (Transcription factor NRF) (LOC298316), mRNA.	2630504	XM_233308.3	XM_233308.3	S	4557	GTAGCTTTCATACGGTTTGTGCACCACACCCAAGGCAACCAGAGCTGTGG
2480184	ILMN_50819	-0.0916426	7.50488	-3.7578	0.00167081	0.0590586	-1.07963	L	GI_62660156-S	LOC360916	PREDICTED: Rattus norvegicus similar to RIKEN cDNA 2610318G18 (predicted) (LOC360916), mRNA.	2480184	XM_341190.2	XM_341190.2	S	2435	GAGGGAGCCAAGCCCCCGGTGGTGTGAGAAGAGCCTCGAGTAGACTTATT
6520110	ILMN_49868	0.151874	8.73997	3.73042	0.00177112	0.0612181	-1.13342	L	GI_62659477-S	LOC289083	PREDICTED: Rattus norvegicus similar to RIKEN cDNA 5730449L18 (predicted) (LOC289083), mRNA.	6520110	XM_213895.3	XM_213895.3	S	818	GTTTACACCAAGGAGACGTTCAGAGTGGCGGAGGCTGGCTGTGTCTCTGC
670711	ILMN_51406	-0.38956	12.2939	-3.72913	0.00177603	0.0612181	-1.13598	L	GI_8393196	Crp	Rattus norvegicus C-reactive protein, petaxin related (Crp), mRNA.	670711	NM_017096.1	NM_017096.1	S	444	AAGCATCATCTTGGGGCAGGAGCAGGACTCGTATGGCGGTGGCTTTGACG	acute-phase response [goid 6953] [evidence IEA]; extracellular space [goid 5615] [evidence IEA]
5910215	ILMN_51664	0.299441	8.23157	3.71258	0.00183973	0.0620096	-1.16848	L	GI_62662673-S	LOC361149	PREDICTED: Rattus norvegicus similar to low density lipoprotein receptor-related protein binding protein (LOC361149), mRNA.	5910215	XM_341434.2	XM_341434.2	S	517	GTTGATGATGTCTTGTTGGGCAAGAGGAGAGAAGAGGCTTGAAGACGGGC
4150270	ILMN_48448	-0.144616	10.0843	-3.70038	0.00188818	0.0628611	-1.19246	L	GI_62641598-S	LOC309106	PREDICTED: Rattus norvegicus similar to single Ig IL-1 receptor related protein (predicted) (LOC309106), mRNA.	4150270	XM_219479.3	XM_219479.3	S	1287	TGCGCGAACAGACTTCTACTGCCTTGTGTCTGAGGATGACGTGTAGCCCT
5050647	ILMN_49107	-0.148686	7.50382	-3.68941	0.0019328	0.0637647	-1.214	L	GI_62645244-S	LOC367846	PREDICTED: Rattus norvegicus similar to Transcription factor Sp3 (LOC367846), mRNA.	5050647	XM_575151.1	XM_575151.1	S	2294	CCGTTGGCATTCTGGGGAGCGCCCTTTTATTTGTAACTGGATGTTCTGTG
4210605	ILMN_50056	0.190674	8.22845	3.68437	0.00195369	0.063932	-1.22392	L	GI_25742836-S	Hrmt1l3	Rattus norvegicus heterogeneous nuclear ribonucleoprotein methyltransferase-like 3 (S. cerevisiae) (Hrmt1l3), mRNA.	4210605	NM_053557.1	NM_053557.1	S	2216	CAGCTGTACCCCTCAGTGTTCTCCAGCCATAGCCTAGCAATGTGGGGAAG	peptidyl-arginine methylation, to asymmetrical-dimethyl arginine [goid 19919] [pmid 9642256] [evidence IDA]; transferase activity [goid 16740] [evidence IEA]; nucleic acid binding [goid 3676] [evidence IEA]; protein-arginine N-methyltransferase activity [goid 16274] [pmid 9642256] [evidence IDA]; zinc ion binding [goid 8270] [evidence IEA]; methyltransferase activity [goid 8168] [evidence IEA]; S…	Prmt3
3850095	ILMN_48501	0.177627	12.2875	3.68326	0.00195829	0.063932	-1.22609	L	GI_62665894-S	LOC294362	PREDICTED: Rattus norvegicus similar to DNA segment, Chr 10, ERATO Doi 214, expressed (predicted) (LOC294362), mRNA.	3850095	XM_215378.3	XM_215378.3	S	568	TGGTTGGCCTCCCAGGTTCTGGTGTGGTTGGTACTTGCAAATCGCAGCTT
1170025	ILMN_48470	0.172158	9.60373	3.67739	0.00198297	0.0640346	-1.23763	L	GI_62652478-S	LOC366941	PREDICTED: Rattus norvegicus similar to ribosomal protein S12 (LOC366941), mRNA.	1170025	XM_576275.1	XM_576275.1	S	202	CTGTGATGAGTCCATGTATGTCAAGCTAGTGGAGGCGCTTTGTGCTGAGC
2680133	ILMN_52244	-0.142649	8.05551	-3.67243	0.00200403	0.0641702	-1.24738	L	GI_46485404-S	Plp2_mapped	Rattus norvegicus proteolipid protein 2 (mapped) (Plp2_mapped), mRNA.	2680133	NM_207601.1	NM_207601.1	S	890	TGGGTGTGCCTAGATTCCCCTTTGCTCTGCAGTACCAGCAGCCAGACATG	integral to membrane [goid 16021] [evidence IEA]	Plp2; A4-LSB
6770484	ILMN_47890	-0.496253	11.6364	-3.66967	0.00201583	0.0641704	-1.25279	L	GI_16757979-S	Orm1	Rattus norvegicus orosomucoid 1 (Orm1), mRNA.	6770484	NM_053288.1	NM_053288.1	S	415	GGACCTTCATGCTTGCCTTTAACCTGACAGATGAGAACCGGGGGCTGTCC		AGP; Orm; Agpa1; orosomucoid
2970592	ILMN_50920	-0.176801	8.74694	-3.65326	0.00208754	0.0653879	-1.28502	L	GI_62660157-S	Hnrpdl_predicted	PREDICTED: Rattus norvegicus heterogeneous nuclear ribonucleoprotein D-like (predicted) (Hnrpdl_predicted), mRNA.	2970592	XM_223190.3	XM_223190.3	S	1384	GGGCAGAGCGCAAGGCATACACCAGAAAACGCTGTCCTGTGGGAGGTGTA
3870040	ILMN_50880	0.148445	8.90955	3.64454	0.00212668	0.0659633	-1.30214	L	GI_56090432-S	MGC94018	Rattus norvegicus glycosyltransferase AD-017 (MGC94018), mRNA.	3870040	NM_001007683.1	NM_001007683.1	S	1364	AGGGCTTGAGAGTCTTCTCTGTACCAACCACAGAAAACATGTCAGCTGGG		Da2-24
6840292	ILMN_47933	-0.142701	7.70471	-3.63944	0.00214993	0.0661087	-1.31217	L	GI_62654697-S	LOC316228	PREDICTED: Rattus norvegicus similar to p53-associated parkin-like cytoplasmic protein (LOC316228), mRNA.	6840292	XM_236927.3	XM_236927.3	S	7535	CTACGATGAGGAGTCTGAGAACCTGGACCGAGAGACCTTCTTCTTTGGCG
7040142	ILMN_49580	0.166676	8.10879	3.63753	0.00215869	0.0661087	-1.31592	L	GI_62078774-S	RGD1306301_predicted	PREDICTED: Rattus norvegicus similar to RIKEN cDNA 1110056N09 (predicted) (RGD1306301_predicted), mRNA.	7040142	XM_218993.3	XM_218993.3	S	2362	CACATGCAGGGAGGGTGAACGTCAAGAGGTGGTTTACTGTCCAGTCTGCC
6370121	ILMN_49851	0.134008	8.17279	3.63413	0.00217439	0.0661087	-1.3226	L	GI_62651159-S	Cpsf2_predicted	PREDICTED: Rattus norvegicus cleavage and polyadenylation specific factor 2 (predicted) (Cpsf2_predicted), mRNA.	6370121	XM_216766.3	XM_216766.3	S	2236	TGCGGGAAGGGATTCAAGCGGAATTTGTAGGGGGCGTACTTGTCTGCAAC
6220102	ILMN_50766	0.225841	11.9706	3.63403	0.00217486	0.0661087	-1.3228	L	GI_13928689-S	Idh1	Rattus norvegicus isocitrate dehydrogenase 1 (NADP+), soluble (Idh1), mRNA.	6220102	NM_031510.1	NM_031510.1	S	1640	GGAGAGGCTCACCTCCCCTACTGTCCATGAGTGTGAACACAGGGAGCAAA	main pathways of carbohydrate metabolism [goid 6092] [evidence IEA]; metabolism [goid 8152] [evidence IEA]; isocitrate metabolism [goid 6102] [evidence IEA]; response to oxidative stress [goid 6979] [evidence IEA]; tricarboxylic acid cycle [goid 6099] [evidence IEA]; glutathione metabolism [goid 6749] [evidence IEA]; carbohydrate metabolism [goid 5975] [evidence IEA]; glyoxylate cycle [goid 6097]…
7100471	ILMN_48933	-0.337406	9.05004	-3.63293	0.00217994	0.0661087	-1.32495	L	GI_62641144-S	Eif4g2_predicted	PREDICTED: Rattus norvegicus eukaryotic translation initiation factor 4, gamma 2 (predicted) (Eif4g2_predicted), mRNA.	7100471	XM_341907.2	XM_341907.2	S	2065	CTTACTTGGCACAGTTTGCGGCTCGTGCTATAATTTCAGAGTTGGTGAGC
2900369	ILMN_54427	0.0934877	7.47685	3.62958	0.00219557	0.0662944	-1.33153	L	GI_62643105-S	LOC499556	PREDICTED: Rattus norvegicus similar to 60S ribosomal protein L7a (LOC499556), mRNA.	2900369	XM_574881.1	XM_574881.1	S	360	ACAAAGGTGACTGGCCTACGCTGAGAAGAAAGCTGCTGGCAAAGGGGACG
3520739	ILMN_49268	-0.149835	8.49396	-3.62901	0.00219825	0.0662944	-1.33266	L	GI_62648037-S	Il17rc_predicted	PREDICTED: Rattus norvegicus interleukin 17 receptor C (predicted) (Il17rc_predicted), mRNA.	3520739	XM_216240.3	XM_216240.3	S	1375	GATTTCCTGCAAGGCCAGGCGACCGGCCGCTACGTCGGGGTCTACTTTGA
6520538	ILMN_52632	-0.211774	8.86352	-3.62017	0.00224001	0.0668056	-1.35	L	GI_62652112-S	Tbc1d15_predicted	PREDICTED: Rattus norvegicus TBC1 domain family, member 15 (predicted) (Tbc1d15_predicted), mRNA.	6520538	XM_345825.2	XM_345825.2	S	1903	CCTGGGACTTCAGGACAGCGAAGTTACAACGCCAGATTCCGACACTGATG
2680725	ILMN_52585	-0.09377	7.29919	-3.61895	0.00224588	0.0668056	-1.35241	L	GI_11559969-S	Clcn4-2	Rattus norvegicus putative chloride channel (similar to Mm Clcn4-2) (Clcn4-2), mRNA.	2680725	NM_022198.1	NM_022198.1	S	2004	GAGCTGCCTGCCAACAGCCCACATCCACTGAAGCTGAGGCGCATTCTGAA	transport [goid 6810] [evidence IEA]; chloride transport [goid 6821] [evidence IEA]; ion transport [goid 6811] [evidence IEA]; voltage-gated chloride channel activity [goid 5247] [evidence ISS]; voltage-gated ion channel activity [goid 5244] [evidence IEA]; ion channel activity [goid 5216] [evidence IEA]; integral to membrane [goid 16021] [evidence IEA]; membrane [goid 16020] [evidence IEA]	MGC105433
3850053	ILMN_52317	-0.281405	8.31337	-3.59191	0.00237903	0.0692526	-1.40549	L	GI_13027433	Golph3	Rattus norvegicus golgi phosphoprotein 3 (Golph3), mRNA.	3850053	NM_023977.1	NM_023977.1	S	702	GCGCTTGCTGGCCCTCATTTACCTAGCCCATGCCTCAGATGTTTTGGAAA	membrane [goid 16020] [evidence IEA]; Golgi apparatus [goid 5794] [evidence IEA]	Gmx33
6180433	ILMN_54883	-0.0922817	8.78516	-3.57215	0.00248135	0.0705339	-1.44429	L	GI_62641268-S	Xpo6_predicted	PREDICTED: Rattus norvegicus exportin 6 (predicted) (Xpo6_predicted), mRNA.	6180433	XM_574559.1	XM_574559.1	S	4088	TGGATGCCAGGGAAGTACCAGAGACCCCACAGAGTGGTTCATGCAGATCA
450022	ILMN_49387	0.0960288	8.07022	3.5568	0.0025638	0.0719384	-1.47439	L	GI_8392871-S	Ap1b1	Rattus norvegicus adaptor protein complex AP-1, beta 1 subunit (Ap1b1), mRNA.	450022	NM_017277.1	NM_017277.1	S	3413	GAGCCCGATCTAGGATTCTGTTCCCTTAGGCCCTGGAGGATGGTCACTGC	endocytosis [goid 6897] [evidence IEA]; transport [goid 6810] [evidence IEA]; protein transport [goid 15031] [evidence IEA]; protein complex assembly [goid 6461] [evidence IEA]; intracellular protein transport [goid 6886] [evidence IEA]; vesicle-mediated transport [goid 16192] [evidence IEA]; protein transporter activity [goid 8565] [evidence IEA]; clathrin coat of trans-Golgi network vesicle [go…	Adtb1
4010402	ILMN_54831	-0.113949	9.61399	-3.54918	0.00260576	0.0725248	-1.48934	L	GI_55741624-A	LOC304000	PREDICTED: Rattus norvegicus cell adhesion molecule JCAM (LOC304000), mRNA.	4010402	XM_579163.1	XM_579163.1	S	1044	GCCCAGTGACTCATCCACGAGTTTCCTTTGACATCGCCAGTCCTCAGAAG
780131	ILMN_51115	-0.0996277	9.17355	-3.53484	0.00268656	0.0731214	-1.51746	L	GI_56605667-S	Fliih	Rattus norvegicus flightless I homolog (Drosophila) (Fliih), mRNA.	780131	NM_001008279.1	NM_001008279.1	S	3897	CTCACATCCTGCAAGCAGCACACAGCCCAAAGCCCTACCAGTGTGTCCAC	muscle contraction [goid 6936] [evidence IEA]; actin cytoskeleton organization and biogenesis [goid 30036] [evidence IEA]; actin filament severing [goid 51014] [evidence IEA]; development [goid 7275] [evidence IEA]; actin binding [goid 3779] [evidence IEA]	Flii; MGC94344
4590102	ILMN_54252	0.212954	11.2218	3.53059	0.00271099	0.0734192	-1.5258	L	GI_62639421-S	Pdcd5_predicted	PREDICTED: Rattus norvegicus programmed cell death 5 (predicted) (Pdcd5_predicted), mRNA.	4590102	XM_214911.2	XM_214911.2	S	508	ACGTGCTTAGACAGACCCACGGAGCAGGTCTAGGACAGTTACCACCTGTA
2450722	ILMN_52633	-0.15004	7.93088	-3.52807	0.0027256	0.0736319	-1.53075	L	GI_62652569-S	Chrac1_predicted	PREDICTED: Rattus norvegicus chromatin accessibility complex 1 (predicted) (Chrac1_predicted), mRNA.	2450722	XM_235400.3	XM_235400.3	S	818	GCATTCGCTCTTTCAGTGGGAAGGACTAGACAGCAGCCTCCTCCACAGGC
3290075	ILMN_50581	-0.194325	9.13398	-3.52635	0.00273561	0.0736753	-1.53412	L	GI_16758295-S	Sybl1	Rattus norvegicus synaptobrevin-like 1 (Sybl1), mRNA.	3290075	NM_053531.1	NM_053531.1	S	352	CCGAGAATCAGAGCCTGGACAGAGTGACGGAGACTCAAGCCCAAGTGGAC		Vamp7
1190735	ILMN_54861	0.357985	8.25406	3.51313	0.00281373	0.075081	-1.56004	L	GI_57526848-S	Tnfsf13	Rattus norvegicus tumor necrosis factor (ligand) superfamily, member 13 (Tnfsf13), mRNA.	1190735	NM_001009623.1	NM_001009623.1	S	1546	GCGGTCAACTTGGTCTAAATAGTGAGTTCCAGGCCATCCAGGGGTTACAG	positive regulation of cell proliferation [goid 8284] [evidence IEA]; signal transduction [goid 7165] [evidence IEA]; positive regulation of isotype switching to IgA isotypes [goid 48298] [evidence IEA]; regulation of immune response [goid 50776] [evidence IEA]; immune response [goid 6955] [evidence IEA]; humoral defense mechanism (sensu Vertebrata) [goid 16064] [evidence IEA]; cytokine activity …	MGC95053
2480402	ILMN_53992	0.14726	7.92818	3.50866	0.00284065	0.0754296	-1.56881	L	GI_62644453-A	Enh	PREDICTED: Rattus norvegicus enigma homolog (Enh), mRNA.	2480402	XM_579553.1	XM_579553.1	S	1317	CCTGAATGTGGCCGGTGCCAGAGGAAGATCCTTGGGGAAGTCATCAATGC
6510193	ILMN_48068	0.134526	11.9017	3.50567	0.00285879	0.0757266	-1.57467	L	GI_16758035-S	Rpl21	Rattus norvegicus ribosomal protein L21 (Rpl21), mRNA.	6510193	NM_053330.1	NM_053330.1	S	420	CTTAACGGCCAGCCTGCGCCACCCAGAGAAGCCCACTTTGTGAGGACTAA	protein biosynthesis [goid 6412] [evidence IEA]; ribosome biogenesis [goid 7046] [evidence IEA]; structural constituent of ribosome [goid 3735] [pmid 2751657] [evidence ISS]; ribosome [goid 5840] [evidence IEA]; cytosolic ribosome (sensu Eukaryota) [goid 5830] [evidence IEA]; ribonucleoprotein complex [goid 30529] [evidence IEA]; intracellular [goid 5622] [evidence IEA]
1050372	ILMN_48440	0.302088	9.60674	3.50374	0.00287057	0.0758541	-1.57845	L	GI_31340951-S	Gnl3	Rattus norvegicus guanine nucleotide binding protein-like 3 (nucleolar) (Gnl3), mRNA.	1050372	NM_175580.2	NM_175580.2	S	1436	GGACATCCCCGAAGAGTCACCAAAACAGACAGAAGACCAACAGGATGGTG	cell proliferation [goid 8283] [pmid 12464630] [evidence IDA]; GTP binding [goid 5525] [evidence IEA]; nucleolus [goid 5730] [evidence IEA]	Ns
6370040	ILMN_53441	0.610301	8.52623	3.49196	0.00294344	0.0762982	-1.60152	L	GI_25282416-S	Ifi47	Rattus norvegicus interferon gamma inducible protein (Ifi47), mRNA.	6370040	NM_172019.1	NM_172019.1	S	1364	CTACTACACGCGCACACAGTTCCTTAACGTGGTGGTCGAAGATGCTAAAC	GTP binding [goid 5525] [evidence ISS]
2940647	ILMN_54204	0.216901	8.31362	3.4842	0.00299252	0.0770202	-1.61674	L	GI_62656525-S	LOC360568	PREDICTED: Rattus norvegicus similar to RIKEN cDNA 2810013M15 (LOC360568), mRNA.	2940647	XM_340844.2	XM_340844.2	S	2061	CCCACTACTTGGAGGCTGAGGCAGGAAGACTGCTATGGGTGTAAGGTCAG
3520047	ILMN_50470	-0.150967	7.8211	-3.47834	0.00303004	0.077075	-1.6282	L	GI_34850055-S	Mapre1	Rattus norvegicus microtubule-associated protein, RP/EB family, member 1 (Mapre1), mRNA.	3520047	NM_138509.2	NM_138509.2	S	2	GGCAGTGAATGTGTACTCGACGTCAGTCACCAGTGATAACCTCAGTCGAC		Eb1
520070	ILMN_51827	-0.106476	8.03077	-3.47539	0.00304916	0.0772005	-1.63399	L	GI_62653876-S	LOC501018	PREDICTED: Rattus norvegicus similar to Scaffold attachment factor B (Scaffold attachment factor B1) (SAF-B) (LOC501018), mRNA.	520070	XM_576428.1	XM_576428.1	S	318	GAGCTGAAGCGCCGCAACTTGGACATCAACGGGGTCAAGACGGTACTGGT
6290021	ILMN_55831	0.100166	7.36383	3.44914	0.00322439	0.0796008	-1.68539	L	GI_27693405-S	LOC295278	PREDICTED: Rattus norvegicus similar to histone H2b-616 (LOC295278), mRNA.	6290021	XM_227463.1	XM_227463.1	S	19	CTGCTCCTGCTCCAAAGAAGGGCTCGAAGAAAGCTGTCACGAAAGTCCAG
1500110	ILMN_53299	0.0861952	7.45981	3.44686	0.00324007	0.0796266	-1.68985	L	GI_62648574-S	Sox17_predicted	PREDICTED: Rattus norvegicus SRY-box containing gene 17 (predicted) (Sox17_predicted), mRNA.	1500110	XM_232640.3	XM_232640.3	S	1448	TGCCTCGAGGGGTTTGCTCCCCACCATCACTGTCCAGTTTTAGCCAGTTT
4760672	ILMN_52169	-0.161447	7.82868	-3.43984	0.00328882	0.0799228	-1.70359	L	GI_20514771-S	Lin10	Rattus norvegicus lin-10 protein homolog (C. elegans) (Lin10), mRNA.	4760672	NM_139040.1	NM_139040.1	S	1917	ACTACATCCACTTTAGTTACTTGATGAGCTGGCTGTGGCTGGTGTGGCCC	Golgi to plasma membrane protein transport [goid 43001] [pmid 14529721] [evidence IMP]; receptor binding [goid 5102] [pmid 14529721] [evidence IPI]; membrane fraction [goid 5624] [pmid 14529721] [evidence IDA]; Golgi trans face [goid 5802] [pmid 14529721] [evidence IDA]; synaptic vesicle membrane [goid 30672] [pmid 14529721] [evidence IDA]; dendrite [goid 30425] [pmid 14529721] [evidence IDA]	Lin-10
6110400	ILMN_161426	-0.196601	8.10084	-3.43769	0.00330389	0.0799321	-1.70779	L	Rn.22757		Rattus norvegicus threonyl-tRNA synthetase, mRNA (cDNA clone MGC:95288 IMAGE:7134406), complete	6110400	Rn.22757	BC083914	S	1400	TTGTTTGGATTTTCTTCGCACGGTATATAGTGTCTTTGGATTTTCATTTA
6130139	ILMN_50221	0.162239	9.98715	3.43345	0.00333389	0.0801617	-1.7161	L	GI_62664420-S	Snx2_predicted	PREDICTED: Rattus norvegicus sorting nexin 2 (predicted) (Snx2_predicted), mRNA.	6130139	XM_214539.3	XM_214539.3	S	1571	GGAGGCATTCCTACCTGAAGCCAAAGCCATTGCCTAGCGTTATCCCCGTT
4200239	ILMN_49413	-0.0598012	7.21121	-3.41914	0.00343689	0.0820558	-1.74408	L	GI_23463282-S	Aldh1a3	Rattus norvegicus aldehyde dehydrogenase family 1, subfamily A3 (Aldh1a3), mRNA.	4200239	NM_153300.1	NM_153300.1	S	1367	CGCGCTCGAGTCGGGGACAGTCTGGGTCAACTGCTACAACGCATTCTATG	alcohol metabolism [goid 6066] [evidence IEA]; metabolism [goid 8152] [evidence IEA]; lipid metabolism [goid 6629] [evidence IEA]; oxidoreductase activity [goid 16491] [evidence IEA]; 3-chloroallyl aldehyde dehydrogenase activity [goid 4028] [evidence IEA]; aldehyde dehydrogenase [NAD(P)+] activity [goid 4030] [evidence IEA]; cytosol [goid 5829] [evidence NAS]	Aldh6
4060711	ILMN_51562	-0.294236	9.85902	-3.40836	0.00351663	0.083032	-1.76516	L	GI_62659845-S	LOC497693	PREDICTED: Rattus norvegicus similar to P11 protein (LOC497693), mRNA.	4060711	XM_579635.1	XM_579635.1	S	0	TGGGTGCAGGCCTGGTGTGGTCTCCAAAGTGACTGAACAATGCAGAAGGA
2650142	ILMN_48692	0.361062	8.79555	3.39812	0.0035941	0.0835948	-1.78518	L	GI_62641139-S	Xlkd1_predicted	PREDICTED: Rattus norvegicus extra cellular link domain-containing 1 (predicted) (Xlkd1_predicted), mRNA.	2650142	XM_219001.3	XM_219001.3	S	2281	CCCCCCGGAGGTATCATGCTGACACACAGACAGCTCAGACTTGGTAAAAG
3870044	ILMN_51716	0.131128	9.35082	3.39742	0.00359943	0.0835948	-1.78654	L	GI_62644844-S	LOC499767	PREDICTED: Rattus norvegicus LOC499767 (LOC499767), mRNA.	3870044	XM_575105.1	XM_575105.1	S	1560	AGACGTGACTCTGACCTGGGTGGATGAAGAGCTGTCTGCCCAGCGCCATT
6450176	ILMN_50184	0.267448	8.75556	3.39719	0.00360117	0.0835948	-1.78699	L	GI_62648057-S	Plxnd1_predicted	PREDICTED: Rattus norvegicus plexin D1 (predicted) (Plxnd1_predicted), mRNA.	6450176	XM_232283.3	XM_232283.3	S	6703	CCCCACGAAAGGAGGAAGGTGAAGGTGCGAGCTGTAGCTGGACTACTTGA
2690091	ILMN_54512	-0.377687	10.139	-3.39574	0.00361234	0.0836757	-1.78984	L	GI_56799397-S	Ak3l1	Rattus norvegicus adenylate kinase 3-like 1 (Ak3l1), mRNA.	2690091	NM_017135.2	NM_017135.2	S	3564	AGCTGCCTCAGGGCACTCCTCGGTTTGACCATTCTGTACGTGGTTGGGTG	transferase activity [goid 16740] [evidence IEA]; GTP binding [goid 5525] [evidence IEA]; phosphotransferase activity, phosphate group as acceptor [goid 16776] [evidence IEA]; adenylate kinase activity [goid 4017] [evidence IEA]; kinase activity [goid 16301] [evidence IEA]; ATP binding [goid 5524] [evidence IEA]; mitochondrion [goid 5739] [evidence IEA]	Ak4; Ak3l2; MGC93541
4480576	ILMN_49010	0.234351	13.5362	3.37798	0.00375138	0.0857188	-1.82453	L	GI_27436862-S	Hpcl2	Rattus norvegicus 2-hydroxyphytanoyl-Coenzyme A lyase (Hpcl2), mRNA.	4480576	NM_053493.1	NM_053493.1	S	1703	CAAACGCCAGAAGAGCTCCAAGACTCGCTGAGGCAGGCTCTGAAAGACAC
5550280	ILMN_49257	0.138686	9.17284	3.3769	0.00375994	0.0857188	-1.82663	L	GI_62643927-S	Pex11b_predicted	PREDICTED: Rattus norvegicus peroxisomal biogenesis factor 11b (predicted) (Pex11b_predicted), mRNA.	5550280	XM_227468.3	XM_227468.3	S	1670	GCCCACAGAGCAAGCGAGCCTTCCAGGCCAACAAATTAAAGATCGGTTTG
5700286	ILMN_52552	0.132131	7.77984	3.36314	0.00387161	0.087187	-1.85351	L	GI_62656493-S	LOC287475	PREDICTED: Rattus norvegicus similar to CGI-125 protein (predicted) (LOC287475), mRNA.	5700286	XM_213393.3	XM_213393.3	S	418	GCAGCAGCAGAATACCACAGCAGGAAAATGAAGAGCTGGCAACAGCAGGC
4210458	ILMN_53311	-0.23951	8.61574	-3.36258	0.00387619	0.087187	-1.8546	L	GI_62653907	LOC300836	PREDICTED: Rattus norvegicus similar to hypothetical protein MGC38960 (predicted) (LOC300836), mRNA.	4210458	XM_217194.3	XM_217194.3	S	3356	CTGAGACCCATGACTCCTAAGTGGACTGGAAGCACCCCTGTCTTCACCCT
1990333	ILMN_52232	0.179726	9.91149	3.36163	0.00388405	0.087187	-1.85646	L	GI_62663396-S	LOC498727	PREDICTED: Rattus norvegicus similar to nucleolar protein 7, 27kDa (LOC498727), mRNA.	1990333	XM_573999.1	XM_573999.1	S	648	GACCTCAGAGACTCAAGGCAAGAAGCAGCCAAGCACTTCATCCACAGTTG
770039	ILMN_52438	0.171566	9.35979	3.35118	0.00397124	0.0884149	-1.87684	L	GI_62642178-S	Minpp1	PREDICTED: Rattus norvegicus multiple inositol polyphosphate histidine phosphatase 1 (Minpp1), mRNA.	770039	XM_342044.2	XM_342044.2	S	2561	TCCAAGTAGGTCTTGCAGAACCACCTCCATCCCTCGGACCTGTTTGAGGC
540128	ILMN_53374	0.149858	7.85228	3.34763	0.00400132	0.0887218	-1.88377	L	GI_56090446-S	MGC93893	Rattus norvegicus similar to 4930488P06Rik protein (MGC93893), mRNA.	540128	NM_001007669.1	NM_001007669.1	S	2709	GGCCCAAGAAAAGTTACCTGAAGTCCTGGGCAATAGCAAGATGCAAAGCC
5340494	ILMN_55766	0.116904	8.87039	3.34374	0.00403454	0.088877	-1.89136	L	GI_62651280-S	Kns2	PREDICTED: Rattus norvegicus kinesin 2 (Kns2), mRNA.	5340494	XM_343114.2	XM_343114.2	S	2172	CTGCACCACTAGTAGGGTCTTGGAGAGCAACTCTCAGTGAGGCTGGTGAC
6200113	ILMN_49421	-0.136964	10.0705	-3.34291	0.00404161	0.088877	-1.89297	L	GI_55741423-S	Ndufv1	Rattus norvegicus NADH dehydrogenase (ubiquinone) flavoprotein 1, 51kDa (Ndufv1), mRNA.	6200113	NM_001006972.1	NM_001006972.1	S	1162	CGTGCCGGGAGGGCGTTGATTGGATGAACAAGGTGATGGCCCGATTTGTG		MGC94599
4780646	ILMN_54692	0.0981286	11.6127	3.34194	0.00405003	0.088877	-1.89488	L	GI_62639429-S	LOC499133	PREDICTED: Rattus norvegicus similar to 60S ribosomal protein L27a (LOC499133), mRNA.	4780646	XM_574425.1	XM_574425.1	S	191	TGGCATAAGGCATTACCACTTGAAGAGGAACCAGAGCTTCTGCCCAACTG
5220717	ILMN_51516	0.189195	9.30657	3.34026	0.00406449	0.088877	-1.89815	L	GI_62638938-S	LOC499084	PREDICTED: Rattus norvegicus similar to hepatic multiple inositol polyphosphate phosphatase (LOC499084), mRNA.	5220717	XM_574368.1	XM_574368.1	S	2043	CGCCTTTAACCTCCAAGTAGATCTTGCAGAACCACCTCCATCCCTCGGAC
1170086	ILMN_54797	1.76999	8.40643	3.34011	0.00406575	0.088877	-1.89844	L	GI_62644470-A	Adh6_predicted	PREDICTED: Rattus norvegicus alcohol dehydrogenase 6 (class V) (predicted) (Adh6_predicted), mRNA.	1170086	XM_575048.1	XM_575048.1	S	1595	GGGCGAATGTTTAGGTCACAAAACCACCACCCCCAGAACCCACGGTGTGG
450348	ILMN_53777	0.159036	8.68682	3.33826	0.0040818	0.088877	-1.90205	L	GI_62662704-S	LOC290775	PREDICTED: Rattus norvegicus similar to DNA segment, Chr 8, ERATO Doi 531, expressed (LOC290775), mRNA.	450348	XM_214353.3	XM_214353.3	S	1416	CCAGGTGATAGCCATGCACAGCCAGTTCCATGCTCCTCTCTAGATTTTCC
840053	ILMN_50102	0.134734	7.35368	3.33569	0.00410416	0.0891855	-1.90707	L	GI_62650243	LOC313837	PREDICTED: Rattus norvegicus similar to Glutaminyl-peptide cyclotransferase precursor (QC) (Glutaminyl-tRNA cyclotransferase) (Glutaminyl cyclase) (LOC313837), mRNA.	840053	XM_233812.3	XM_233812.3	S	1038	CCTGATAGCTTCTCCTTTCCCTGAAGTCTGGCACACCATGGATGACAATG
3390079	ILMN_48413	-0.216092	8.07951	-3.32792	0.00417244	0.0900902	-1.92221	L	GI_62665892-S	LOC365555	PREDICTED: Rattus norvegicus similar to NAD(P)H dehydrogenase, quinone 2 (LOC365555), mRNA.	3390079	XM_574743.1	XM_574743.1	S	9	TGCCCTTGACAGTGGCTGTGTCTCGTTTGTGTGCAGTGTTCCCTCCTGGA
1170148	ILMN_52717	-0.193816	8.35013	-3.32395	0.00420773	0.0901763	-1.92994	L	GI_62652114-S	RGD1306287_predicted	PREDICTED: Rattus norvegicus similar to KIAA0546 protein (predicted) (RGD1306287_predicted), mRNA.	1170148	XM_235146.3	XM_235146.3	S	5561	CCCTGGAACGGTTCTGCTCTGTTATGCCAGCAAACTCTCGACTTGCACTG
2680010	ILMN_49182	-0.165837	7.92006	-3.31263	0.00431009	0.0914697	-1.952	L	GI_62644356-S	Sdfr2_predicted	PREDICTED: Rattus norvegicus stromal cell derived factor receptor 2 (predicted) (Sdfr2_predicted), mRNA.	2680010	XM_227622.3	XM_227622.3	S	2432	ACTGGATCTCCCCAGTCCACAGAAGACCTACGCAATGATGGGGTTTGTGG
580102	ILMN_48201	0.0887748	7.30997	3.30886	0.00434474	0.0916019	-1.95935	L	GI_62650663-S	Coch_predicted	PREDICTED: Rattus norvegicus coagulation factor C homolog (Limulus polyphemus) (predicted) (Coch_predicted), mRNA.	580102	XM_343058.2	XM_343058.2	S	4028	GACGCTTAGACACAACGCACTGTTCCTTCTTTAATCACTCTGCATTGACC
2570154	ILMN_51167	-0.168422	8.14198	-3.30867	0.00434654	0.0916019	-1.95973	L	GI_62654318-S	LOC497834	PREDICTED: Rattus norvegicus hypothetical gene supported by NM_031053 (LOC497834), mRNA.	2570154	XM_579503.1	XM_579503.1	S	2223	GTCCTGCAGCTCGCCAACCTGCCAGATCTGTACAAAGTCTTTGAGCGGTG
5720180	ILMN_50872	-0.188703	9.9684	-3.30683	0.00436352	0.0916019	-1.9633	L	GI_40018603-S	Cgi119	Rattus norvegicus CGI-119 protein (Cgi119), mRNA.	5720180	NM_199116.1	NM_199116.1	S	587	ATAGTCAGACGGTGGAACTGGTCTTGGCCTCTCTAGGTGCCCTCCTCTTC		MGC73002
5910750	ILMN_51559	0.0711172	7.27197	3.29671	0.00445826	0.0927045	-1.98301	L	GI_62658851-S	LOC288654	PREDICTED: Rattus norvegicus similar to M-phase phosphoprotein 9 (LOC288654), mRNA.	5910750	XM_213773.3	XM_213773.3	S	3717	CGAGGCAGCACTAAGCCGAATGCCATCTCCTGGAGGAAGAATCACTTTAC
580551	ILMN_53368	-0.172442	9.9813	-3.29658	0.00445956	0.0927045	-1.98327	L	GI_62639402-S	LOC499131	PREDICTED: Rattus norvegicus similar to NADH:ubiquinone oxidoreductase B15 subunit (LOC499131), mRNA.	580551	XM_574423.1	XM_574423.1	S	0	TGGTTCGCCAAGATGTCGTTTTCCAAGTATAAGCCTGCACCCCTGGCCAC
6760082	ILMN_50911	-0.163466	7.88393	-3.29636	0.00446159	0.0927045	-1.98369	L	GI_56090368-S	Tmx2	Rattus norvegicus thioredoxin-related transmembrane protein 2 (Tmx2), mRNA.	6760082	NM_001007643.1	NM_001007643.1	S	1498	GGGCTGTTCTGCCCTGGCCAACTGTTCCTCGAAGGGAGTAATCTCATGGA		MGC94529
5890619	ILMN_48444	-0.10248	7.77689	-3.2956	0.00446884	0.0927045	-1.98518	L	GI_62638874-S	LOC499072	PREDICTED: Rattus norvegicus LOC499072 (LOC499072), mRNA.	5890619	XM_574354.1	XM_574354.1	S	126	TTGGACGTGGCGGGTATGGCGGCGCTGCTGACCGGCGTGTTCGCGCAGCT
4810082	ILMN_53173	0.0901817	8.3548	3.29543	0.00447046	0.0927045	-1.98551	L	GI_62666863-S	LOC363469	PREDICTED: Rattus norvegicus similar to spermine synthase (LOC363469), mRNA.	4810082	XM_343789.2	XM_343789.2	S	1525	GCCGGAGGACAATTAGACAGCCCTGCAAAGACTACGGAATGCACTGACCC
3610019	ILMN_53980	-0.12365	8.82985	-3.28487	0.00457173	0.0937334	-2.00606	L	GI_12083648-S	Snd1	Rattus norvegicus staphylococcal nuclease domain containing 1 (Snd1), mRNA.	3610019	NM_022694.1	NM_022694.1	S	2784	AGAAACCTCCTCTGTCGCGGGTAGCATTGGAGCTGGGGTGGAGAGCCCAA	nucleic acid binding [goid 3676] [evidence IEA]	SND p102
3710390	ILMN_55376	-0.101046	7.41808	-3.27909	0.0046282	0.0945351	-2.01731	L	GI_62653067-S	LOC300231	PREDICTED: Rattus norvegicus similar to expressed sequence AI317237 (predicted) (LOC300231), mRNA.	3710390	XM_235656.3	XM_235656.3	S	4522	ATGTGGTGGGTGCGCTGGATGAGACACTGGAGCTGAGGGGATTGCGATAC
4560167	ILMN_49874	0.129586	12.424	3.26727	0.00474566	0.0955009	-2.04029	L	GI_11560029-S	Dnajc3	Rattus norvegicus protein kinase inhibitor p58 (Dnajc3), mRNA.	4560167	NM_022232.1	NM_022232.1	S	1405	CTCAGCAAGGAGGTGGTAGCAATCCCTTCCACAGAAGTTGGGACTCATGG	protein folding [goid 6457] [evidence IEA]; negative regulation of protein kinase activity [goid 6469] [evidence IEA]; protein kinase inhibitor activity [goid 4860] [evidence IEA]; unfolded protein binding [goid 51082] [evidence IEA]; cytoplasm [goid 5737] [evidence IEA]; extracellular space [goid 5615] [evidence IEA]
1240504	ILMN_49831	0.118144	8.57068	3.25898	0.00482983	0.0961303	-2.05641	L	GI_55741509-S	MGC94752	Rattus norvegicus similar to RIKEN cDNA 2600001P13 (MGC94752), mRNA.	1240504	NM_001007003.1	NM_001007003.1	S	2425	GGAAAGGCAGTAGAGGAAATACAGTGGCAACAGTGCTGGCCGGAAGGCGG
2260519	ILMN_54954	0.377554	9.62441	3.25818	0.00483804	0.0961303	-2.05796	L	GI_40786484-S	Galnt11	Rattus norvegicus UDP-N-acetyl-alpha-D-galactosamine:polypeptide N-acetylgalactosaminyltransferase 11 (GalNAc-T11) (Galnt11), mRNA.	2260519	NM_199393.1	NM_199393.1	S	2090	CAGGGCAGCCATCTCAGGGTCTTCACTGGAATTGGTTAATTTCCGGGCTG	protein amino acid O-linked glycosylation [goid 6493] [evidence ISS]; polypeptide N-acetylgalactosaminyltransferase activity [goid 4653] [evidence ISS]
4850673	ILMN_54672	0.205882	8.10678	3.25811	0.00483875	0.0961303	-2.0581	L	GI_56605691-S	RGD1304686	Rattus norvegicus similar to 2010003J03Rik protein (RGD1304686), mRNA.	4850673	NM_001008305.1	NM_001008305.1	S	2332	GGAGGGGGGCTGTTGTGGGTAGTTGGTTGAGCTTGGAGGCATGCATTAGC	protein biosynthesis [goid 6412] [evidence IEA]; translation initiation factor activity [goid 3743] [evidence IEA]	MGC94083
4730440	ILMN_50188	-0.0965497	7.8679	-3.24862	0.00493712	0.0970623	-2.07654	L	GI_62649839-S	Srrm1_predicted	PREDICTED: Rattus norvegicus serine/arginine repetitive matrix 1 (predicted) (Srrm1_predicted), mRNA.	4730440	XM_233556.3	XM_233556.3	S	1854	GCGGCAGCACCAGAGCCCAGGAAGGAGACTGAGAGTGAAGCTGAAGATGA
6290161	ILMN_54015	-0.127142	14.3924	-3.24843	0.00493915	0.0970623	-2.07692	L	GI_62653459-S	LOC500965	PREDICTED: Rattus norvegicus similar to L-lactate dehydrogenase A chain (LDH-A) (LDH muscle subunit) (LDH-M) (LOC500965), mRNA.	6290161	XM_576374.1	XM_576374.1	S	1411	CTGGCTCCAGTGTGTAAGTCCATCGTGCATATCTTGTGCATATCTTGTGC
4230035	ILMN_55572	-0.159994	7.76389	-3.23877	0.00504127	0.0978717	-2.09567	L	GI_34879096-S	LOC317312	PREDICTED: Rattus norvegicus similar to RIKEN cDNA 1810018L05 (LOC317312), mRNA.	4230035	XM_228667.3	XM_228667.3	S	36	GCTGCTTTCCGAGGAGCCAGTGTTGCTGAGATTGCCAAAATGCTTTGGAG
5910372	ILMN_51787	0.144436	7.33592	3.23859	0.00504326	0.0978717	-2.09603	L	GI_18426827-S	Cyp26a1	Rattus norvegicus cytochrome P450, family 26, subfamily A, polypeptide 1 (Cyp26a1), mRNA.	5910372	NM_130408.1	NM_130408.1	S	1420	GCTGCTAAATGGACCTCCTACAATGAAGACAAGCCCCACCGTCTACCCTG	metabolism [goid 8152] [evidence ISS]; retinoic acid metabolism [goid 42573] [evidence IEA]; electron transport [goid 6118] [evidence IEA]; oxidoreductase activity [goid 16491] [evidence IEA]; electron transporter activity [goid 5489] [evidence IEA]; oxygen binding [goid 19825] [evidence ISS]; retinoic acid 4-hydroxylase activity [goid 8401] [pmid 12054474] [evidence ISS]; monooxygenase activity …	Cyp26
2320408	ILMN_55304	-0.184441	9.32842	-3.23268	0.0051068	0.0987526	-2.1075	L	GI_62659913	Lyplal1_predicted	PREDICTED: Rattus norvegicus lysophospholipase-like 1 (predicted) (Lyplal1_predicted), mRNA.	2320408	XM_213970.3	XM_213970.3	S	1050	CATTCCAGGCAGCAGTGTGGTGGCTCTTGATGCCGAGTTCTGCCCGACTT
6040576	ILMN_54783	-0.194706	9.03339	-3.2308	0.00512715	0.0989704	-2.11115	L	GI_13592046-S	Rnpep	Rattus norvegicus arginyl aminopeptidase (aminopeptidase B) (Rnpep), mRNA.	6040576	NM_031097.1	NM_031097.1	S	2016	CTCAAGTCAGCGTCCCGGAGTTTCTGTTCTCTGGGTTTGGGTCTCTGCCG	proteolysis and peptidolysis [goid 6508] [evidence IEA]; protein processing [goid 16485] [evidence IEA]; nucleic acid binding [goid 3676] [evidence IEA]; zinc ion binding [goid 8270] [pmid 8940051] [evidence ISS]; aminopeptidase activity [goid 4177] [evidence IEA]; metallopeptidase activity [goid 8237] [evidence IEA]; metalloexopeptidase activity [goid 8235] [pmid 8940051] [evidence ISS]; aminope…
6660181	ILMN_50687	-0.0962612	7.86966	-3.22471	0.00519369	0.0995381	-2.12296	L	GI_56090227-S	Znf219	Rattus norvegicus zinc finger protein 219 (Znf219), mRNA.	6660181	NM_001007681.1	NM_001007681.1	S	2538	GTCACAGTGCCTTAGACGTGGCAGAGGTGAGGGTCAAAGAACGGGGTCCT		MGC94294
2360110	ILMN_49549	0.148061	10.8399	3.22241	0.00521912	0.0995381	-2.12743	L	GI_8394071-S	Psma5	Rattus norvegicus proteasome (prosome, macropain) subunit, alpha type 5 (Psma5), mRNA.	2360110	NM_017282.1	NM_017282.1	S	701	GGAGGAGAAGCTGAACGCAACTAACATCGAGCTGGCCACAGTGCAGCCTG	ubiquitin-dependent protein catabolism [goid 6511] [evidence IEA]; peptidase activity [goid 8233] [evidence IEA]; hydrolase activity [goid 16787] [evidence IEA]; endopeptidase activity [goid 4175] [evidence IEA]; cytosol [goid 5829] [evidence IEA]; proteasome core complex (sensu Eukaryota) [goid 5839] [evidence IEA]
780408	ILMN_48693	-0.248276	8.94924	-3.22228	0.00522056	0.0995381	-2.12768	L	GI_62641603-S	Ptdss2_predicted	PREDICTED: Rattus norvegicus phosphatidylserine synthase 2 (predicted) (Ptdss2_predicted), mRNA.	780408	XM_215113.3	XM_215113.3	S	2077	GGAGCCTTCCCTTAACCAGGACTATGAACCGAGGGGTGTGTATGTGGAGG
2900408	ILMN_49256	0.12315	7.57817	3.21436	0.00530884	0.100613	-2.14304	L	GI_62643470-S	LOC361948	PREDICTED: Rattus norvegicus similar to neurobeachin (LOC361948), mRNA.	2900408	XM_342248.2	XM_342248.2	S	6619	CACCAGGCTGTGAGCAATATCTTGAGTTTGTAGCTTAGAATTGGGAAGGC
3360181	ILMN_48065	-0.0980434	14.8887	-3.20835	0.00537682	0.100927	-2.15469	L	GI_8393898-S	Itih3	Rattus norvegicus inter-alpha trypsin inhibitor, heavy chain 3 (Itih3), mRNA.	3360181	NM_017351.1	NM_017351.1	S	2701	GGCCTGGAACAGGACACAGAATGGGGCTCGTGGGAAGGACTGGGACAATA	hyaluronan metabolism [goid 30212] [evidence IEA]; serine-type endopeptidase inhibitor activity [goid 4867] [evidence IEA]; extracellular region [goid 5576] [pmid 11827976] [evidence TAS]	PAIHC3
3990736	ILMN_50270	-0.124038	9.30042	-3.20005	0.00547215	0.101606	-2.17078	L	GI_62648510-S	LOC500384	PREDICTED: Rattus norvegicus similar to RIKEN cDNA 2210416J16 (LOC500384), mRNA.	3990736	XM_575742.1	XM_575742.1	S	895	CGCAGTAGTTGGTACTGTGTTTGCCATATGTGAGGCCCTAGGATCGGCCT
6860095	ILMN_54931	-0.203709	8.66267	-3.19919	0.00548221	0.101606	-2.17246	L	GI_62659909-S	LOC364070	PREDICTED: Rattus norvegicus similar to hypothetical protein FLJ10326 (predicted) (LOC364070), mRNA.	6860095	XM_344185.2	XM_344185.2	S	2976	GTCGTACCAACTGCCAGAGAGAAGTGCCCGCGATGTTGGAAGCATACCGC
2030520	ILMN_52379	0.117286	8.71317	3.19428	0.0055395	0.102095	-2.18197	L	GI_51172605-A	Trappc4	PREDICTED: Rattus norvegicus trafficking protein particle complex 4 (Trappc4), mRNA.	2030520	XM_579105.1	XM_579105.1	S	609	CTAGCTCTCGAGGTGGCGGAGAAGGCTGGCACTTTTGGACCTGGGTCATA
2680215	ILMN_54747	0.141787	8.55711	3.1907	0.00558159	0.102484	-2.1889	L	GI_62660776-S	LOC498407	PREDICTED: Rattus norvegicus similar to purine rich element binding protein B (LOC498407), mRNA.	2680215	XM_573651.1	XM_573651.1	S	7997	CAGAAACCACACTTCCTGAAAACCGTTCAAAGCAGAGTCCAGACGGGCTG
5220685	ILMN_48673	0.122224	7.39707	3.18908	0.00560079	0.102653	-2.19204	L	GI_16758073-S	Cmkor1	Rattus norvegicus chemokine orphan receptor 1 (Cmkor1), mRNA.	5220685	NM_053352.1	NM_053352.1	S	1834	ACCGTATGTAGAGTTACGTTTCGGGCTGCAAACCCGTGAACAGAGGAAAC	chemotaxis [goid 6935] [evidence IEA]; defense response [goid 6952] [evidence IEA]; G-protein coupled receptor protein signaling pathway [goid 7186] [evidence IEA]; chemokine receptor activity [goid 4950] [evidence IEA]; rhodopsin-like receptor activity [goid 1584] [evidence IEA]; G-protein coupled receptor activity [goid 4930] [evidence IEA]; purinergic nucleotide receptor activity, G-protein co…	Rdc1
6900022	ILMN_54415	0.13027	7.82048	3.18659	0.00563036	0.103021	-2.19686	L	GI_16758553-S	Pi4k2a	Rattus norvegicus phosphatidylinositol 4-kinase type 2 alpha (Pi4k2a), mRNA.	6900022	NM_053735.1	NM_053735.1	S	1562	CCAGGAAGCCAGAGAAGTTGGTGCACAGCAGAGCCTTTCAGAGCCCTTCC	phosphatidylinositol-4-phosphate 3-kinase activity [goid 35005] [pmid 12215430] [evidence ISS]; kinase activity [goid 16301] [evidence IEA]	Pi4KII
1090035	ILMN_49518	0.112437	7.73602	3.18543	0.00564413	0.1031	-2.1991	L	GI_62650693-S	LOC314128	PREDICTED: Rattus norvegicus similar to RIKEN cDNA 2700097O09 (predicted) (LOC314128), mRNA.	1090035	XM_234159.3	XM_234159.3	S	1137	CCCTCGTGGGTCGAGAGATTAACATACAGCTGTCCTCCTGGGTGGAAGAG
2970292	ILMN_54221	0.0902839	7.65189	3.17327	0.00579123	0.104493	-2.22264	L	GI_8394495-S	Tyro3	Rattus norvegicus TYRO3 protein tyrosine kinase 3 (Tyro3), mRNA.	2970292	NM_017092.1	NM_017092.1	S	3423	GTCTGTCTGAGCATGCTACCAAGCCCCCAAACATCCCAGAACTAACAGGC	cell adhesion [goid 7155] [evidence IEA]; protein amino acid phosphorylation [goid 6468] [evidence IEA]; protein kinase activity [goid 4672] [evidence IEA]; kinase activity [goid 16301] [evidence IEA]; receptor activity [goid 4872] [evidence IEA]; protein-tyrosine kinase activity [goid 4713] [evidence IEA]; transferase activity [goid 16740] [evidence IEA]; ATP binding [goid 5524] [evidence IEA]; …	Brt
1660044	ILMN_51972	0.0879756	7.60864	3.17279	0.00579717	0.104493	-2.22357	L	GI_62667244-S	LOC501619	PREDICTED: Rattus norvegicus similar to 40S ribosomal protein S29 (LOC501619), mRNA.	1660044	XM_577018.1	XM_577018.1	S	2046	CAATAGCCATCGATGCTGGCTTTAGACTGAGCCACTCTCAGTATGCCAAA
5900605	ILMN_48524	0.140228	10.7091	3.16652	0.0058746	0.105365	-2.23571	L	GI_51948369-S	Tax1bp1	Rattus norvegicus Tax1 (human T-cell leukemia virus type I) binding protein 1 (Tax1bp1), mRNA.	5900605	NM_001004199.1	NM_001004199.1	S	2561	AAACAACCCAAAACTCAGATAGAGGCTAAGGAGACTGCGGGCCTGATGCC	anti-apoptosis [goid 6916] [pmid 10435631] [evidence IMP]; protein binding [goid 5515] [pmid 10435631] [evidence IPI]	Aa1076; MGC94031
4730377	ILMN_53904	-0.147928	7.57487	-3.16348	0.00591245	0.10587	-2.24158	L	GI_62641248-S	Tnrc6_predicted	PREDICTED: Rattus norvegicus trinucleotide repeat containing 6 (predicted) (Tnrc6_predicted), mRNA.	4730377	XM_219297.3	XM_219297.3	S	5775	TCTCAATCACTGGAATGGTGCTGGGCTGTCGGGAACTAACTGTGGAGACC
780692	ILMN_51767	-0.235169	11.0196	-3.16089	0.00594485	0.106156	-2.24658	L	GI_62665049-S	Ndufb7_predicted	PREDICTED: Rattus norvegicus NADH dehydrogenase (ubiquinone) 1 beta subcomplex, 7 (predicted) (Ndufb7_predicted), mRNA.	780692	XM_341664.2	XM_341664.2	S	251	GCATGACTGGGACTACTGCGAGCACCAGGACTATGTGAAGCGCATGAAGG
1400270	ILMN_51702	0.244295	10.0254	3.15941	0.00596353	0.10626	-2.24945	L	GI_54262175-S	Hspb8	Rattus norvegicus heat shock 22kDa protein 8 (Hspb8), mRNA.	1400270	NM_053612.2	NM_053612.2	S	1598	TGTCTTCAGGCAGCTCCACCAGGAACCAAGCAAAGGTCAGACAGCCTGGC	protein folding [goid 6457] [evidence IEA]; response to unfolded protein [goid 6986] [evidence IEA]; Hsp27 protein binding [goid 51008] [pmid 11342557] [evidence ISS]; unfolded protein binding [goid 51082] [evidence IEA]	Cryac; Hsp22; MGC72354
2350324	ILMN_53718	0.103397	8.25212	3.15782	0.00598357	0.106415	-2.25252	L	GI_56090406-S	Fam51a1	Rattus norvegicus family with sequence similarity 51, member A1 homolog (human) (Fam51a1), mRNA.	2350324	NM_001007756.1	NM_001007756.1	S	913	CAAAGAAAGAGGCCTGTATGCCAACATGGCGGACACAGTCTGTCAGCCAC		MGC94189
1050026	ILMN_48552	0.152921	9.77821	3.15085	0.00607241	0.107322	-2.26599	L	GI_62652023-S	Lta4h_predicted	PREDICTED: Rattus norvegicus leukotriene A4 hydrolase (predicted) (Lta4h_predicted), mRNA.	1050026	XM_235057.3	XM_235057.3	S	1782	TCAAGGACCTCGCTGCCTTCGACAAATCCCACGATCAAGCTGTCCGCACC
3990184	ILMN_51393	-0.106164	8.29914	-3.14861	0.00610127	0.107483	-2.27033	L	GI_56605805-S	Tom1	Rattus norvegicus target of myb1 homolog (chicken) (Tom1), mRNA.	3990184	NM_001008365.1	NM_001008365.1	S	1902	GGAGCCTGAAGAGGGCTTTAGTGGCTTATTAGGAAGGGCAATGGTGGCCC	endosome transport [goid 16197] [evidence IEA]; endocytosis [goid 6897] [evidence IEA]; transport [goid 6810] [evidence IEA]; protein transport [goid 15031] [evidence IEA]; intra-Golgi transport [goid 6891] [evidence IEA]; intracellular protein transport [goid 6886] [evidence IEA]; protein transporter activity [goid 8565] [evidence IEA]; protein binding [goid 5515] [evidence IEA]; cytosol [goid 5…	MGC95142
3450132	ILMN_49227	-0.0697347	7.22204	-3.14367	0.00616527	0.107566	-2.27987	L	GI_62665910-S	Rhobtb1_predicted	PREDICTED: Rattus norvegicus Rho-related BTB domain containing 1 (predicted) (Rhobtb1_predicted), mRNA.	3450132	XM_228131.3	XM_228131.3	S	2707	AGCACCATTCGAGGAGAAAGTGGTGTTTCTGGCATCCGTCCCCAGCCGTG
7050373	ILMN_52845	0.134198	7.53253	3.14126	0.00619672	0.107838	-2.28452	L	GI_20806148-S	Egfl7	Rattus norvegicus EGF-like domain 7 (Egfl7), mRNA.	7050373	NM_139104.1	NM_139104.1	S	1711	GAGGGAGCTCAGACACCGCAGCCCCAGGGATCGATTCACACACCATCTTT		MGC93163
5670092	ILMN_55665	0.112664	7.5445	3.14049	0.00620684	0.107838	-2.28601	L	GI_62655560-S	LOC501204	PREDICTED: Rattus norvegicus similar to peptidylprolyl isomerase D (LOC501204), mRNA.	5670092	XM_576630.1	XM_576630.1	S	963	GGACCCTTCAAACACTAAAGCACTATACCGAAAAGCGCAAGGATGGCAAG
3060373	ILMN_53340	-0.166995	8.60614	-3.14021	0.00621055	0.107838	-2.28656	L	GI_34851528-S	LOC288920	PREDICTED: Rattus norvegicus similar to RIKEN cDNA 2310036O22 (LOC288920), mRNA.	3060373	XM_213841.2	XM_213841.2	S	95	AACATCACCCGAGAGTGGGGATGACGAGGTGTCGGGCTCAAGTCCGGTGT
1850471	ILMN_49450	-0.148366	11.5653	-3.13719	0.00625028	0.108011	-2.29239	L	GI_56090474-S	Skp1a	Rattus norvegicus S-phase kinase-associated protein 1A (Skp1a), mRNA.	1850471	NM_001007608.1	NM_001007608.1	S	1000	GGATGTCTTCCGACCTCTATGCTGCTGGTAAGCTCGTGTGCAGCTGGGCT
5420349	ILMN_161778	-0.112936	7.80757	-3.13577	0.00626909	0.108113	-2.29513	L	GI_27693577-S	LOC310670		5420349	GI_27693577	XM_227446.1	S	2967	CAGCCAACCCTGCAACCAGCGACCAGATGACCAATGCAAGGACAGTTCTC
4480520	ILMN_54219	0.142727	7.78476	3.13524	0.00627603	0.108113	-2.29614	L	GI_62663430-S	Riok1_predicted	PREDICTED: Rattus norvegicus RIO kinase 1 (yeast) (predicted) (Riok1_predicted), mRNA.	4480520	XM_214454.3	XM_214454.3	S	1910	CCCGGAAGTAGAAGTAGTTGGAGGGGCTTCTTCACCATCTCACTGTCAGG
2470369	ILMN_49967	0.06612	7.61043	3.13223	0.0063161	0.108631	-2.30196	L	GI_62665928-S	LOC365560	PREDICTED: Rattus norvegicus similar to large subunit ribosomal protein L36a (LOC365560), mRNA.	2470369	XM_345098.2	XM_345098.2	S	100	CTGCCCAGGGAAAGCGGCGTTATGACAGAAAACAGAGTGTCTATGGCGGA
1400114	ILMN_53508	0.285412	8.26948	3.12896	0.00635988	0.1088	-2.30827	L	GI_51948465-S	MGC94283	Rattus norvegicus integral type I protein (MGC94283), mRNA.	1400114	NM_001004249.1	NM_001004249.1	S	1002	GGCCACTATGGGAGGGCAGTGATCCAGTCTGAGGGAGAACGCCAAATACC
780730	ILMN_161748	-0.0879579	7.97143	-3.12888	0.00636097	0.1088	-2.30843	L	GI_27677097-S	LOC293024		780730	GI_27677097	XM_214969.1	S	549	CCTGCTGGCTCTGGTGAAATGGAAGAGGAGGAGATGGACAGCATCACTGA
4070193	ILMN_48572	-0.159114	9.1199	-3.12874	0.00636279	0.1088	-2.30869	L	GI_62661544-S	LOC305913	PREDICTED: Rattus norvegicus similar to zinc finger protein 198 (LOC305913), mRNA.	4070193	XM_224241.3	XM_224241.3	S	4455	GCAAAGCTCCCTCCGAAAGGTGTGCTCTTACTGCGTTCTTGACCAGATGG
2650500	ILMN_52209	0.159453	8.94764	3.12427	0.00642311	0.109093	-2.31731	L	GI_62653008-S	Asb8_predicted	PREDICTED: Rattus norvegicus ankyrin repeat and SOCS box-containing protein 8 (predicted) (Asb8_predicted), mRNA.	2650500	XM_235618.3	XM_235618.3	S	1784	GCTAGGGACAGAACACAGAATACAAAAGGGGTTCTTTGGAACTGGCCGCC
5270193	ILMN_52700	-0.164983	8.50716	-3.11996	0.00648184	0.109748	-2.32563	L	GI_51556272-S	Dnmt3b	PREDICTED: Rattus norvegicus DNA methyltransferase 3B (Dnmt3b), mRNA.	5270193	XM_579109.1	XM_579109.1	S	4204	GTCTCCACTGCTTCCTCACTTTTAGGTGCAAAGATGACAGGTGCCCAGAG
3170390	ILMN_55696	-0.245621	10.5501	-3.11792	0.0065099	0.109881	-2.32957	L	GI_62665568-S	Dstn_predicted	PREDICTED: Rattus norvegicus destrin (predicted) (Dstn_predicted), mRNA.	3170390	XM_215862.3	XM_215862.3	S	561	GCGTTCGAAGGATCCCCTGTGTAGATTATCAGTCAGTGCCACGAATTGAA
450113	ILMN_52511	-0.0589602	7.25071	-3.10552	0.00668249	0.112099	-2.35347	L	GI_62638958-S	Gltscr1_predicted	PREDICTED: Rattus norvegicus glioma tumor suppressor candidate region gene 1 (predicted) (Gltscr1_predicted), mRNA.	450113	XM_214817.3	XM_214817.3	S	2773	GACCAAGGTGGAAGGTGTTTGGGGACAGAGGTGTGGGGAAGAAAGGGTGC
4200164	ILMN_49463	-0.138751	8.36527	-3.10166	0.00673708	0.112116	-2.3609	L	GI_62661563-S	LOC498525	PREDICTED: Rattus norvegicus similar to Bm403207 (LOC498525), mRNA.	4200164	XM_573794.1	XM_573794.1	S	1015	TGGGCGTTAGCTTGGCTCGCTCGTTGCTCGCTTCCGTGTTCTGGGGCTCA
3130181	ILMN_52797	-0.0978105	7.83069	-3.10138	0.00674104	0.112116	-2.36144	L	GI_62650300-S	LOC500614	PREDICTED: Rattus norvegicus similar to Phosphatidylinositol glycan, class F (LOC500614), mRNA.	3130181	XM_575985.1	XM_575985.1	S	231	CACTTGGTAGCCCGAGTTGTCAGATGCTGGCTCTACTTTCTCGCGTCTTG
2760239	ILMN_54938	-0.115199	7.6967	-3.10108	0.0067453	0.112116	-2.36201	L	GI_62662185-S	Nisch_predicted	PREDICTED: Rattus norvegicus nischarin (predicted) (Nisch_predicted), mRNA.	2760239	XM_240330.3	XM_240330.3	S	4302	GAGGTGCAGTGGCAGGTGTTTGTGCCCAGTGCTGAGAGCCGAGAAAAGCT
3290364	ILMN_48396	0.170409	9.95293	3.10002	0.0067604	0.112119	-2.36406	L	GI_62658409-S	LOC360762	PREDICTED: Rattus norvegicus similar to RNA polymerase 1-3 (LOC360762), mRNA.	3290364	XM_341032.2	XM_341032.2	S	649	CGTAACTACCTTATCCTGAAGGCGTCGTGGTGAGAGCAAGCTGATTCCGC
6420450	ILMN_51175	0.228239	8.50923	3.09633	0.00681329	0.11273	-2.37117	L	GI_62657236-S	LOC498014	PREDICTED: Rattus norvegicus similar to hypothetical protein LOC284018 isoform b (LOC498014), mRNA.	6420450	XM_573212.1	XM_573212.1	S	2186	GCACACGACTCAGACACTAGACCCCCGCAGGTCAAACAGATCACACCACT
5390286	ILMN_48474	-0.0971769	8.16055	-3.09169	0.00688023	0.113358	-2.3801	L	GI_57526803-S	Rpo2tc1	Rattus norvegicus RNA polymerase II transcriptional coactivator (Rpo2tc1), mRNA.	5390286	NM_001009618.1	NM_001009618.1	S	72	CTACCGTCGCCCCTTCGCTCTCCTTGCCGGGAGAAATAGAAGCTCTTAAG	regulation of transcription, DNA-dependent [goid 6355] [evidence IEA]; transcription [goid 6350] [evidence IEA]; DNA binding [goid 3677] [evidence IEA]; transcription coactivator activity [goid 3713] [evidence IEA]; nucleus [goid 5634] [evidence IEA]	MGC109653
4120441	ILMN_50464	0.128981	7.79035	3.0911	0.00688882	0.113358	-2.38124	L	GI_62660701-S	LOC305467	PREDICTED: Rattus norvegicus similar to novel protein (LOC305467), mRNA.	4120441	XM_223587.3	XM_223587.3	S	4272	TGGGCTTGCCCCTAGGGTAAGGATACCCAACCCTCAACAACAAAACACAA
6760070	ILMN_52705	-0.104198	8.65784	-3.0898	0.00690774	0.113358	-2.38374	L	GI_62718297-S	LOC501354	PREDICTED: Rattus norvegicus similar to glutamate receptor, ionotropic, N-methyl D-aspartate-like 1A (LOC501354), mRNA.	6760070	XM_576765.1	XM_576765.1	S	1738	GGACACGTTCCTGAGACGCTGGATGTGAAATGCCGCATACAACACTTGGG
7050603	ILMN_52744	0.189537	8.30245	3.0839	0.00699423	0.114323	-2.3951	L	GI_62664040-S	LOC291787	PREDICTED: Rattus norvegicus similar to Retinoblastoma-binding protein 8 (RBBP-8) (CtBP interacting protein) (CtIP) (Retinoblastoma-interacting protein and myosin-like) (RIM) (predicted) (LOC291787), mRNA.	7050603	XM_214620.3	XM_214620.3	S	2047	GACAGCAGTCACTCACGACTGGGAGGAGAGACAGTGGACATGGACTGTAC
4780021	ILMN_55701	0.349462	8.77436	3.08212	0.00702055	0.114336	-2.39852	L	GI_34881547-S	Serpina7	PREDICTED: Rattus norvegicus serine (or cysteine) peptidase inhibitor, clade A (alpha-1 antipeptidase, antitrypsin), member 7 (Serpina7), mRNA.	4780021	XM_343823.1	XM_343823.1	S	1379	CAGGAGTACAGTGACTGTGGAAGAGGCTAATCCTGTGACCAAACATGCAG
2350551	ILMN_51507	0.0642975	7.36867	3.08146	0.00703024	0.114336	-2.39978	L	GI_16758693-S	Npr2	Rattus norvegicus natriuretic peptide receptor 2 (Npr2), mRNA.	2350551	NM_053838.1	NM_053838.1	S	3175	GGCTCTTAGGAGAGCGAAAAGGACCTCCTGGACTCCTGTAAATCCCAAGC	cGMP biosynthesis [goid 6182] [evidence IEA]; regulation of blood pressure [goid 8217] [evidence IEA]; protein amino acid phosphorylation [goid 6468] [evidence IEA]; intracellular signaling cascade [goid 7242] [evidence IEA]; cell surface receptor linked signal transduction [goid 7166] [evidence IEA]; protein kinase activity [goid 4672] [evidence IEA]; lyase activity [goid 16829] [evidence IEA]; …	GC-B; NPR-B
1050632	ILMN_54372	-0.175846	7.71235	-3.08086	0.00703927	0.114336	-2.40095	L	GI_62655070-S	LOC316406	PREDICTED: Rattus norvegicus similar to CG31122-PA (predicted) (LOC316406), mRNA.	1050632	XM_237162.3	XM_237162.3	S	823	CAATGTACTGGCTGGATGGCGGACATTCTGGAGGAAGCAATACGTGGGTC
5080372	ILMN_50591	-0.149744	8.28776	-3.07535	0.00712138	0.11503	-2.41154	L	GI_47575869-S	Hfe	Rattus norvegicus hemochromatosis (Hfe), mRNA.	5080372	NM_053301.2	NM_053301.2	S	2973	GTATAGTCCTGTCCCCATCCTAAGAGCCTAGCAGGCACAGAGCTCTTTCC	iron ion homeostasis [goid 6879] [evidence ISS]; antigen processing, endogenous antigen via MHC class I [goid 19885] [evidence IEA]; antigen presentation, endogenous antigen [goid 19883] [evidence IEA]; immune response [goid 6955] [evidence IEA]; MHC class I receptor activity [goid 30106] [evidence IEA]; plasma membrane [goid 5886] [evidence ISS]; cytoplasm [goid 5737] [evidence ISS]; integral to…
6180273	ILMN_49265	-0.0695082	7.19199	-3.07214	0.00716981	0.11547	-2.41772	L	GI_62718229-S	LOC501330	PREDICTED: Rattus norvegicus hypothetical gene supported by BC059164 (LOC501330), mRNA.	6180273	XM_576741.1	XM_576741.1	S	627	GGTCTCATAAAGTGCAAGAGAGCTGGAATTGGACACACCCCAGTAAGAGA
5340176	ILMN_52240	-0.0631727	7.30674	-3.07033	0.0071972	0.11574	-2.4212	L	GI_54114996-S	Sh3d4	Rattus norvegicus SH3 domain protein 4 (Sh3d4), mRNA.	5340176	NM_001005762.1	NM_001005762.1	S	2359	CATGGCAGTATGGAGCCAACGAGGATCGGGTGGGGAGCAGTAGCACTATG	cell adhesion [goid 7155] [evidence IEA]; protein binding [goid 5515] [evidence IEA]; cytoskeleton [goid 5856] [evidence IEA]	MGC94509
630600	ILMN_54586	0.142195	9.97145	3.06848	0.00722533	0.115883	-2.42476	L	GI_42476044-S	Ctsd	Rattus norvegicus cathepsin D (Ctsd), mRNA.	630600	NM_134334.2	NM_134334.2	S	1759	CCTGGCAAAGGCCTGAAGGTGAGCAGAAGGAGCAAGAGGACAGAAGCAAA	proteolysis and peptidolysis [goid 6508] [pmid 12666874] [evidence IDA]; peptidase activity [goid 8233] [evidence IEA]; aspartic-type endopeptidase activity [goid 4190] [evidence IEA]; pepsin A activity [goid 4194] [evidence IEA]; cathepsin D activity [goid 4192] [pmid 12666874] [evidence IDA]; hydrolase activity [goid 16787] [evidence IEA]; lysosome [goid 5764] [pmid 12666874] [evidence IDA]; mi…
6980309	ILMN_52189	0.0738597	8.21815	3.0624	0.00731839	0.116424	-2.43643	L	GI_62645774-S	LOC360370	PREDICTED: Rattus norvegicus protein tyrosine phosphatase alpha (LOC360370), mRNA.	6980309	XM_346675.2	XM_346675.2	S	2275	CAAACTGTCAAGAGCCTGCGGCTGCAGAGGCCACACATGGTCCAGACACT
1400286	ILMN_53394	0.119415	7.80317	3.06126	0.00733598	0.116424	-2.43862	L	GI_62650765	RGD1310311_predicted	PREDICTED: Rattus norvegicus similar to chromosome 14 open reading frame 104 (predicted) (RGD1310311_predicted), mRNA.	1400286	XM_343071.2	XM_343071.2	S	1932	GGGCTGTCCTGATGTTCCTCATGTGCTGTCTGGAAAACGTCTGCAATCAG
5720187	ILMN_55024	-0.173525	9.30682	-3.0594	0.00736475	0.11671	-2.44219	L	GI_62659911-S	Eprs_predicted	PREDICTED: Rattus norvegicus glutamyl-prolyl-tRNA synthetase (predicted) (Eprs_predicted), mRNA.	5720187	XM_213969.3	XM_213969.3	S	4239	GGAGGCGGAGTCTAAACTGAAAGGGGTTTTGGAAGACATCCAGCTTAACC
6100131	ILMN_52436	0.122634	10.9906	3.05737	0.00739634	0.116854	-2.44609	L	GI_54400729-S	Cct2	Rattus norvegicus chaperonin containing TCP1, subunit 2 (beta) (Cct2), mRNA.	6100131	NM_001005905.1	NM_001005905.1	S	1576	GCGGAAGCAGCAGAGGTGATTCTACGAGTGGACAACATCATCAAAGCGGC		MGC94480
870600	ILMN_51127	0.315329	10.7817	3.05629	0.00741324	0.116854	-2.44818	L	GI_16758961-S	Herpud1	Rattus norvegicus homocysteine-inducible, endoplasmic reticulum stress-inducible, ubiquitin-like domain member 1 (Herpud1), mRNA.	870600	NM_053523.1	NM_053523.1	S	1493	ACAGAAGGCCCAGGGTCGCATGTTCTGCCTGAGCACCTCCCCAGACGTGT	protein modification [goid 6464] [evidence IEA]; response to stress [goid 6950] [evidence IEA]; response to unfolded protein [goid 6986] [evidence IEA]; endoplasmic reticulum [goid 5783] [evidence IEA]; integral to membrane [goid 16021] [evidence IEA]; endoplasmic reticulum membrane [goid 5789] [evidence IEA]	Sup
5910427	ILMN_47889	0.143338	8.70415	3.05562	0.00742362	0.116854	-2.44945	L	GI_21326464-S	Uxs1	Rattus norvegicus UDP-glucuronate decarboxylase 1 (Uxs1), mRNA.	5910427	NM_139336.1	NM_139336.1	S	1722	CCTAGAGGTATGGCCAGCTGGGCAGTGCACCAGTGTTTATTTGGGGACAG	nucleotide-sugar metabolism [goid 9225] [evidence IEA]; UDP-glucuronate decarboxylase activity [goid 48040] [pmid 11877387] [evidence IDA]; catalytic activity [goid 3824] [evidence IEA]; integral to membrane [goid 16021] [evidence IEA]; Golgi apparatus [goid 5794] [pmid 11877387] [evidence IDA]	UGD; MGC93157
5910164	ILMN_49575	0.135273	10.4776	3.05452	0.00744082	0.116895	-2.45156	L	GI_13591873-S	Gnb1	Rattus norvegicus guanine nucleotide binding protein, beta 1 (Gnb1), mRNA.	5910164	NM_030987.1	NM_030987.1	S	2593	GTGACTGTGCGGTAGGCCTGGACATGGCAAAGAGAATACAGCGAAGCCCC	Ras protein signal transduction [goid 7265] [evidence IEA]; signal transduction [goid 7165] [evidence IEA]; phototransduction, visible light [goid 7603] [evidence IEA]; acetylcholine receptor signaling, muscarinic pathway [goid 7213] [evidence IEA]; G-protein signaling, coupled to IP3 second messenger (phospholipase C activating) [goid 7200] [evidence IEA]; perception of taste [goid 50909] [evide…
6900133	ILMN_53072	0.126595	8.07753	3.05248	0.00747287	0.116924	-2.45548	L	GI_62655520-S	LOC367339	PREDICTED: Rattus norvegicus similar to 60S ribosomal protein L29 (P23) (LOC367339), mRNA.	6900133	XM_346093.2	XM_346093.2	S	422	AGCGCTCCAGCTAAGGCCCAGGCCAAAAGGTGAAGGTCCCATAGAACAGG
5860377	ILMN_53201	-0.103555	7.61953	-3.05186	0.00748267	0.116924	-2.45668	L	GI_62645323-S	Ssfa2_predicted	PREDICTED: Rattus norvegicus sperm specific antigen 2 (predicted) (Ssfa2_predicted), mRNA.	5860377	XM_230036.3	XM_230036.3	S	4670	CTCTCTGATGCCAACGGCTGAGGAAATGCACCGGAATGTGGAGCAGGACG
4210408	ILMN_49326	0.0830979	7.4788	3.05127	0.00749194	0.116924	-2.45781	L	GI_62638434-S	LOC361467	PREDICTED: Rattus norvegicus similar to hypothetical protein FLJ20481 (predicted) (LOC361467), mRNA.	4210408	XM_341747.2	XM_341747.2	S	3417	GGAATCCTGAGCAGAGCTGGGACGGATGTTCGTCTCCTGATGACTCTCGC
780022	ILMN_55653	-0.141427	9.24871	-3.05031	0.00750712	0.116924	-2.45965	L	GI_62651278-S	LOC299341	PREDICTED: Rattus norvegicus similar to RIKEN cDNA 2810002N01 (predicted) (LOC299341), mRNA.	780022	XM_216787.3	XM_216787.3	S	516	CTTCATGGGGAAGGTGGCCCTGGAGAGGATGTGGAGCAAGCTGAAGCAGA
3120408	ILMN_161443	-0.264133	8.52985	-3.04124	0.00765182	0.118239	-2.47706	L	Rn.107180		Rattus norvegicus similar to cDNA sequence BC021608, mRNA (cDNA clone MGC:95155 IMAGE:7129913), complete	3120408	Rn.107180	BC082024	S	234	GAAGAAACAGAGGAGGGAGATGAAGATGGAGTTTTCCCTCAAGCACAGTT
3190161	ILMN_55035	-0.194293	8.06962	-3.04093	0.00765671	0.118239	-2.47764	L	GI_12018291	Inhbc	Rattus norvegicus inhibin beta C (Inhbc), mRNA.	3190161	NM_022614.1	NM_022614.1	S	704	GAGGTATCAACTGCCAGGGGCTGTCCAGGATGTGCTGTCGGCAAGAGTTC	growth factor activity [goid 8083] [evidence IEA]; hormone activity [goid 5179] [evidence IEA]; extracellular region [goid 5576] [evidence IEA]; extracellular space [goid 5615] [evidence IEA]
6420348	ILMN_55667	0.0931305	9.33154	3.04015	0.00766943	0.118268	-2.47915	L	GI_62656236-S	Map2k4_predicted	PREDICTED: Rattus norvegicus mitogen activated protein kinase kinase 4 (predicted) (Map2k4_predicted), mRNA.	6420348	XM_220604.3	XM_220604.3	S	3120	GCCGTGGAGTCCACATGTTTATGGAATAGTCTACCCTTTGCCTGCAGGTC
6760504	ILMN_48712	-0.10154	9.20154	-3.037	0.0077203	0.118884	-2.48518	L	GI_62650674-S	LOC299008	PREDICTED: Rattus norvegicus similar to hypothetical protein FLJ12660 (predicted) (LOC299008), mRNA.	6760504	XM_216689.3	XM_216689.3	S	937	GATTGAAGTCACCTCCAGAATGATTCCCAAGTGCCCTGGAACGTGTCCTG
6980373	ILMN_50928	0.169076	11.563	3.03183	0.00780482	0.119366	-2.4951	L	GI_39930504-S	Rps13	Rattus norvegicus ribosomal protein S13 (Rps13), mRNA.	6980373	NM_130432.1	NM_130432.1	S	467	GCTCTGGTGGCATAAATGCTGTTGCGTACACAAGCAATAAAATCACTTTG	protein biosynthesis [goid 6412] [evidence IEA]; structural constituent of ribosome [goid 3735] [evidence IEA]; RNA binding [goid 3723] [evidence IEA]; ribosome [goid 5840] [evidence IEA]; ribonucleoprotein complex [goid 30529] [evidence IEA]; cytosolic small ribosomal subunit (sensu Eukaryota) [goid 5843] [evidence IEA]; intracellular [goid 5622] [evidence IEA]
4150692	ILMN_48280	0.153885	8.89194	3.03046	0.0078273	0.119457	-2.49772	L	GI_62648015-S	LOC500288	PREDICTED: Rattus norvegicus similar to THUMP domain containing 3 (LOC500288), mRNA.	4150692	XM_575638.1	XM_575638.1	S	1765	GAACACTTTAGGCCATATTCTATTGCTTGTGCAGCCTACTGTTCTTGGTC
7100632	ILMN_55686	-0.141526	8.21161	-3.01741	0.00804513	0.121282	-2.52273	L	GI_62662728-S	Ing1l_predicted	PREDICTED: Rattus norvegicus inhibitor of growth family, member 1-like (predicted) (Ing1l_predicted), mRNA.	7100632	XM_214344.3	XM_214344.3	S	800	GGAAGCGTCACCTGTTGAGTTTGCCATAGATCCCAACGAGCCCACCTACT
5050484	ILMN_51955	-0.143849	10.1128	-3.01724	0.00804799	0.121282	-2.52305	L	GI_52138738-S	Hexa	Rattus norvegicus hexosaminidase A (Hexa), mRNA.	5050484	NM_001004443.1	NM_001004443.1	S	1449	GCCCAGAGCAGGTGCCATTGCCGAAAGACTGTGGAGCAGTAACCTGACGA	carbohydrate metabolism [goid 5975] [evidence IEA]; hexosaminidase activity [goid 15929] [evidence ISS]; beta-N-acetylhexosaminidase activity [goid 4563] [evidence IEA]; hydrolase activity [goid 16787] [evidence IEA]; hydrolase activity, acting on glycosyl bonds [goid 16798] [evidence IEA]; lysosome [goid 5764] [evidence IEA]; membrane [goid 16020] [evidence IEA]	MGC95289
4150017	ILMN_48954	0.0813649	7.72712	3.01582	0.00807205	0.121282	-2.52577	L	GI_62649814-S	Sh3bgrl3_predicted	PREDICTED: Rattus norvegicus SH3 domain binding glutamic acid-rich protein-like 3 (predicted) (Sh3bgrl3_predicted), mRNA.	4150017	XM_216547.3	XM_216547.3	S	359	GGCCACAGACCCTACCCAGTCTTCACCAGGGCTCGGAACTAACTCCTTGT
2470593	ILMN_54656	-0.131548	9.92636	-3.01496	0.00808653	0.121282	-2.52741	L	GI_62660775-S	H2afv_predicted	PREDICTED: Rattus norvegicus H2A histone family, member V (predicted) (H2afv_predicted), mRNA.	2470593	XM_214093.2	XM_214093.2	S	497	TCCTCACTGTGTGTGACTGGGCAGAGGGTACCAGTCGGTGTGTGGGAAAG
2260671	ILMN_53006	0.0811634	7.52424	3.0149	0.00808768	0.121282	-2.52754	L	GI_62664252-S	Taf7_predicted	PREDICTED: Rattus norvegicus TAF7 RNA polymerase II, TATA box binding protein (TBP)-associated factor, 55kDa (predicted) (Taf7_predicted), mRNA.	2260671	XM_226031.3	XM_226031.3	S	916	GAAAGGCAAGCTTCAAGAAACCCAAGACAGAGCAAAGCGCCAGGAGGATC
450180	ILMN_53442	0.14759	11.755	3.01309	0.00811837	0.121575	-2.53099	L	GI_25282448-S	Hdlbp	Rattus norvegicus high density lipoprotein binding protein (Hdlbp), mRNA.	450180	NM_172039.1	NM_172039.1	S	4295	CTGACTTTCACAGCAGAGTTCCACAGCGGCTAGGAGTTGACTTCCTTGTG	lipid transport [goid 6869] [evidence IEA]; cholesterol metabolism [goid 8203] [evidence IEA]; nucleic acid binding [goid 3676] [evidence IEA]; lipid transporter activity [goid 5319] [evidence IEA]; RNA binding [goid 3723] [evidence IEA]; nucleus [goid 5634] [evidence IEA]
4670440	ILMN_54394	0.114858	8.7384	2.9982	0.00837634	0.12421	-2.55947	L	GI_62665099-S	Smarca5_predicted	PREDICTED: Rattus norvegicus SWI/SNF related, matrix associated, actin dependent regulator of chromatin, subfamily a, member 5 (predicted) (Smarca5_predicted), mRNA.	4670440	XM_226380.3	XM_226380.3	S	4467	TGGAATAGACTGGTGAACTGGAGACCTTGAAGCAGGAATACCCAGAGGCC
2360603	ILMN_55434	0.157575	8.9421	2.99541	0.0084256	0.124295	-2.56481	L	GI_58865441-A	Btbd1_predicted	PREDICTED: Rattus norvegicus BTB (POZ) domain containing 1 (predicted) (Btbd1_predicted), mRNA.	2360603	XM_574482.1	XM_574482.1	S	1234	ATGGCACCAAAGGACTGAAGAAAGTGGTGCATGAGACCCCTGCTGCAAGC
540215	ILMN_49437	-0.0897651	7.58405	-2.99125	0.0084995	0.125138	-2.57276	L	GI_62648950-S	Mcart1_predicted	PREDICTED: Rattus norvegicus mitochondrial carrier triple repeat 1 (predicted) (Mcart1_predicted), mRNA.	540215	XM_232998.2	XM_232998.2	S	998	TCGTGGGCCCATTAAGGAGCATCTGCCTACTGCCACTACAAATAGTGAAC
2690706	ILMN_50689	0.0594862	7.31035	2.987	0.00857564	0.125306	-2.58087	L	GI_62643027-S	LOC499539	PREDICTED: Rattus norvegicus similar to RIKEN cDNA 9930036E21 gene (LOC499539), mRNA.	2690706	XM_574861.1	XM_574861.1	S	2444	CGATCCCATCTTAGCAGTACCAGGCTGTGGTTTGTTGTTAGAGCGTCATC
5890309	ILMN_47844	0.167529	9.0965	2.98681	0.00857912	0.125306	-2.58124	L	GI_62657778-S	LOC304019	PREDICTED: Rattus norvegicus similar to RIKEN cDNA 4930451A13 (predicted) (LOC304019), mRNA.	5890309	XM_221532.3	XM_221532.3	S	3201	CCAAGGGGTTGGTTGATAGAAGTATCTAGGTGTACCCCACTAGTAGCCAG
1050110	ILMN_54140	0.106647	8.91044	2.98645	0.0085857	0.125306	-2.58194	L	GI_56961632-S	Gabarapl2	Rattus norvegicus GABA(A) receptor-associated protein like 2 (Gabarapl2), mRNA.	1050110	NM_022706.2	NM_022706.2	S	1218	TGCCTGCATGTGTGTCTGTGGGCGTGACTGATCTGCATTTGTGAGCTGCC	transport [goid 6810] [evidence IEA]; protein transport [goid 15031] [evidence IEA]; intra-Golgi transport [goid 6891] [evidence IEA]; intracellular protein transport [goid 6886] [evidence IEA]; actin binding [goid 3779] [evidence IEA]; protein transporter activity [goid 8565] [evidence IEA]; GABA receptor binding [goid 50811] [pmid 11414770] [evidence ISS]; ATP binding [goid 5524] [evidence IEA]…	Gef2; MGC108686
2970528	ILMN_55158	-0.102582	7.58386	-2.98133	0.00867836	0.125621	-2.59171	L	GI_25742697-S	Tacstd1	Rattus norvegicus tumor-associated calcium signal transducer 1 (Tacstd1), mRNA.	2970528	NM_138541.1	NM_138541.1	S	1220	CGAGTGTCTTACACATGCAGGTCTGGCGTGGAACTCAGAACTTAGCCTGC	defense response [goid 6952] [evidence IEA]; plasma membrane [goid 5886] [pmid 10327052] [evidence IDA]; integral to membrane [goid 16021] [pmid 10327052] [evidence IDA]; extracellular space [goid 5615] [evidence IEA]	Egp314
4570746	ILMN_50808	-0.0747124	7.29231	-2.97844	0.00873123	0.125621	-2.59723	L	GI_62654756-S	LOC301276	PREDICTED: Rattus norvegicus similar to Mut protein (LOC301276), mRNA.	4570746	XM_236965.3	XM_236965.3	S	188	CGATCTGCGCGGTCGACCCCCAACACTGTTCGTTCTCATTTTCGTTTGGG
2360347	ILMN_51755	0.0859533	7.35508	2.97793	0.00874044	0.125621	-2.59819	L	GI_62660725-S	LOC498399	PREDICTED: Rattus norvegicus similar to SEC14 (S. cerevisiae)-like 2 (LOC498399), mRNA.	2360347	XM_573640.1	XM_573640.1	S	1160	CAAGGCCTGTGAGGAGAAGTTGCAGGGCTTTGTGTCAACGGGCCCTCCTC
4480411	ILMN_51202	0.114618	7.5379	2.97504	0.00879374	0.125621	-2.60372	L	GI_34881911-S	LOC367978	PREDICTED: Rattus norvegicus similar to UTP14, U3 small nucleolar ribonucleoprotein, homolog A (LOC367978), mRNA.	4480411	XM_346383.1	XM_346383.1	S	245	GGTTGAACGGGTCCACAGAGAAGTGGCCTTCAGTAACACTTCACAAGCCC
2480528	ILMN_50676	0.157482	8.29032	2.97311	0.00882928	0.125621	-2.60739	L	GI_25742694-I	Epb4.1l1	Rattus norvegicus erythrocyte protein band 4.1-like 1 (Epb4.1l1), transcript variant 1, mRNA.	2480528	NM_172090.1	NM_172090.1	I	6021	CACCTCAGTGCTCCGTGCTGTATGCGTGTGCTCTCTGTTCTTGTATACTC	cortical actin cytoskeleton organization and biogenesis [goid 30866] [evidence IEA]; structural molecule activity [goid 5198] [evidence IEA]; binding [goid 5488] [evidence IEA]; actin binding [goid 3779] [evidence IEA]; cytoskeletal protein binding [goid 8092] [evidence IEA]; protein binding [goid 5515] [evidence IEA]; cytoplasm [goid 5737] [evidence IEA]; cytoskeleton [goid 5856] [evidence IEA];…	4.1N
4210364	ILMN_52106	0.223054	7.72573	2.9723	0.00884434	0.125621	-2.60894	L	GI_62648548-S	Mybl1_predicted	PREDICTED: Rattus norvegicus myeloblastosis oncogene-like 1 (predicted) (Mybl1_predicted), mRNA.	4210364	XM_232620.3	XM_232620.3	S	4598	CTGAAGATGCCAAGCATACAGGTAGCAGCCATCCGTGCATGGAAACTGAC
2510064	ILMN_52175	-0.116384	8.48586	-2.97146	0.00885993	0.125621	-2.61054	L	GI_62638952-S	LOC499086	PREDICTED: Rattus norvegicus similar to signal recognition particle,72 kDa subunit (LOC499086), mRNA.	2510064	XM_574370.1	XM_574370.1	S	2509	TCTGTGGCCTGAATGCTGCTCTCGTCTTTCATTGCTAGCAGGCCACTGTC
460332	ILMN_55614	-0.139286	8.71633	-2.97139	0.00886129	0.125621	-2.61068	L	GI_16758177-S	Stau1	Rattus norvegicus staufen RNA binding protein homolog 1 (Drosophila) (Stau1), mRNA.	460332	NM_053436.1	NM_053436.1	S	2660	CAATACAGTCAATCCCAGCCTCCACGTAGGGAAGGGCGACAGGTTTCCTG	intracellular mRNA localization [goid 8298] [evidence IEA]; double-stranded RNA binding [goid 3725] [pmid 11145988] [evidence IDA]; RNA binding [goid 3723] [evidence IEA]; intracellular transporter activity [goid 5478] [evidence IEA]; protein binding [goid 5515] [evidence IEA]; microtubule associated complex [goid 5875] [evidence IEA]; ribonucleoprotein complex [goid 30529] [evidence IEA]; intrac…	Stau; MGC124588
3190086	ILMN_49069	-0.0565904	7.29855	-2.96852	0.00891476	0.12598	-2.61616	L	GI_62664996-S	Tnpo2_predicted	PREDICTED: Rattus norvegicus transportin 2 (importin 3, karyopherin beta 2b) (predicted) (Tnpo2_predicted), mRNA.	3190086	XM_222478.3	XM_222478.3	S	3019	GAGTTCTCTGGGCTCTAATCTGGGTCATCTCGGGCAGCTCACTTGGGCCA
3850687	ILMN_51505	0.322654	9.6717	2.96728	0.00893792	0.12598	-2.61851	L	GI_13928839-S	Txnrd1	Rattus norvegicus thioredoxin reductase 1 (Txnrd1), mRNA.	3850687	NM_031614.1	NM_031614.1	S	3006	GCCCCACATCCGTGTGTTGAAGAGGAGAAAGGACCAGGGAACCAAAGGAG	response to oxidative stress [goid 6979] [pmid 12435734] [evidence IDA]; thioredoxin pathway [goid 6125] [evidence IEA]; signal transduction [goid 7165] [evidence IEA]; electron transport [goid 6118] [evidence IEA]; oxidoreductase activity [goid 16491] [evidence IEA]; oxidoreductase activity, acting on NADH or NADPH, disulfide as acceptor [goid 16654] [evidence IEA]; thioredoxin-disulfide reducta…	MGC93353
2760093	ILMN_52177	0.215828	9.17841	2.96317	0.00901534	0.12598	-2.62636	L	GI_62640742-S	LOC361594	PREDICTED: Rattus norvegicus similar to hypothetical protein FLJ12484 (predicted) (LOC361594), mRNA.	2760093	XM_341874.2	XM_341874.2	S	2108	GCTGGGCAGTAGCCATTGTGGGTTGAAGGGTGGTGGAACTACTAGCTGGG
3120020	ILMN_51780	-0.108971	11.5032	-2.96245	0.00902889	0.12598	-2.62772	L	GI_39930502-S	Atp5c1	Rattus norvegicus ATP synthase, H+ transporting, mitochondrial F1 complex, gamma polypeptide 1 (Atp5c1), mRNA.	3120020	NM_053825.1	NM_053825.1	S	850	AATTGACGCTGACTTTCAACCGCACCCGCCAGGCCGTCATCACGAAGGAG	oxidative phosphorylation [goid 6119] [pmid 8168843] [evidence NAS]; proton transport [goid 15992] [evidence IEA]; ATP biosynthesis [goid 6754] [evidence IEA]; generation of precursor metabolites and energy [goid 6091] [evidence IEA]; transport [goid 6810] [evidence IEA]; ATP synthesis coupled proton transport [goid 15986] [evidence IEA]; ion transport [goid 6811] [evidence IEA]; hydrogen ion tra…
3940050	ILMN_51539	-0.124308	11.2569	-2.9605	0.00906585	0.12598	-2.63144	L	GI_62649435-S	LOC298410	PREDICTED: Rattus norvegicus similar to UMP-CMP kinase (predicted) (LOC298410), mRNA.	3940050	XM_216506.3	XM_216506.3	S	1401	GCTGTCTTCTGACATCATCTGTGGGGCAAGGGTCACAAGGAGTGACTTGT
4070433	ILMN_52152	-0.186761	8.83511	-2.95938	0.00908717	0.12598	-2.63357	L	GI_62665972-S	LOC294499	PREDICTED: Rattus norvegicus similar to RIKEN cDNA 2010107G23 (predicted) (LOC294499), mRNA.	4070433	XM_215413.2	XM_215413.2	S	1004	GTATTCTCCCAGAGCACAAGTCCTCCTCCAGGCCCAAACCCAGAGCTTAA
2850433	ILMN_54776	-0.136177	8.67033	-2.95896	0.00909526	0.12598	-2.63438	L	GI_20302048-S	Dia1	Rattus norvegicus diaphorase 1 (Dia1), mRNA.	2850433	NM_138877.1	NM_138877.1	S	1576	CCAGGAGTTCCTTGGGTCAGCACGTGGACCCTTCCAAAACCCCACACACT	iron ion transport [goid 6826] [evidence IEA]; circulation [goid 8015] [evidence IEA]; cholesterol biosynthesis [goid 6695] [evidence IEA]; electron transport [goid 6118] [evidence IEA]; oxidoreductase activity [goid 16491] [evidence IEA]; cytochrome-b5 reductase activity [goid 4128] [pmid 2391344] [evidence TAS]; endoplasmic reticulum [goid 5783] [evidence IEA]; soluble fraction [goid 5625] [pmi…	Nadhcb5
1940692	ILMN_51672	0.386026	10.3884	2.958	0.00911351	0.126072	-2.63621	L	GI_62665048-S	Dnajb1_predicted	PREDICTED: Rattus norvegicus DnaJ (Hsp40) homolog, subfamily B, member 1 (predicted) (Dnajb1_predicted), mRNA.	1940692	XM_341663.2	XM_341663.2	S	2082	CCTGGGGAGGGAATGGATCTGTTCTTTGGAGCTAGCCTGGTGCTCTGACC
3170041	ILMN_49121	0.238033	11.3763	2.95431	0.00918418	0.126889	-2.64323	L	GI_62652036-S	LOC299740	PREDICTED: Rattus norvegicus similar to ribosomal protein L31 (LOC299740), mRNA.	3170041	XM_213087.3	XM_213087.3	S	0	GAACGAGGCTTGGGCCCGGCAGAATGGCTCCAGCAAAGAAGGGTGGCGAG
2570672	ILMN_52521	0.113596	9.00282	2.94761	0.00931402	0.127549	-2.65599	L	GI_58865481-A	Slc39a8_predicted	PREDICTED: Rattus norvegicus solute carrier family 39 (metal ion transporter), member 8 (predicted) (Slc39a8_predicted), mRNA.	1690575	XM_575042.1	XM_575042.1	S	2628	GGGCTGTGTCAGAGACTGATGGTGGAGGAAGCGTGTGTTCATTAGGGGTG
3140687	ILMN_53757	0.271066	11.3156	2.94608	0.00934399	0.127799	-2.65891	L	GI_62653034	LOC500929	PREDICTED: Rattus norvegicus similar to Tubulin alpha-2 chain (Alpha-tubulin 2) (LOC500929), mRNA.	3140687	XM_576339.1	XM_576339.1	S	1551	CTCCAGCTCCAGCACTAGCTGCAGGCATCGATGCTTCTATGCTGTTTCCC
730440	ILMN_52081	-0.085975	8.02235	-2.94156	0.00943287	0.12853	-2.66751	L	GI_11559975-S	Sec10l1	Rattus norvegicus SEC10-like 1 (S. cerevisiae) (Sec10l1), mRNA.	730440	NM_022204.1	NM_022204.1	S	1777	CCATGGATGGGAAGAATGTGGACACGGTTCTGATGGAGCTCGGAGTACGT	exocytosis [goid 6887] [evidence IEA]; neurotransmitter secretion [goid 7269] [pmid 9073068] [evidence ISS]; vesicle docking [goid 48278] [evidence IEA]; protein transport [goid 15031] [evidence IEA]; post-Golgi transport [goid 6892] [evidence IEA]; cytosol [goid 5829] [pmid 9073068] [evidence IDA]; cytoplasm [goid 5737] [evidence IEA]
2690403	ILMN_49513	-0.0795229	7.27347	-2.93728	0.00951785	0.129364	-2.67566	L	GI_62648042-S	Irak2_predicted	PREDICTED: Rattus norvegicus interleukin-1 receptor-associated kinase 2 (predicted) (Irak2_predicted), mRNA.	2690403	XM_342739.2	XM_342739.2	S	1647	GCTTGTGCAGGCCCACAGCCACCTCAGGAAGCTACAGAGACTTCATGGAA
6290017	ILMN_48851	0.138048	7.49708	2.92979	0.00966807	0.130753	-2.68989	L	GI_62641142-S	Sh2bp1_predicted	PREDICTED: Rattus norvegicus SH2 domain binding protein 1 (tetratricopeptide repeat containing) (predicted) (Sh2bp1_predicted), mRNA.	6290017	XM_238127.3	XM_238127.3	S	4241	ACACTGGGGAGGGTGAGGGGTGGAGAGTGTTTTTCTGTTGTTAGAGTGGG
840066	ILMN_52843	-0.151312	7.82313	-2.92501	0.00976528	0.13126	-2.69897	L	GI_12018297-S	Mpeg1	Rattus norvegicus macrophage expressed gene 1 (Mpeg1), mRNA.	840066	NM_022617.1	NM_022617.1	S	2045	TGGGACGGTAATGGAATGTCAGGAGGGGAAGCTGCTGGAGTCACGTTGGG
1340358	ILMN_54158	0.0903497	7.55646	2.92263	0.00981403	0.13126	-2.70349	L	GI_16758593-S	Plce1	Rattus norvegicus phospholipase C, epsilon 1 (Plce1), mRNA.	1340358	NM_053758.1	NM_053758.1	S	7989	GCTTGCTGACCCAGCTTGGGAGAACTGGGAGCCAAAGGCACAGAGGTTAG	lipid catabolism [goid 16042] [evidence IEA]; signal transduction [goid 7165] [evidence IEA]; lipid metabolism [goid 6629] [evidence IEA]; intracellular signaling cascade [goid 7242] [evidence IEA]; neuropeptide signaling pathway [goid 7218] [evidence IEA]; signal transducer activity [goid 4871] [evidence IEA]; phospholipase C activity [goid 4629] [evidence IEA]; phosphoinositide phospholipase C …	Plce
5670348	ILMN_52367	-0.11346	7.79035	-2.91716	0.00992701	0.132122	-2.71389	L	GI_62648103-S	Il17r_predicted	PREDICTED: Rattus norvegicus interleukin 17 receptor (predicted) (Il17r_predicted), mRNA.	5670348	XM_232247.3	XM_232247.3	S	3349	CTGCGGCTTGGGTATCAAGGAGCCAGAGTAAGCTGTGTGCTAGGGTGGGA
6110273	ILMN_54011	-0.150376	8.68547	-2.91538	0.00996397	0.132451	-2.71726	L	GI_62651679-S	Tle2_predicted	PREDICTED: Rattus norvegicus transducin-like enhancer of split 2, homolog of Drosophila E(spl) (predicted) (Tle2_predicted), mRNA.	6110273	XM_216845.3	XM_216845.3	S	2642	GGACAAGAAGGCCACTGTGTATGAGGTGGTGTACTGAACCATGTGCTGCC
3290086	ILMN_50645	-0.110207	7.55781	-2.91312	0.0100111	0.132592	-2.72155	L	GI_62661587-S	Mtmr6_predicted	PREDICTED: Rattus norvegicus myotubularin related protein 6 (predicted) (Mtmr6_predicted), mRNA.	3290086	XM_224271.3	XM_224271.3	S	2349	CGGTTGGTTCTGTGGCCTTTATAGCCGAGGACAGGATGTCTGATCTCTCC
5690242	ILMN_51609	0.0884086	7.24601	2.91072	0.0100616	0.132763	-2.72611	L	GI_32189317-S	Klre1	Rattus norvegicus killer cell lectin-like receptor, family E, member 1 (Klre1), mRNA.	5690242	NM_181372.1	NM_181372.1	S	538	GAAACCAGCAAACAGTGGCTGTGGGACGACCATTCAGTTCTACCCAGTGG	natural killer cell receptor activity [goid 45233] [pmid 12782717] [evidence IDA]; sugar binding [goid 5529] [evidence IEA]; protein phosphatase binding [goid 19903] [pmid 12782717] [evidence IPI]; receptor activity [goid 4872] [evidence IEA]; plasma membrane [goid 5886] [pmid 12782717] [evidence TAS]
5910347	ILMN_49030	0.0836238	7.66096	2.90832	0.0101121	0.13312	-2.73066	L	GI_62078940-S	LOC316842	PREDICTED: Rattus norvegicus similar to cDNA sequence BC019776 (LOC316842), mRNA.	5910347	XM_229276.3	XM_229276.3	S	1256	CGCCTGGTGCTTGAACTGGGAAGGGAGGTACATGCTGCTCTGACCCCTTA
6290364	ILMN_53448	-0.188784	11.917	-2.89945	0.0103014	0.134662	-2.74749	L	GI_8392938-S	Atp5g1	Rattus norvegicus ATP synthase, H+ transporting, mitochondrial F0 complex, subunit c (subunit 9), isoform 1 (Atp5g1), mRNA.	6290364	NM_017311.1	NM_017311.1	S	504	CCATGCCAGTCCTGGTGCTGGAGTGTGCTGAGCTTTACCATTAAACTACG	proton transport [goid 15992] [evidence IEA]; transport [goid 6810] [evidence IEA]; ATP synthesis coupled proton transport [goid 15986] [evidence IEA]; response to ethanol [goid 45471] [pmid 11459924] [evidence IEP]; ion transport [goid 6811] [evidence IEA]; hydrogen ion transporter activity [goid 15078] [evidence IEA]; hydrogen-exporting ATPase activity, phosphorylative mechanism [goid 8553] [ev…
6400438	ILMN_55682	0.124986	7.67822	2.89935	0.0103034	0.134662	-2.74767	L	GI_62661682-S	Loxl2_predicted	PREDICTED: Rattus norvegicus lysyl oxidase-like 2 (predicted) (Loxl2_predicted), mRNA.	6400438	XM_214225.3	XM_214225.3	S	2804	GTGCAGGAGCCGCTATGATGGCTACCGCATCTGGATGTACAATTGTCACG
4060372	ILMN_50013	0.0803481	7.33593	2.89319	0.0104369	0.13608	-2.75934	L	GI_62648053	RGD1309946_predicted	PREDICTED: Rattus norvegicus similar to hypothetical protein MGC2776 (predicted) (RGD1309946_predicted), mRNA.	4060372	XM_232279.3	XM_232279.3	S	1589	GCTGGAAGTCACTGGCCGCCTTGAGCAGAGTCTCAGGGAACGTCTCAAAG
1190021	ILMN_48079	0.228522	8.70747	2.88246	0.0106732	0.138164	-2.77965	L	GI_55741427-S	Nrp1	Rattus norvegicus neuropilin 1 (Nrp1), mRNA.	1190021	NM_145098.2	NM_145098.2	S	3691	CCAAGATGCTGGCACTAGGCGTTGTTCAGTGGGCTCTTTCGATGGACATG	dendrite morphogenesis [goid 16358] [evidence IEA]; negative regulation of axon extension [goid 30517] [evidence IEA]; neurogenesis [goid 7399] [pmid 9288754] [evidence NAS]; heart development [goid 7507] [evidence IEA]; angiogenesis [goid 1525] [evidence IEA]; axon guidance [goid 7411] [evidence IEA]; positive regulation of cell proliferation [goid 8284] [evidence IEA]; cell adhesion [goid 7155]…	Nrp
3610286	ILMN_53812	0.285395	9.13255	2.88191	0.0106856	0.138164	-2.7807	L	GI_61889093-S	Ccl5	Rattus norvegicus chemokine (C-C motif) ligand 5 (Ccl5), mRNA.	3610286	NM_031116.1	NM_031116.1	S	163	GCAGCAAGTGCTCCAACCTTGCAGTCGTCTTTGTCACTCGAAGGAACCGC	chemotaxis [goid 6935] [evidence IEA]; immune response [goid 6955] [evidence IEA]; signal transduction [goid 7165] [evidence IEA]; inflammatory response [goid 6954] [evidence IEA]; cytokine activity [goid 5125] [evidence IEA]; chemokine activity [goid 8009] [evidence IEA]; extracellular region [goid 5576] [evidence IEA]; extracellular space [goid 5615] [evidence IEA]	Scya5; RANTES
4590632	ILMN_49301	0.090451	7.9387	2.87483	0.0108447	0.139229	-2.7941	L	GI_62663841-S	Cdc2l5_predicted	PREDICTED: Rattus norvegicus cell division cycle 2-like 5 (cholinesterase-related cell division controller) (predicted) (Cdc2l5_predicted), mRNA.	4590632	XM_225404.3	XM_225404.3	S	3894	CATGGTCCTATCACGGTCCTCACAAACAGCAGTGACCCTTCCACAGGGCC
2640309	ILMN_51621	-0.188918	10.6092	-2.87184	0.0109123	0.139767	-2.79973	L	GI_62644407-S	LOC295452	PREDICTED: Rattus norvegicus similar to Glyceraldehyde-3-phosphate dehydrogenase (GAPDH) (LOC295452), mRNA.	2640309	XM_227696.3	XM_227696.3	S	710	CATGACCACAGTCCATGCCATCACTGGCCCCTCTGGAAAGCTGTGGTGTG
5050215	ILMN_48897	-0.074961	8.33068	-2.86306	0.011114	0.141019	-2.81633	L	GI_62663070-I	Usp19	PREDICTED: Rattus norvegicus ubiquitin specific protease 19 (Usp19), mRNA.	3840138	XM_573962.1	XM_573962.1	S	6	AGAGGGCTGGTGGCGGCGGTCTCGCTCGGCTCTTGGTTCTTTGCTGAAGA
6370603	ILMN_51738	-0.134557	8.02855	-2.8614	0.0111525	0.141019	-2.81947	L	GI_62653409-S	LOC503192	PREDICTED: Rattus norvegicus similar to Zinc finger protein ZFP (LOC503192), mRNA.	6370603	XM_578715.1	XM_578715.1	S	1492	GGAAGGCTTTCTACCGCAAGTCAGACCTCACAGTGCATCAGAGGACACAC
3610156	ILMN_54160	0.3121	11.9434	2.85658	0.0112651	0.141948	-2.82857	L	GI_8393354-S	Fdx1	Rattus norvegicus ferredoxin 1 (Fdx1), mRNA.	3610156	NM_017126.1	NM_017126.1	S	549	GGCTATGGACAATATGACTGTCCGTGTGCCTGAAGCAGTGGCAGATGTCC	electron transport [goid 6118] [evidence IEA]; electron transporter activity [goid 5489] [evidence IEA]; electron carrier activity [goid 9055] [pmid 8820908] [evidence ISS]; extracellular space [goid 5615] [evidence IEA]; mitochondrion [goid 5739] [evidence IEA]
2120341	ILMN_50726	0.101001	7.79813	2.85323	0.011344	0.142194	-2.83489	L	GI_62658836-S	Gtf2h3_predicted	PREDICTED: Rattus norvegicus general transcription factor IIH, polypeptide 3 (predicted) (Gtf2h3_predicted), mRNA.	2120341	XM_213778.3	XM_213778.3	S	1593	AGGCACAGCCTTCCATCTCAGCACTCAGGGAGCCCAGACAAGTGCATCAC
1570110	ILMN_51704	0.05269	7.20421	2.85248	0.0113618	0.142194	-2.83631	L	GI_62638942-S	LOC292645	PREDICTED: Rattus norvegicus phospholipase A2, group IVC (LOC292645), mRNA.	1570110	XM_218323.3	XM_218323.3	S	3315	GACAACTGTGGAGGCACTACTTGCAGAGAACCACCCCCTGTGCTCTCTCC
6400041	ILMN_53970	-0.178656	8.83478	-2.85241	0.0113633	0.142194	-2.83643	L	GI_40254757-S	Suox	Rattus norvegicus sulfite oxidase (Suox), mRNA.	6400041	NM_031127.2	NM_031127.2	S	1614	GCTCAGCAATGCCTGGCACCGTGTCCACGTTCAGGTGGTTCCATGAAAGC	electron transport [goid 6118] [evidence IEA]; oxidoreductase activity [goid 16491] [evidence IEA]; molybdenum ion binding [goid 30151] [evidence IEA]; sulfite oxidase activity [goid 8482] [pmid 8276806] [evidence IDA]; mitochondrion [goid 5739] [evidence IEA]
1570136	ILMN_54539	-0.12834	7.78013	-2.85198	0.0113735	0.142194	-2.83725	L	GI_62650788-S	Txndc1_predicted	PREDICTED: Rattus norvegicus thioredoxin domain containing 1 (predicted) (Txndc1_predicted), mRNA.	1570136	XM_343076.2	XM_343076.2	S	750	GCAGATTGCCTTTGCCCTTCAAAGAGGCGCAGACCACAGCAACAGCCTAC
4210102	ILMN_49133	-0.096847	7.92201	-2.84848	0.0114568	0.14286	-2.84385	L	GI_62659153-S	Vps4b_predicted	PREDICTED: Rattus norvegicus vacuolar protein sorting 4b (yeast) (predicted) (Vps4b_predicted), mRNA.	4210102	XM_341107.2	XM_341107.2	S	1111	CCCTCAAGGGCTGATCCTAACTGCATTGTAAATGACCTGCTGACACCCTG
6770341	ILMN_55463	-0.0816206	7.44807	-2.84776	0.0114739	0.14286	-2.84521	L	GI_62652165-S	LOC314800	PREDICTED: Rattus norvegicus similar to hypothetical protein FLJ21963 (predicted) (LOC314800), mRNA.	6770341	XM_235174.3	XM_235174.3	S	1877	CGCTGTGGTTGGCAAGGAAGACCCCTTGAAAGGTCATGTCCCATTAGCAC
3830021	ILMN_55067	-0.427583	8.8377	-2.84751	0.0114799	0.14286	-2.84568	L	GI_40363269-S	Rdh2	Rattus norvegicus retinol dehydrogenase 2 (Rdh2), mRNA.	3830021	NM_199208.1	NM_199208.1	S	1839	GGATTGCAGGGGTAAGGGGAATGTCCTGAGAAGGGTGTGCATAGGCCAGC	retinol metabolism [goid 42572] [pmid 7499345] [evidence IDA]; retinoic acid metabolism [goid 42573] [pmid 7499345] [evidence IDA]; retinol dehydrogenase activity [goid 4745] [pmid 7499345] [evidence IDA]	RoDHII
3990025	ILMN_48955	-0.110731	11.413	-2.84632	0.0115085	0.142865	-2.84793	L	GI_62650680-S	LOC500650	PREDICTED: Rattus norvegicus similar to Translocase of inner mitochondrial membrane 23 homolog (LOC500650), mRNA.	3990025	XM_576028.1	XM_576028.1	S	903	TTGCCCTCAGTGAGTGGAAGCCAAACCCTTGGTGGCTCACTGAGAATGTG
3990750	ILMN_51573	-0.169446	9.87939	-2.84471	0.0115471	0.143182	-2.85096	L	GI_58865993-A	Sfxn1_predicted	PREDICTED: Rattus norvegicus sideroflexin 1 (predicted) (Sfxn1_predicted), mRNA.	3990750	XM_573990.1	XM_573990.1	S	1811	TGGGTGTAGCTGAGGTTGCTTTGGAAGTCTGTGGCTATTCCACGTCATAG
6450156	ILMN_51278	0.0817269	7.81728	2.83834	0.0117011	0.144761	-2.86296	L	GI_62660716-S	Zcwcc1_predicted	PREDICTED: Rattus norvegicus zinc finger, CW-type with coiled-coil domain 1 (predicted) (Zcwcc1_predicted), mRNA.	6450156	XM_214072.3	XM_214072.3	S	4891	TGAGGGAACTGCACACGTGGCTGGAAGTGCCTGCTTGAGCTCTGCCATCA
3710551	ILMN_53112	-0.214283	8.21358	-2.83543	0.0117721	0.144901	-2.86844	L	GI_62079054-S	LOC361596	PREDICTED: Rattus norvegicus similar to NADP+-specific isocitrate dehydrogenase (LOC361596), mRNA.	3710551	XM_341875.2	XM_341875.2	S	1110	TGGTACGAGCATCGGCTCATTGACGACATGGTGGCTCAGGTGCTCAAGTC
3290040	ILMN_49912	0.117363	12.2908	2.83276	0.0118378	0.144924	-2.87347	L	GI_34862123-S	LOC309408	PREDICTED: Rattus norvegicus similar to ribosomal protein S12 (LOC309408), mRNA.	3290040	XM_219903.2	XM_219903.2	S	57	GAGGTGCCGAAGACTGCCCTCATCCACGATGGTCTAGCACGTGGCATATG
870092	ILMN_54157	0.116204	8.1754	2.83193	0.0118583	0.144924	-2.87504	L	GI_25282396-S	Hyal2	Rattus norvegicus hyaluronidase 2 (Hyal2), mRNA.	870092	NM_172040.1	NM_172040.1	S	1601	GCCTGTTAGGGGGTAGGCAAATGAGTCTGGAGTTGGAGTGGGCAGTACCC	hyaluronan catabolism [goid 30214] [pmid 12584308] [evidence IDA]; carbohydrate metabolism [goid 5975] [evidence IEA]; glycosaminoglycan catabolism [goid 6027] [evidence IEA]; receptor activity [goid 4872] [evidence IEA]; hyalurononglucosaminidase activity [goid 4415] [evidence IEA]; hydrolase activity [goid 16787] [evidence IEA]; protein binding [goid 5515] [pmid 12584308] [evidence IDA]; hydrol…
4070463	ILMN_53900	0.0585672	7.16182	2.8313	0.011874	0.144924	-2.87623	L	GI_62638523	Rshl2_predicted	PREDICTED: Rattus norvegicus radial spokehead-like 2 (predicted) (Rshl2_predicted), mRNA.	4070463	XM_341754.2	XM_341754.2	S	1634	GCAGCAGCCTTAGAAACCATTGGCTCACTTTTAATGGGGGGCGGAGACTG
5050113	ILMN_52126	-0.707894	10.5454	-2.82784	0.0119596	0.14548	-2.88273	L	GI_51172601-S	LOC360228	PREDICTED: Rattus norvegicus WDNM1 homolog (LOC360228), mRNA.	5050113	XM_579103.1	XM_579103.1	S	233	ACAGCTTCTACCTGGGGGGAAAAATGGCTGTTGGAGCTCTGTGACCAAGG
2510079	ILMN_52852	-0.116911	8.81525	-2.82463	0.0120398	0.145804	-2.88878	L	GI_56090565-S	Fkbp9	Rattus norvegicus FK506 binding protein 9 (Fkbp9), mRNA.	2510079	NM_001007646.1	NM_001007646.1	S	2693	TCTGCCACCCATTTGTGTCTTGGAGGGTAATTTGGGGTCTCCTGCTGTAG		MGC94086
3610538	ILMN_50578	0.104634	14.4621	2.82214	0.0121022	0.146234	-2.89346	L	GI_57529186-S	Es2	Rattus norvegicus esterase 2 (Es2), mRNA.	3610538	NM_017004.1	NM_017004.1	S	1692	GGGTCTCTGCCAGCCTCAGTACCAGAGGAGCAAAGATGGGGCTATTCCAC	serine esterase activity [goid 4759] [evidence IEA]; catalytic activity [goid 3824] [evidence IEA]; carboxylesterase activity [goid 4091] [pmid 3235453] [evidence IDA]; hydrolase activity [goid 16787] [evidence IEA]; endoplasmic reticulum [goid 5783] [evidence IEA]; microsome [goid 5792] [pmid 3235453] [evidence TAS]; extracellular space [goid 5615] [evidence IEA]	MGC109055
2850524	ILMN_50460	0.0732417	7.66162	2.8175	0.0122196	0.146847	-2.90219	L	GI_62658444-S	LOC498142	PREDICTED: Rattus norvegicus similar to MGC108785 protein (LOC498142), mRNA.	2850524	XM_573352.1	XM_573352.1	S	1015	TTCCTGCACAGTGCCCTGTTGGGGAGAGAGAAGCTGGGAGGCCTATGCAT
2760048	ILMN_54358	0.0876751	8.35696	2.81722	0.0122265	0.146847	-2.90271	L	GI_62649048-S	LOC362528	PREDICTED: Rattus norvegicus similar to mKIAA0674 protein (predicted) (LOC362528), mRNA.	2760048	XM_342846.2	XM_342846.2	S	4398	GGGCTCATCAGAGTTGCTGCGACACGAGGGTCCTCCTCAGAGAACTACGA
3360047	ILMN_54307	0.0781527	7.48739	2.81023	0.0124054	0.147356	-2.91584	L	GI_62663432-A	Ctag3_predicted	PREDICTED: Rattus norvegicus cancer/testis antigen 3 (predicted) (Ctag3_predicted), mRNA.	3360047	XM_574006.1	XM_574006.1	S	2511	GGGGGACCTTCTGGAGAGCAAAGAAGACCACTACAGCAGGCTCATCGAGG
1740424	ILMN_49056	0.0899592	7.95602	2.80947	0.0124252	0.147356	-2.91728	L	GI_62659460-S	Tpr_predicted	PREDICTED: Rattus norvegicus translocated promoter region (predicted) (Tpr_predicted), mRNA.	1740424	XM_222745.3	XM_222745.3	S	7261	CCTCAACCAGCCAAGACCCCCCTTCCAGCTCCTCCGTAGATACCAGTAGT
540546	ILMN_50416	0.0911861	7.66508	2.80649	0.0125021	0.147734	-2.92286	L	GI_40254778-S	Efnb1	Rattus norvegicus ephrin B1 (Efnb1), mRNA.	540546	NM_017089.2	NM_017089.2	S	3057	AGGTGGGAGAGGGAGCAAAACAGCCAGCCCCTTCCAGGTGGCAGTCGGAA	ephrin receptor signaling pathway [goid 48013] [pmid 12139920] [evidence TAS]; axon guidance [goid 7411] [pmid 12139920] [evidence TAS]; cell adhesion [goid 7155] [evidence IEA]; embryonic pattern specification [goid 9880] [evidence IEA]; neural crest cell migration [goid 1755] [evidence IEA]; cell-cell signaling [goid 7267] [evidence IEA]; neurogenesis [goid 7399] [pmid 12139920] [evidence IMP];…	LERK2
2470736	ILMN_51638	-0.0769178	7.58541	-2.80625	0.0125083	0.147734	-2.92331	L	GI_62651635-S	LOC288772	PREDICTED: Rattus norvegicus similar to RIKEN cDNA 4633402N23 gene (predicted) (LOC288772), mRNA.	2470736	XM_222316.3	XM_222316.3	S	509	CTCTGTCATCCACACACTACAGACAGATTTCCGGGGCCCAGTGGCACCTG
2650047	ILMN_51254	-0.430574	9.56351	-2.80614	0.0125113	0.147734	-2.92352	L	GI_62543504-S	Tcea3_predicted	PREDICTED: Rattus norvegicus transcription elongation factor A (SII), 3 (predicted) (Tcea3_predicted), mRNA.	2650047	XM_216552.3	XM_216552.3	S	1138	CTGCCAGGAGAGGAAGACGGAGCAGGAAGCACAGACCCCATGACCTGGAA
7320136	ILMN_161796	-0.0444167	7.34921	-2.80417	0.0125626	0.147794	-2.92722	L	GI_27710155-S	LOC317608		7320136	GI_27710155	XM_229186.1	S	1797	CATCATTTTCTCCTATGTGCTGTCTCTGGGGCCCTACTGCTTCCTGGCAG
5420487	ILMN_161010	-0.0569431	7.20223	-2.80244	0.0126077	0.14802	-2.93046	L	Rn.18628		Rattus norvegicus dehydrogenase/reductase (SDR family) member 1, mRNA (cDNA clone MGC:94370 IMAGE:7133513), complete	5420487	Rn.18628	BC079263	S	1502	TACATCTTAATAGCTTGCTTGAGTCATAAGTGGTTATAAGTAGAAGTTAA
520056	ILMN_49881	-0.075377	7.44089	-2.80208	0.0126172	0.14802	-2.93114	L	GI_62665926-S	LOC499426	PREDICTED: Rattus norvegicus similar to jumonji domain containing 1A (LOC499426), mRNA.	520056	XM_574747.1	XM_574747.1	S	292	CCTAGCCAGACTCAGGGATCAAAGAGCAGACAGATTCAGTGGCCTGCGCT
2940601	ILMN_49965	0.148743	9.43454	2.79753	0.0127368	0.148364	-2.93968	L	GI_62665013-S	Gadd45gip1_predicted	PREDICTED: Rattus norvegicus growth arrest and DNA-damage-inducible, gamma interacting protein 1 (predicted) (Gadd45gip1_predicted), mRNA.	2940601	XM_213842.3	XM_213842.3	S	558	CGCAAGCGCCTAAAGGAAGAAAGGCAGCGACAGAAGAAGGAGGCTCGAAT
6400458	ILMN_53402	-0.0776118	7.34501	-2.79735	0.0127416	0.148364	-2.94001	L	GI_62654364-S	LOC316014	PREDICTED: Rattus norvegicus similar to KIAA0540 protein (predicted) (LOC316014), mRNA.	6400458	XM_236649.3	XM_236649.3	S	3546	GTGTCTGTGACCAAGGAACGCAGTCATGTGCTGGTGGGTCTGGAAGATGG
520369	ILMN_48164	-0.114331	7.87671	-2.79699	0.0127512	0.148364	-2.94069	L	GI_16758493-S	Ank	Rattus norvegicus progressive ankylosis homolog (mouse) (Ank), mRNA.	520369	NM_053714.1	NM_053714.1	S	2192	GCTCCCCAATAATGTGGCTCTAAGACACGTGACCCGGTGGCCATCACACC	sensory perception of sound [goid 7605] [evidence IEA]; regulation of bone mineralization [goid 30500] [evidence IEA]; transport [goid 6810] [evidence IEA]; locomotory behavior [goid 7626] [evidence IEA]; phosphate transport [goid 6817] [evidence IEA]; skeletal development [goid 1501] [evidence IEA]; phosphate transporter activity [goid 15114] [evidence IEA]; inorganic phosphate transporter activ…
1660156	ILMN_51588	0.116702	10.5489	2.79369	0.0128389	0.148808	-2.94689	L	GI_53850605-S	Ik	Rattus norvegicus IK cytokine (Ik), mRNA.	1660156	NM_001005537.1	NM_001005537.1	S	1729	TGCGATCATCGAGAAGAGGAAGAAGATGGAAGCTGACGGGGTTGAAGTGA		RED; CSA2; MGC93710
2850458	ILMN_52562	0.04892	7.29092	2.79126	0.0129037	0.148974	-2.95144	L	GI_62661625-S	LOC305963	PREDICTED: Rattus norvegicus similar to Pin2-interacting protein X1 (LOC305963), mRNA.	2850458	XM_224282.3	XM_224282.3	S	931	CACCCAGGATGATGTCCCAAAGCCCAGGAAGAGGAGAGCAAAGAAGACGC
6770110	ILMN_52583	-0.356323	9.91276	-2.79057	0.0129221	0.148977	-2.95273	L	GI_22219455-S	LOC259245	Rattus norvegicus alpha-2u globulin PGCL5 (LOC259245), mRNA.	6770110	NM_147213.1	NM_147213.1	S	419	CAAGGACGGGGAAACCTTCCAGCTGATGAATCTCTTCGGCAGAACAAAGG
5080575	ILMN_52179	-0.0619609	7.40719	-2.78674	0.0130253	0.149427	-2.95991	L	GI_62641672-S	Ppfia1_predicted	PREDICTED: Rattus norvegicus protein tyrosine phosphatase, receptor type, f polypeptide (PTPRF), interacting protein, alpha 1 (predicted) (Ppfia1_predicted), mRNA.	5080575	XM_238162.3	XM_238162.3	S	4028	GAGCCTCCTGCTGTTTACCCACACTACTTCTACAGATGACGCACGCCACT
3940170	ILMN_51329	0.123383	9.45556	2.78063	0.0131913	0.150456	-2.97135	L	GI_62641196-S	LOC361635	PREDICTED: Rattus norvegicus similar to RIKEN cDNA 9030624J02 (LOC361635), mRNA.	3940170	XM_574548.1	XM_574548.1	S	3043	GCCCAGTGCCACGTCCTGGAATGCCTGCTTGGCTGTCATCAACTCTTCCT
2360594	ILMN_51811	0.0665625	7.33574	2.77974	0.0132157	0.150456	-2.97302	L	GI_62647127-S	LOC362350	PREDICTED: Rattus norvegicus similar to T-cell receptor beta-2 chain C region (LOC362350), mRNA.	2360594	XM_342673.2	XM_342673.2	S	564	CTACTGGGGAAGGCCACCCTGTATGCTGTGCTAGTCAGTGCCCTGGTGCT
4670500	ILMN_50274	-0.25563	10.2312	-2.77464	0.013356	0.150657	-2.98256	L	GI_62650245-S	LOC313840	PREDICTED: Rattus norvegicus similar to hypothetical protein FLJ32954 (LOC313840), mRNA.	4670500	XM_233818.3	XM_233818.3	S	1245	GTATGTGGCCAAGTGTTATGTTGATCTTGGGGAATCTCGGGAGGCTTGGA
520112	ILMN_54815	0.0694183	7.65558	2.77422	0.0133677	0.150657	-2.98335	L	GI_62651260-S	LOC299334	PREDICTED: Rattus norvegicus similar to cyclin-dependent kinase 2-interacting protein (LOC299334), mRNA.	520112	XM_216794.3	XM_216794.3	S	1329	TGGTTTAGCAGTTGAGAGCACTTGTGAACTTCTGGTTTCCCCTGGCAGCC
3710066	ILMN_50559	-0.245467	7.88353	-2.77002	0.0134846	0.151552	-2.99121	L	GI_19924040-S	Cyp2d22	Rattus norvegicus cytochrome P450, family 2, subfamily d, polypeptide 22 (Cyp2d22), mRNA.	3710066	NM_138515.1	NM_138515.1	S	2340	GGCCCATGCACAGTAAGAAAGTGACTCTAACCAGGGATGGAAGGACCCGC	drug metabolism [goid 17144] [pmid 8910433] [evidence IDA]; electron transport [goid 6118] [evidence IEA]; oxidoreductase activity [goid 16491] [evidence IEA]; oxidoreductase activity, acting on paired donors, with incorporation or reduction of molecular oxygen, reduced flavin or flavoprotein as one donor, and incorporation of one atom of oxygen [goid 16712] [evidence IEA]; oxygen binding [goid 1…	Cyp2d4; Cyp2d18
630592	ILMN_48307	0.214562	7.8898	2.76879	0.0135189	0.151576	-2.9935	L	GI_62661260	Samd4_predicted	PREDICTED: Rattus norvegicus sterile alpha motif domain containing 4 (predicted) (Samd4_predicted), mRNA.	630592	XM_223945.3	XM_223945.3	S	2135	AGAAACTGAAGATGACAGTGACCGCGCTGGCCGTGAAATGGACTGCTGCG
3360292	ILMN_55075	0.0592677	7.25944	2.76582	0.0136025	0.151732	-2.99906	L	GI_62642239-S	LOC361753	PREDICTED: Rattus norvegicus similar to AD24 (LOC361753), mRNA.	3360292	XM_574664.1	XM_574664.1	S	911	GACTGGAAGCAGAGGAAGCTGAAGAAGAGCAACGTGGTGTCCCTAAAGGC
110546	ILMN_49728	-0.213846	8.20747	-2.76535	0.0136155	0.151732	-2.99993	L	GI_62664411-S	LOC361327	PREDICTED: Rattus norvegicus similar to mesenchymal stem cell protein DSC54 (LOC361327), mRNA.	110546	XM_346956.2	XM_346956.2	S	876	CAGAAGACCATCCTGAGGAAATCCACCACTACCACCGTGTGATGTCTGCC
5890239	ILMN_52368	0.184332	8.09683	2.76457	0.0136376	0.151732	-3.00139	L	GI_62648554-S	Rrs1_predicted	PREDICTED: Rattus norvegicus RRS1 ribosome biogenesis regulator homolog (S. cerevisiae) (predicted) (Rrs1_predicted), mRNA.	5890239	XM_232622.2	XM_232622.2	S	1580	ACCTTCGGGCAGGAGAAAGGGCGGTCCACCGAGTCAGGGAGAGAAAAGGA
1780091	ILMN_51759	0.0542098	7.28469	2.76433	0.0136443	0.151732	-3.00184	L	GI_62662434-S	Gdf1_predicted	PREDICTED: Rattus norvegicus growth differentiation factor 1 (predicted) (Gdf1_predicted), mRNA.	1780091	XM_224733.3	XM_224733.3	S	1273	ACATGGTGGTGGATGAGTGTGGCTGTCGCTGACCACCCAGGACACCCTTT
1740273	ILMN_49370	0.235634	7.56682	2.76204	0.0137092	0.151987	-3.00611	L	GI_62658420-A	Mist1	PREDICTED: Rattus norvegicus muscle, intestine and stomach expression 1 (Mist1), mRNA.	1740273	XM_579353.1	XM_579353.1	S	3209	CCCTGGAGAGACTTGTCCTAAGCCTCCAGATCTCACCGACTTCACATGGG
3120048	ILMN_48874	0.0544553	7.30164	2.75601	0.0138813	0.153272	-3.01737	L	GI_62079132-S	LOC362802	PREDICTED: Rattus norvegicus similar to RIKEN cDNA 1110038G14 (LOC362802), mRNA.	3120048	XM_343129.2	XM_343129.2	S	1012	TCCCCTACGTGTACTTCCACATCGACCTCAGCCTTCTTGACTAGCTGGCC
5690128	ILMN_50426	0.0519549	7.21551	2.75397	0.0139402	0.153485	-3.02119	L	GI_62643021-S	LOC294789	PREDICTED: Rattus norvegicus similar to Hypothetical protein FLJ25422 (predicted) (LOC294789), mRNA.	5690128	XM_215498.3	XM_215498.3	S	2914	CACTGAAACGCCAGACCATCCTGAGAAGACTCTACTCCCACCTTAAAGAG
1780619	ILMN_55009	-0.104792	7.5332	-2.75266	0.0139778	0.153485	-3.02363	L	GI_62654846-S	Pcaf_predicted	PREDICTED: Rattus norvegicus p300/CBP-associated factor (predicted) (Pcaf_predicted), mRNA.	1780619	XM_217321.3	XM_217321.3	S	2367	CCCCCCGAGAGCGAGTACTACAAGTGCGCCAGCGTCCTGGAGAAGTTCTT
6180154	ILMN_53765	0.167936	10.8043	2.74544	0.0141883	0.154989	-3.0371	L	GI_62655534-S	LOC501203	PREDICTED: Rattus norvegicus similar to Myosin regulatory light chain 2-A, smooth muscle isoform (Myosin RLC-A) (LOC501203), mRNA.	6180154	XM_343643.2	XM_343643.2	S	1258	CTCAGCCACTTTGGGCCACGTGTACCTTTATCATCAGACTGGAAACGGGA
6220632	ILMN_49951	0.182966	9.47478	2.74432	0.0142211	0.154989	-3.03919	L	GI_62658820-S	LOC304454	PREDICTED: Rattus norvegicus similar to FSHD region gene 1 (LOC304454), mRNA.	6220632	XM_222166.3	XM_222166.3	S	735	GGACAGGAGAGCCAAATTGAAAGCCGACCGATATTGCAAGTGACGTGGAC
2510195	ILMN_50404	0.097307	8.42996	2.74429	0.0142219	0.154989	-3.03924	L	GI_57527248-S	RGD1307883	Rattus norvegicus similar to RIKEN cDNA 2810421I24 (RGD1307883), mRNA.	2510195	NM_001009673.1	NM_001009673.1	S	1892	TCTGCCACAAACATGCAGAGAGTGGCCGTGCTGTGTGTTCCTAAGTCTGC	apoptosis [goid 6915] [evidence IEA]; protein kinase activity [goid 4672] [evidence IEA]; ATP binding [goid 5524] [evidence IEA]	MGC94943
6660333	ILMN_50744	-0.0988936	7.36512	-2.74311	0.0142568	0.155059	-3.04145	L	GI_62666402-S	LOC313304	PREDICTED: Rattus norvegicus similar to stromal antigen 2 (LOC313304), mRNA.	6660333	XM_233108.3	XM_233108.3	S	2618	GATGATCTTCAGTCACCAGATTATGTCTGGAGGGCGTGACATGTTAGAGC
670541	ILMN_49212	-0.0618076	7.20662	-2.73957	0.0143615	0.155722	-3.04804	L	GI_62658116-S	LOC303860	PREDICTED: Rattus norvegicus similar to ferritin light chain 1 (LOC303860), mRNA.	670541	XM_221357.3	XM_221357.3	S	902	ATGCGAGGGCACCGAGTGTCTCCTCAAGCTACAGAATGATTGTGGGGGCC
1050400	ILMN_55351	-0.103554	7.71068	-2.73904	0.0143773	0.155722	-3.04903	L	GI_62643125-S	LOC499561	PREDICTED: Rattus norvegicus similar to RIKEN cDNA A930016P21 (LOC499561), mRNA.	1050400	XM_574885.1	XM_574885.1	S	779	CGTTATTTTTGGTGTGCCCCAGATGATGCCACAGCTGGAGAAGAAACTTG
130575	ILMN_48024	0.0800611	7.37681	2.73751	0.0144226	0.155773	-3.05187	L	GI_62653794-S	Cln6_predicted	PREDICTED: Rattus norvegicus ceroid-lipofuscinosis, neuronal 6 (predicted) (Cln6_predicted), mRNA.	130575	XM_236325.3	XM_236325.3	S	2113	CCGTGCGAGACTACTAGGGAGCCGAGGTCAAGGGAGCAGAGGATGACAGC
2650603	ILMN_53638	0.101918	7.30572	2.73669	0.0144471	0.155883	-3.0534	L	GI_62645332-S	Frzb_predicted	PREDICTED: Rattus norvegicus frizzled-related protein (predicted) (Frzb_predicted), mRNA.	2650603	XM_215757.3	XM_215757.3	S	2811	AGCCATTGCACATCCAAGTCGAACTAGATGAGTAGACTAGGCTCATGGCC
5700131	ILMN_48514	-0.0722771	7.50777	-2.73249	0.0145729	0.156799	-3.06122	L	GI_8394032-S	Ppp3cb	Rattus norvegicus protein phosphatase 3, catalytic subunit, beta isoform (Ppp3cb), mRNA.	5700131	NM_017042.1	NM_017042.1	S	1754	TGAGGGCCTTGGGACTTGTGCTGTCCATAAGATTGGGGAATCGCTGCCAC	T cell differentiation [goid 30217] [evidence IEA]; heart development [goid 7507] [evidence IEA]; protein amino acid dephosphorylation [goid 6470] [evidence IEA]; calcium-dependent protein serine/threonine phosphatase activity [goid 4723] [evidence IEA]; protein serine/threonine phosphatase activity [goid 4722] [evidence IEA]; protein phosphatase type 2C activity [goid 15071] [evidence IEA]; myos…	Calna2
4060091	ILMN_49725	-0.147933	8.25654	-2.7302	0.0146422	0.157364	-3.06549	L	GI_47087098-S	Phf1	Rattus norvegicus PHD finger protein 1 (Phf1), mRNA.	4060091	NM_212538.1	NM_212538.1	S	1826	GTCCTTGCTCGAAGAGTGCGGCCTGATGGCTCTGTGCAGTACCTAGTCGA		Tctex3; MGC94975
2030139	ILMN_55318	0.258414	9.28827	2.72751	0.0147238	0.157825	-3.0705	L	GI_47155568-S	nidd	Rattus norvegicus nNOS-intereacting DHHC-containing Dem protein-L (nidd), mRNA.	2030139	NM_213627.1	NM_213627.1	S	5687	GGCTGAGGGCTGGACTCTGCACTCTTCGTGTCCCTCTATCGCCAACTTAG		DHHC23
4210056	ILMN_52063	0.136491	8.21223	2.72587	0.0147738	0.157952	-3.07355	L	GI_62079282-S	LOC367902	PREDICTED: Rattus norvegicus similar to ALEX3 protein (LOC367902), mRNA.	4210056	XM_346345.2	XM_346345.2	S	1622	CCAAACTGACTGAGCGGATGTTCCCAAAGAGCCAGGAATAACTTGGTGGC
3520390	ILMN_55744	-0.0619787	7.32488	-2.72532	0.0147905	0.157952	-3.07457	L	GI_62643133-S	LOC499562	PREDICTED: Rattus norvegicus similar to hypothetical protein A230042K10 (LOC499562), mRNA.	3520390	XM_574886.1	XM_574886.1	S	1031	CGTCATCAGACGGCAGTCCGTCGTTATCAAGTTTCCCAGTTCGCTGTTCC
6770253	ILMN_51906	-0.148609	7.61321	-2.72506	0.0147984	0.157952	-3.07506	L	GI_62642166-S	Gldc_predicted	PREDICTED: Rattus norvegicus glycine dehydrogenase (decarboxylating; glycine decarboxylase, glycine cleavage system protein P) (predicted) (Gldc_predicted), mRNA.	6770253	XM_219785.3	XM_219785.3	S	2898	CGCTGGGATCGCCCATATTCCAGAGAGGTGGCAGCATTTCCTCTGCCCTT
6980056	ILMN_54294	-0.138975	8.65891	-2.72358	0.0148438	0.157971	-3.07781	L	GI_62656907-A	Scrn2_predicted	PREDICTED: Rattus norvegicus secernin 2 (predicted) (Scrn2_predicted), mRNA.	6980056	XM_573186.1	XM_573186.1	S	1282	GGCAGCCTCTTCCAGGCCTTTGTGGAGAGGGAGCACCAGGTCTATGCTTA
2370494	ILMN_50962	0.168643	10.1041	2.72248	0.0148773	0.158173	-3.07985	L	GI_47271543-S	Fkbp1a	Rattus norvegicus FK506 binding protein 1a (Fkbp1a), mRNA.	2370494	NM_013102.2	NM_013102.2	S	1203	AACTGAAGGTGCTGTTTGTAGACTCACCACCCAGTGGATGCCCAGCCACC	positive regulation of I-kappaB kinase/NF-kappaB cascade [goid 43123] [evidence IEA]; protein folding [goid 6457] [evidence IEA]; transport [goid 6810] [evidence IEA]; ATPase activity, coupled to transmembrane movement of substances [goid 42626] [evidence IEA]; isomerase activity [goid 16853] [evidence IEA]; FK506 binding [goid 5528] [pmid 9013543] [evidence IDA]; peptidyl-prolyl cis-trans isomer…	Fkbp2; FKBP12
2340685	ILMN_48082	-0.0716676	7.47933	-2.71743	0.0150332	0.159519	-3.08924	L	GI_11120713-S	Arfip1	Rattus norvegicus ADP-ribosylation factor interacting protein 1 (Arfip1), mRNA.	2340685	NM_021763.1	NM_021763.1	S	1236	AGAGTGAAGTAATGTGGGAGGTGTGAGGTGACCACCATCGTAGTGGCTCC	Golgi membrane [goid 139] [evidence IEA]
3450093	ILMN_51517	0.138015	9.81269	2.71432	0.0151299	0.159979	-3.09501	L	GI_62079044-S	RGD1306184_predicted	PREDICTED: Rattus norvegicus similar to RIKEN cDNA 3100004P22 (predicted) (RGD1306184_predicted), mRNA.	3450093	XM_341831.2	XM_341831.2	S	1362	GCTTCAAAGACCCCAGTGACTATGTGCGTGCCATGCGTGAGATGAATGGG
5700605	ILMN_47938	0.0631607	7.2618	2.71432	0.0151299	0.159979	-3.09501	L	GI_62656829-S	Lpo_predicted	PREDICTED: Rattus norvegicus lactoperoxidase (predicted) (Lpo_predicted), mRNA.	5700605	XM_220831.3	XM_220831.3	S	2265	TTCTCCCGCCTCGTCTGCGACAACACTGGCATCACCAAGGTCCCACTGAA
2760736	ILMN_49880	0.127723	8.95338	2.7134	0.0151586	0.159979	-3.09671	L	GI_60499028-S	Set_predicted	PREDICTED: Rattus norvegicus SET translocation (predicted) (Set_predicted), mRNA.	2760736	XM_226569.3	XM_226569.3	S	539	ATGCTCAAGTCAAACGCAGAATAAGGCCAGCAGGAAGAGGCAGCACGAAG
6860097	ILMN_53542	-0.12391	8.14148	-2.71285	0.015176	0.159979	-3.09775	L	GI_11120683-S	Ptma	Rattus norvegicus prothymosin alpha (Ptma), mRNA.	6860097	NM_021740.1	NM_021740.1	S	199	GGAGAAGAAGGAAGTTGTGGAGGAGGCAGAGAATGGAAGAGACGCACCTG	negative regulation of caspase activity [goid 43154] [evidence IDA]; anti-apoptosis [goid 6916] [evidence IDA]; transcription [goid 6350] [evidence IEA]; regulation of cell cycle [goid 74] [evidence IEA]; development [goid 7275] [evidence IEA]; nucleus [goid 5634] [evidence IEA]
4010315	ILMN_50664	0.16323	9.63824	2.70508	0.015421	0.161432	-3.11217	L	GI_57527208-S	Ube1dc1	Rattus norvegicus ubiquitin-activating enzyme E1-domain containing 1 (Ube1dc1), mRNA.	4010315	NM_001009669.1	NM_001009669.1	S	1319	GGCCAGGATGAAGAAGATGTAGACAGTGGGCTGGCACCTGCCGTGTTTCC	L-serine biosynthesis [goid 6564] [evidence IEA]; oxidoreductase activity, acting on the CH-OH group of donors, NAD or NADP as acceptor [goid 16616] [evidence IEA]; catalytic activity [goid 3824] [evidence IEA]	MGC105565
5270154	ILMN_54610	-0.133803	8.42051	-2.70406	0.0154536	0.161462	-3.11407	L	GI_62642229-S	Rbp4	PREDICTED: Rattus norvegicus retinol binding protein 4, plasma (Rbp4), mRNA.	5270154	XM_215285.3	XM_215285.3	S	1586	GTCACCATCTTCCTGTGAGTTGCAGACTTCTTTGTGGTCCAGCTGCAGGT
1570411	ILMN_52441	-0.174633	8.37495	-2.69964	0.0155949	0.161885	-3.12226	L	GI_62643539	Rarres1_predicted	PREDICTED: Rattus norvegicus retinoic acid receptor responder (tazarotene induced) 1 (predicted) (Rarres1_predicted), mRNA.	1570411	XM_227232.3	XM_227232.3	S	1168	CACATTGACCCTTCACTGAGACCCCTGTGGGACTTGGCTTTCCTCGGCAG
2230092	ILMN_53076	0.121929	9.67248	2.69907	0.0156131	0.161885	-3.12331	L	GI_62658880-S	Arpc3_predicted	PREDICTED: Rattus norvegicus actin related protein 2/3 complex, subunit 3 (predicted) (Arpc3_predicted), mRNA.	2230092	XM_213782.3	XM_213782.3	S	503	CGCCATTTACGCCAAACCTGCCAGCAAACAGGAGGATGAAACGATGCGCG
1690132	ILMN_52178	0.0672657	7.41505	2.6952	0.0157382	0.162303	-3.13049	L	GI_67846051	LOC309035	PREDICTED: Rattus norvegicus hypothetical LOC309035 (predicted) (LOC309035), mRNA.	4230180	XM_219389.2	XM_219389.2	S	1113	ATATTTTCTACTTTCACCTTTCTCTGCCTTGTATTTGAAAGGGCTCTAAA
6220309	ILMN_50158	0.122255	9.33639	2.69506	0.0157428	0.162303	-3.13076	L	GI_11968083-S	Smn1	Rattus norvegicus survival of motor neuron 1, telomeric (Smn1), mRNA.	6220309	NM_022509.1	NM_022509.1	S	1046	GTCAGCAGCAGGGCATGCATAGAGCAGCAGTTGGAGGAACCGATCAATCG	spliceosome assembly [goid 245] [evidence ISS]; mRNA processing [goid 6397] [evidence IEA]; nuclear mRNA splicing, via spliceosome [goid 398] [evidence ISS]; nucleic acid binding [goid 3676] [evidence IEA]; RNA binding [goid 3723] [evidence IEA]; protein binding [goid 5515] [evidence ISS]; Cajal body [goid 15030] [evidence IEA]; spliceosome complex [goid 5681] [evidence ISS]; cytoplasm [goid 5737…	Smn
2760717	ILMN_53026	0.148204	9.97571	2.69409	0.0157741	0.162471	-3.13254	L	GI_8394059-S	Psma1	Rattus norvegicus proteasome (prosome, macropain) subunit, alpha type 1 (Psma1), mRNA.	2760717	NM_017278.1	NM_017278.1	S	822	GCCTTCACAGGCTGCTGATGAACCTGCAGAAAAAGCTGATGAACCAATGG	ubiquitin-dependent protein catabolism [goid 6511] [evidence IEA]; transport [goid 6810] [evidence IEA]; peptidase activity [goid 8233] [evidence IEA]; transporter activity [goid 5215] [evidence IEA]; RNA binding [goid 3723] [evidence IEA]; hydrolase activity [goid 16787] [evidence IEA]; endopeptidase activity [goid 4175] [evidence IEA]; cytosol [goid 5829] [evidence IEA]; polysome [goid 5844] [e…
3990162	ILMN_49768	-0.0652721	7.4219	-2.6923	0.0158323	0.16279	-3.13585	L	GI_34855556-S	Slc37a3_predicted	PREDICTED: Rattus norvegicus solute carrier family 37 (glycerol-3-phosphate transporter), member 3 (predicted) (Slc37a3_predicted), mRNA.	3990162	XM_231626.2	XM_231626.2	S	1401	CAGTCACAGGGATCGTTGATGGAACTGGGAGTATTGGTGCTGCCGTGGGC
5290288	ILMN_48229	0.0843801	7.96227	2.69223	0.0158349	0.16279	-3.136	L	GI_62078492-S	RGD1311847_predicted	PREDICTED: Rattus norvegicus similar to 1700030K09Rik protein (predicted) (RGD1311847_predicted), mRNA.	5290288	XM_214317.3	XM_214317.3	S	2136	GCACCCTGGGGCACCTCACCCACAGCTGGAGGAAATCTTTTACAAAAGGC
3120520	ILMN_50608	0.109356	12.3999	2.69116	0.0158696	0.162992	-3.13797	L	GI_62644386-S	LOC295439	PREDICTED: Rattus norvegicus similar to ribosomal protein L21 (LOC295439), mRNA.	3120520	XM_212946.3	XM_212946.3	S	462	ATGGAAAGGAGCCTGAGCTGCTGGAGCGCAGTCCATACGAATTCATGGCC
780086	ILMN_50101	-0.209067	11.7334	-2.68675	0.0160142	0.164168	-3.14613	L	GI_62079120-S	LOC362626	PREDICTED: Rattus norvegicus similar to hypothetical protein dJ465N24.2.1 (LOC362626), mRNA.	780086	XM_342944.2	XM_342944.2	S	1210	ACTGCACTTTACTGAGGGGTTCGTGTCCAGCATCAGCTCACCTGCCTGAG
6180253	ILMN_48365	0.0691946	7.38217	2.68402	0.0161047	0.164941	-3.1512	L	GI_62644774-S	Snapc4_predicted	PREDICTED: Rattus norvegicus small nuclear RNA activating complex, polypeptide 4 (predicted) (Snapc4_predicted), mRNA.	6180253	XM_342389.2	XM_342389.2	S	3442	CGATGACCTTGACGTGCTCAGGACTCGTCATGCTCGGCATTCCCGGAAAT
3940128	ILMN_52919	-0.15379	8.75086	-2.68335	0.0161266	0.16501	-3.15242	L	GI_55742724-S	Dlst	Rattus norvegicus dihydrolipoamide S-succinyltransferase (E2 component of 2-oxo-glutarate complex) (Dlst), mRNA.	3940128	NM_001006981.1	NM_001006981.1	S	2359	CCTCTGGTGAAGGACACAGATAAGGGGAGGATGGACTGTGGCGGGAACCA		MGC95077
1990671	ILMN_52536	0.138813	10.2567	2.67395	0.0164415	0.16753	-3.16981	L	GI_62650748-S	Fkbp3_predicted	PREDICTED: Rattus norvegicus FK506 binding protein 3 (predicted) (Fkbp3_predicted), mRNA.	1990671	XM_216717.3	XM_216717.3	S	587	CCAGAATGGGCCTATGGAAAGAAAGGACAGCCGGACGCCAAAATTCCACC
4570431	ILMN_161736	0.101138	8.44051	2.67371	0.0164498	0.16753	-3.17026	L	GI_27669186-S	LOC287191		4570431	GI_27669186	XM_213276.1	S	486	CCATTGCACGCCTGGCCCAATATCGATGAGGAAATGCTGCAGAGAGCAGC
6980408	ILMN_55670	-0.185789	7.97775	-2.66856	0.0166247	0.168053	-3.17976	L	GI_62657286-S	Abca6_predicted	PREDICTED: Rattus norvegicus ATP-binding cassette, sub-family A (ABC1), member 6 (predicted) (Abca6_predicted), mRNA.	6980408	XM_221102.3	XM_221102.3	S	3922	TAGGACCCGAGGGCGCTGGTAAAAGTTCCTCTCTCAGGATGATAGCTGGC
2190576	ILMN_52112	-0.126474	10.9037	-2.66249	0.0168334	0.16922	-3.19097	L	GI_62651202-S	LOC362776	PREDICTED: Rattus norvegicus similar to 2900070E19Rik protein (predicted) (LOC362776), mRNA.	2190576	XM_343103.2	XM_343103.2	S	722	GCGGGCAGGGTGCTTTTACTTTAGTCTTTGGCTCAGAATCCCCTCTGGTG
3450154	ILMN_51385	0.0969453	11.6403	2.65994	0.0169216	0.169501	-3.19567	L	GI_62664232-S	Ndufa2_predicted	PREDICTED: Rattus norvegicus NADH dehydrogenase (ubiquinone) 1 alpha subcomplex, 2 (predicted) (Ndufa2_predicted), mRNA.	3450154	XM_214570.3	XM_214570.3	S	282	GGCAAAGCATGAAGTGTCTCCACTGAGGACTGAACAAGCCCACCAGAACC
1340253	ILMN_50487	0.10847	11.2913	2.65989	0.0169237	0.169501	-3.19578	L	GI_11968133-S	Timm8b	Rattus norvegicus translocase of inner mitochondrial membrane 8 homolog b (yeast) (Timm8b), mRNA.	1340253	NM_022541.1	NM_022541.1	S	218	GCCATCACCGGTCGTTTTGCCCAGATCGTACAGAAAGGAGGGCAGTAGGC		Ddp2
2370400	ILMN_53977	0.0787982	7.28027	2.65882	0.0169607	0.169703	-3.19774	L	GI_40254773-S	Kcnk1	Rattus norvegicus potassium channel, subfamily K, member 1 (Kcnk1), mRNA.	2370400	NM_021688.2	NM_021688.2	S	1968	CTTGCGACGGCGTAGGACCAGACAAGTGAGGAAGAGGGTTGGTGAGAAGG	transport [goid 6810] [evidence IEA]; potassium ion transport [goid 6813] [evidence IEA]; ion transport [goid 6811] [evidence IEA]; voltage-gated ion channel activity [goid 5244] [evidence IEA]; inward rectifier potassium channel activity [goid 5242] [evidence IEA]; ion channel activity [goid 5216] [evidence IEA]; potassium channel activity [goid 5267] [evidence ISS]; membrane fraction [goid 5624…	Twik
3520601	ILMN_49531	0.070569	7.39687	2.65606	0.0170572	0.170074	-3.20283	L	GI_62657219-A	Ftsj3_predicted	PREDICTED: Rattus norvegicus FtsJ homolog 3 (E. coli) (predicted) (Ftsj3_predicted), mRNA.	3520601	XM_573209.1	XM_573209.1	S	2512	CACAGCGAAAGGAACAGAAGAGAAACCACAGGCGAAAGTGAGCAGAGTGC
3170746	ILMN_54370	0.0844115	7.42735	2.65546	0.0170781	0.170074	-3.20393	L	GI_62654385-S	Ccrl2_predicted	PREDICTED: Rattus norvegicus chemokine (C-C motif) receptor-like 2 (predicted) (Ccrl2_predicted), mRNA.	3170746	XM_236658.3	XM_236658.3	S	1715	AAGTGGTAGGGACTCTCAGCAAGAGACGCCAAGGGAAGGTCACAGCAGGC
1570358	ILMN_53578	0.0691904	7.59972	2.65314	0.0171595	0.170074	-3.20821	L	GI_34864365-S	LOC300839	PREDICTED: Rattus norvegicus similar to RIKEN cDNA 2210402C18 (predicted) (LOC300839), mRNA.	1570358	XM_217189.2	XM_217189.2	S	1562	GTGCAGGCTGACCTTGAACTCACTGTGTATCTGAGAATGACCTTGAACTC
2360400	ILMN_53013	-0.0925948	7.52976	-2.6519	0.0172035	0.170268	-3.2105	L	GI_56799416-S	Map2k6	Rattus norvegicus mitogen-activated protein kinase kinase 6 (Map2k6), mRNA.	2360400	NM_053703.2	NM_053703.2	S	1776	CTCAAGCAAAGGGGCTCTTCCTATGCACTGTGGCTTGCGGCTGTCATGGC	DNA damage induced protein phosphorylation [goid 6975] [evidence IEA]; cell cycle arrest [goid 7050] [evidence IEA]; signal transduction [goid 7165] [evidence IEA]; protein amino acid phosphorylation [goid 6468] [evidence IEA]; protein-tyrosine kinase activity [goid 4713] [evidence IEA]; MAP kinase kinase activity [goid 4708] [evidence IEA]; transferase activity [goid 16740] [evidence IEA]; ATP b…	Mkk6; MGC93287
2100494	ILMN_50406	0.17263	10.0932	2.6493	0.0172954	0.170652	-3.21529	L	GI_51948535	Eif3s7	Rattus norvegicus eukaryotic translation initiation factor 3 subunit 7 (Eif3s7), mRNA.	2100494	NM_001004283.1	NM_001004283.1	S	1613	CCTCAAGGACCCCAACAAGCAGGTCATCCGAGTCTACAGCTTGCCTGATG		MGC93918
3780019	ILMN_50058	-0.163443	12.8207	-2.64336	0.0175073	0.17162	-3.22622	L	GI_9506702-S	Fn1	Rattus norvegicus fibronectin 1 (Fn1), mRNA.	3780019	NM_019143.1	NM_019143.1	S	8075	GGCTGTGTCCAAACACCCCACAGGACTCACTGTCCCAACAATCCTAATTG	cell adhesion [goid 7155] [evidence IEA]; metabolism [goid 8152] [evidence IEA]; response to wounding [goid 9611] [evidence IEA]; cell-matrix adhesion [goid 7160] [evidence IMP]; cell migration [goid 16477] [evidence IEA]; cell-substrate junction assembly [goid 7044] [evidence IEA]; extracellular matrix organization and biogenesis [goid 30198] [evidence IMP]; wound healing [goid 42060] [evidence …	fn-1; FIBNEC
1240446	ILMN_52913	0.385207	10.2109	2.64319	0.0175135	0.17162	-3.22654	L	GI_62663409-S	LOC498728	PREDICTED: Rattus norvegicus similar to Elongation of very long chain fatty acids protein 2 (LOC498728), mRNA.	1240446	XM_574001.1	XM_574001.1	S	1422	GGTCGTCGCCTTCCTGTGGCAGATCAACAATGGCAGCTCAAAGTACCAGC
70722	ILMN_52849	-0.245269	12.8062	-2.64122	0.0175844	0.171638	-3.23016	L	GI_13929193-S	Sult1a1	Rattus norvegicus sulfotransferase family 1A, phenol-preferring, member 1 (Sult1a1), mRNA.	70722	NM_031834.1	NM_031834.1	S	1072	TAGGATTGGGGATGTGGCTGAGGCAGAGGGTTTTATCAACGCATGTCAGG	amine metabolism [goid 9308] [evidence IEA]; catecholamine metabolism [goid 6584] [evidence IEA]; lipid metabolism [goid 6629] [evidence IEA]; drug metabolism [goid 17144] [pmid 1513323] [evidence TAS]; steroid metabolism [goid 8202] [evidence IEA]; aryl sulfotransferase activity [goid 4062] [evidence IEA]; transferase activity [goid 16740] [evidence IEA]; sulfotransferase activity [goid 8146] [p…	Stm; Stp1; ASTIV; Mx-ST; PST-1; St1a1; Sult1a3
450100	ILMN_51357	-0.0401504	7.25394	-2.63811	0.0176969	0.172177	-3.23588	L	GI_62652992-S	Tmem16f_predicted	PREDICTED: Rattus norvegicus transmembrane protein 16F (predicted) (Tmem16f_predicted), mRNA.	450100	XM_235640.3	XM_235640.3	S	3542	TCACGAGAGTCACCTCAAAGACCTGACCAAAAACATGGGGCTCATCGCCG
1400731	ILMN_53639	0.119823	8.46146	2.63027	0.0179833	0.173471	-3.25029	L	GI_62645807-S	Usp8_predicted	PREDICTED: Rattus norvegicus ubiquitin specific protease 8 (predicted) (Usp8_predicted), mRNA.	1400731	XM_215821.3	XM_215821.3	S	4147	TCGATGGAGGCCACTACACGGCCTATTGTAAAAACGCGGCGAGGCAGCGC
5050092	ILMN_55780	-0.0891096	7.6947	-2.62941	0.0180151	0.173471	-3.25187	L	GI_62656934-S	LOC497991	PREDICTED: Rattus norvegicus similar to peroxisome proliferator-activated receptor binding protein (LOC497991), mRNA.	5050092	XM_573188.1	XM_573188.1	S	5369	CACCTTTGGGAGGTGACCAGTGGAAGCATGGGCAAGGAAGGGACTTGGCA
3140176	ILMN_53951	0.130281	8.63851	2.62786	0.0180723	0.173471	-3.25471	L	GI_62661352-S	LOC305855	PREDICTED: Rattus norvegicus similar to 60S ribosomal protein L7a (LOC305855), mRNA.	3140176	XM_224007.3	XM_224007.3	S	352	CTGAGAAGAAAGCTGCTGGCAAAGGGATGGGGGTGCCCTACTGCATCATC
6900725	ILMN_49771	-0.176557	8.41073	-2.62638	0.0181272	0.173724	-3.25743	L	GI_62648048-S	LOC500297	PREDICTED: Rattus norvegicus similar to env precursor (LOC500297), mRNA.	6900725	XM_575645.1	XM_575645.1	S	1219	GGCAAGAGCCCGTCCTCCTTGGTGTGTGCTCTCAGAAGAAGAGAAATGGG
5390273	ILMN_52532	-0.115663	7.76692	-2.62594	0.0181436	0.173729	-3.25824	L	GI_62648558-S	LOC312924	PREDICTED: Rattus norvegicus similar to RIKEN cDNA 5330414D10 (predicted) (LOC312924), mRNA.	5390273	XM_232634.3	XM_232634.3	S	1264	GCCACCTCAGAACCTACTGAGGGAAAAGATAATGAAGCTGCCACTCCCGG
2230215	ILMN_52689	0.060162	7.3707	2.62106	0.0183258	0.174858	-3.2672	L	GI_62639386-S	LOC361552	PREDICTED: Rattus norvegicus similar to LIM domains containing 1; DNA segment, Chr 9, ERATO Doi 192, expressed (predicted) (LOC361552), mRNA.	2230215	XM_341839.2	XM_341839.2	S	1243	CTGGTCTCAGCTCCCACGGCAGAGATCGGAGGGCCTTAGAGATAGATGGT
4200025	ILMN_52275	-0.155531	8.15883	-2.61917	0.0183969	0.175084	-3.27067	L	GI_62644420-S	Manba_predicted	PREDICTED: Rattus norvegicus mannosidase, beta A, lysosomal (predicted) (Manba_predicted), mRNA.	4200025	XM_227701.3	XM_227701.3	S	2260	GGGGCAGAGGCAGGAGGATCACAAGTTCAAAGTTGGCCCTGACTACACTG
3800170	ILMN_52545	0.0716793	7.73747	2.61151	0.0186871	0.177119	-3.2847	L	GI_62654792-S	LOC367235	PREDICTED: Rattus norvegicus similar to KIAA1411 protein (predicted) (LOC367235), mRNA.	3800170	XM_346029.2	XM_346029.2	S	5762	GCACTGAGGGTGGGTGCTAAGTCTGTTTCCGTTCACCAGTTGCTGTGGAC
1050735	ILMN_49142	0.0514752	7.35911	2.61064	0.0187204	0.177226	-3.2863	L	GI_62662821-S	LOC290823	PREDICTED: Rattus norvegicus similar to CDNA sequence BC036333 (predicted) (LOC290823), mRNA.	1050735	XM_214372.3	XM_214372.3	S	1022	TGGGCAAGCAGTCTGAGGGGCTGAGTGACAAGCTGGGCTTTGGCCTAGAA
1660215	ILMN_51589	-0.243516	13.0639	-2.59817	0.0192036	0.179274	-3.30912	L	GI_18034776-S	Apoa5	Rattus norvegicus apolipoprotein A-V (Apoa5), mRNA.	1660215	NM_080576.1	NM_080576.1	S	1438	CATGCCTGATGGTCGCTGTTATAGTCGGTCTACAGAGGGGAACTCCTGTC	lipid transport [goid 6869] [pmid 11588264] [evidence IMP]; triglyceride binding [goid 17129] [evidence IEA]; lipid binding [goid 8289] [evidence IEA]; extracellular space [goid 5615] [evidence IEA]	MGC108612
1780037	ILMN_52161	0.189269	9.65265	2.59784	0.0192167	0.179274	-3.30973	L	GI_9506570-S	Eif2s1	Rattus norvegicus eukaryotic translation initiation factor 2, subunit 1 alpha (Eif2s1), mRNA.	1780037	NM_019356.1	NM_019356.1	S	885	GCAAGGCAGCTGGAACGGCTTGAGAGAGAAAATGCAGAAGTGGATGGAGA	regulation of protein biosynthesis [goid 6417] [evidence IEA]; protein biosynthesis [goid 6412] [evidence IEA]; regulation of translation [goid 6445] [evidence IEA]; nucleic acid binding [goid 3676] [evidence IEA]; translation initiation factor activity [goid 3743] [pmid 2948954] [evidence ISS]; RNA binding [goid 3723] [evidence IEA]; protein binding [goid 5515] [evidence IEA]; polysome [goid 584…	MGC93488
2970301	ILMN_54082	0.0719349	7.5437	2.59551	0.0193083	0.17982	-3.31399	L	GI_62644455-S	LOC499716	PREDICTED: Rattus norvegicus similar to FLJ14281 protein (LOC499716), mRNA.	2970301	XM_575045.1	XM_575045.1	S	1374	GATTCCTTCCGAGGTCTGGAGAGGATTATCACACCTGTAGCAATTGCCAG
60601	ILMN_48304	0.170604	7.91187	2.59425	0.0193581	0.179872	-3.31629	L	GI_62659826-S	LOC289245	PREDICTED: Rattus norvegicus similar to Ifi204 protein (LOC289245), mRNA.	60601	XM_222950.3	XM_222950.3	S	2495	GCAGGTCATCAAGAATAGGAGGAGAACCAGTAGATCTCCCGATCCCTATG
150113	ILMN_161846	-0.10071	8.2795	-2.59212	0.0194423	0.180373	-3.32018	L	GI_34874700-S	LOC367214	Rattus norvegicus similar to chromosome 6 open reading frame 130; hypothetical 9.7 kDa protein dJ34B21.3 (LOC367214), mRNA.	150113	GI_34874700	XM_346013.1	S	294	GAGTTTAGAGGCCATGAAGATTGGATGCGGTCTGGATCGTCTGCAGTGGG
2570739	ILMN_51445	-0.0449241	7.26442	-2.58968	0.0195395	0.18089	-3.32464	L	GI_34865628-S	LOC366639	PREDICTED: Rattus norvegicus similar to Aldo-keto reductase family 1, member B8 (LOC366639), mRNA.	2570739	XM_345680.1	XM_345680.1	S	547	CCGCCAAGCACAAGAAAACTATACCCCAGTTGAGCGACGAGGAGACGACC
4280221	ILMN_161234	0.0557	7.33153	2.58261	0.0198235	0.182742	-3.33755	L	Rn.5808-S		Rattus norvegicus similar to hypothetical protein FLJ38482 (predicted), mRNA (cDNA clone MGC:105668 IMAGE:7304126), complete	4280221	Rn.5808-S	BC086402	S	669	AGCCTGATGTACTTGAAGAAGAAAAATGTTATGCTTACCCCAGCAATATT
6290347	ILMN_52012	-0.160511	8.15123	-2.58217	0.0198413	0.182751	-3.33835	L	GI_56961648	Mtpn	Rattus norvegicus myotrophin (Mtpn), mRNA.	6290347	NM_024374.2	NM_024374.2	S	959	CTGGGGGCTCCTGGCTGGTTAAGAGCGCTGCCTGCAGTTAGTGACCAAAA	regulation of transcription, DNA-dependent [goid 6355] [evidence IEA]; transcription factor activity [goid 3700] [evidence IEA]; DNA binding [goid 3677] [evidence IEA]	Gcdp
5860605	ILMN_53672	-0.0609656	7.20052	-2.58086	0.0198944	0.182873	-3.34074	L	GI_62658891-S	LOC288664	PREDICTED: Rattus norvegicus similar to hypothetical protein FLJ32356 (predicted) (LOC288664), mRNA.	5860605	XM_222183.3	XM_222183.3	S	836	AGGTGACCAGTGAGCCTCCAAGCGGGGCCTACTTCCCACTCACCACAGTG
130609	ILMN_54840	-0.361012	8.12359	-2.5806	0.0199049	0.182873	-3.34122	L	GI_16758109-A	Slc34a2	PREDICTED: Rattus norvegicus solute carrier family 34 (sodium phosphate), member 2 (Slc34a2), mRNA.	130609	XM_579555.1	XM_579555.1	S	3521	CCCGCCCCCAAGTACTGCTTCCAATTGCAGGGTGCTGTAAACAAGAGAGG
6660156	ILMN_50297	-0.13052	8.53241	-2.57891	0.0199736	0.183242	-3.3443	L	GI_62661579-A	Cdadc1_predicted	PREDICTED: Rattus norvegicus cytidine and dCMP deaminase domain containing 1 (predicted) (Cdadc1_predicted), mRNA.	6660156	XM_573797.1	XM_573797.1	S	1047	GCCACAGGAAGTTGCAAGGCATTGCATGGTGCAGGCCAGGTTATTGGCTT
670048	ILMN_52951	0.0884746	7.5693	2.5728	0.0202237	0.184247	-3.35543	L	GI_56090396-S	MGC94212	Rattus norvegicus similar to hypothetical protein MGC32124 (MGC94212), mRNA.	670048	NM_001007671.1	NM_001007671.1	S	1343	GCCCTGCTGGCACTTGGAGCAGTAGCAAAACAGGACTGTGGCTCTCAGTG
1450025	ILMN_55875	-0.190894	8.52872	-2.57088	0.0203031	0.184662	-3.35893	L	GI_12621147-S	Lphn1	Rattus norvegicus latrophilin 1 (Lphn1), mRNA.	1450025	NM_022962.1	NM_022962.1	S	5451	AGATGTGGGGTCTGGGGCTCCCTGAGGAGTGGGTCCTGGGTTTGGATCTT	neuropeptide signaling pathway [goid 7218] [evidence IEA]; synaptic vesicle exocytosis [goid 16079] [pmid 9261169] [evidence TAS]; sugar binding [goid 5529] [evidence IEA]; G-protein coupled receptor activity [goid 4930] [pmid 9261169] [evidence IDA]; latrotoxin receptor activity [goid 16524] [pmid 9261169] [evidence TAS]; protein binding [goid 5515] [pmid 9261169] [evidence IPI]; integral to mem…	CL1BA
730037	ILMN_48358	-0.12984	8.44929	-2.57033	0.0203257	0.184712	-3.35992	L	GI_62641596-S	Pkp3_predicted	PREDICTED: Rattus norvegicus plakophilin 3 (predicted) (Pkp3_predicted), mRNA.	730037	XM_219478.3	XM_219478.3	S	2778	GGCTGCCCCTGGCCTGATAGCTTTGTGACGGGCAACATTGGGAATAAAGG
1050035	ILMN_48720	0.0879601	7.58246	2.56815	0.0204161	0.185225	-3.36389	L	GI_62654269-S	LOC315997	PREDICTED: Rattus norvegicus similar to Rbm6 protein (LOC315997), mRNA.	1050035	XM_236624.3	XM_236624.3	S	3456	CCTGGATTGGGTTCATCAGAGGAGATTGAAGGGCGGATGAGGGGGTCTGG
1780672	ILMN_48078	-0.180661	9.60354	-2.56572	0.0205173	0.185989	-3.36832	L	GI_13540704-S	Pdk2	Rattus norvegicus pyruvate dehydrogenase kinase, isoenzyme 2 (Pdk2), mRNA.	1780672	NM_030872.1	NM_030872.1	S	2087	AGCCAGTTTTGTAATCTCAGATGCCTCACCCTTGCCCTCCGCACACAGGG	glucose metabolism [goid 6006] [evidence IEA]; [pyruvate dehydrogenase (lipoamide)] kinase activity [goid 4740] [evidence IEA]; mitochondrion [goid 5739] [evidence IEA]
430524	ILMN_54864	0.113042	10.6671	2.5649	0.0205519	0.186043	-3.36982	L	GI_11693165-S	Pmpcb	Rattus norvegicus peptidase (mitochondrial processing) beta (Pmpcb), mRNA.	430524	NM_022395.1	NM_022395.1	S	1198	GAGTGAGGTCGCACGCGCCAAAAACCTTCTCAAGACAAACATGCTGCTGC	mitochondrial protein processing [goid 6627] [pmid 8506385] [evidence TAS]; proteolysis and peptidolysis [goid 6508] [evidence IEA]; mitochondrial processing peptidase activity [goid 4240] [pmid 8506385] [evidence TAS]; metalloendopeptidase activity [goid 4222] [evidence IEA]; metallopeptidase activity [goid 8237] [evidence IEA]; hydrolase activity [goid 16787] [evidence IEA]; mitochondrion [goid…	Mppb
5360450	ILMN_48023	-0.125436	8.73227	-2.56328	0.0206196	0.18614	-3.37276	L	GI_62653338-S	Prkcsh_predicted	PREDICTED: Rattus norvegicus protein kinase C substrate 80K-H (predicted) (Prkcsh_predicted), mRNA.	5360450	XM_238534.3	XM_238534.3	S	1485	ACCGGCTTTGCCCCTTCAAACTTGTCTCCCAGAAACCCAAACATGGGGGC
1240717	ILMN_54493	0.099354	7.95504	2.56214	0.0206675	0.186264	-3.37483	L	GI_19424331-S	Taf9l	Rattus norvegicus TAF9-like RNA polymerase II, TATA box binding protein (TBP)-associated factor, 31kDa (Taf9l), mRNA.	1240717	NM_133615.1	NM_133615.1	S	2324	CCCCTGAGCCTTGTTCTCACTAGTAGTAGGGGAATAACATCTACCCTGCC	transcription initiation [goid 6352] [evidence IEA]; regulation of transcription, DNA-dependent [goid 6355] [evidence IEA]; DNA binding [goid 3677] [evidence IEA]; transcription factor TFIID complex [goid 5669] [evidence IEA]; nucleus [goid 5634] [evidence IEA]	Dn7; TAFII31
6550551	ILMN_55783	0.102519	7.80981	2.55421	0.0210038	0.187902	-3.38925	L	GI_62658532-S	LOC498154	PREDICTED: Rattus norvegicus similar to RIKEN cDNA 3110082I17 (LOC498154), mRNA.	6550551	XM_573365.1	XM_573365.1	S	1263	GCACTGACAGGCTAGAGAGGATCTGGTGCGAGTCTGGCTCAGGGAGTAGT
2970731	ILMN_48153	0.0881052	8.05956	2.55394	0.0210154	0.187902	-3.38974	L	GI_57164118-S	RGD1309016	Rattus norvegicus similar to RIKEN cDNA 2310057D15 (RGD1309016), mRNA.	2970731	NM_001009391.1	NM_001009391.1	S	1394	TGAGTGGAACAGCTGAGGCCGAGGTGGGCACCCTAACCCTGTCAGTGTCA	metabolism [goid 8152] [evidence IEA]; hydrolase activity [goid 16787] [evidence IEA]	MGC105720
5690735	ILMN_47990	0.130955	8.82468	2.55244	0.0210796	0.188081	-3.39247	L	GI_62641124-S	Rab6ip1_predicted	PREDICTED: Rattus norvegicus Rab6 interacting protein 1 (predicted) (Rab6ip1_predicted), mRNA.	5690735	XM_219270.3	XM_219270.3	S	4489	CGGGCCATGCACAGGTGTGCGAGTGGGAGATCCCATGCTCAAAGGGATTT
1990059	ILMN_48288	0.0892498	8.75101	2.55175	0.0211091	0.188081	-3.39372	L	GI_62652927-S	LOC300149	PREDICTED: Rattus norvegicus similar to hypothetical protein D15Ertd785e (LOC300149), mRNA.	1990059	XM_217017.3	XM_217017.3	S	3120	AGACTTCCCTGTGGGTGCCTGGAAGCACGGAGAGTATGAGTGCATGTCTC
4670102	ILMN_52426	-0.105785	7.48943	-2.55175	0.0211093	0.188081	-3.39373	L	GI_17865330-S	Fgfr3	Rattus norvegicus fibroblast growth factor receptor 3 (Fgfr3), mRNA.	4670102	NM_053429.1	NM_053429.1	S	3094	ACAGGCAGGCCGAGAAGCAGGGGCCTTGTCTGGCATTGCAGTGTTGTTTG	JAK-STAT cascade [goid 7259] [evidence IEA]; cell growth [goid 16049] [evidence IEA]; MAPKKK cascade [goid 165] [evidence IEA]; fibroblast growth factor receptor signaling pathway [goid 8543] [evidence IEA]; signal transduction [goid 7165] [evidence IEA]; protein amino acid phosphorylation [goid 6468] [evidence IEA]; positive regulation of cell differentiation [goid 45597] [evidence IEA]; skeleta…
630184	ILMN_54730	0.0900347	8.49302	2.55171	0.021111	0.188081	-3.3938	L	GI_56090378-S	MGC94463	Rattus norvegicus O-linked mannose beta1,2-N-acetylglucosaminyltransferase (MGC94463), mRNA.	630184	NM_001007747.1	NM_001007747.1	S	2568	GGACAGGCCCGTTCAGGGTCCATGTGCTGACAGACTCACTCAGAGACCTT
5360239	ILMN_51834	-0.116359	7.86691	-2.55008	0.0211807	0.18824	-3.39674	L	GI_62656163-S	Srebf1	PREDICTED: Rattus norvegicus sterol regulatory element binding factor 1 (Srebf1), mRNA.	5360239	XM_213329.3	XM_213329.3	S	4253	AGGATCGTGCCGACCTCTAGTGGCAGATCTGGAGATTGCAGAGGCTGCAC
1850731	ILMN_53450	0.360462	9.79334	2.54889	0.021232	0.188543	-3.39891	L	GI_55741523-S	Tuba4	Rattus norvegicus tubulin, alpha 4 (Tuba4), mRNA.	1850731	NM_001007004.1	NM_001007004.1	S	1349	CCTATGAGGACGAGGATGAGGGAGAAGAATAGACAGCTACTTGGAGCCCT		MGC94628
3450180	ILMN_48137	0.144934	10.4856	2.54713	0.0213085	0.188857	-3.40211	L	GI_14010836-S	Nsfl1c	Rattus norvegicus NSFL1 (p97) cofactor (p47) (Nsfl1c), mRNA.	3450180	NM_031981.1	NM_031981.1	S	1132	CCTTCCCTAACAAAGAGCTGGCTGATGAGAACCAAACCCTGAAGGAAGCC	membrane fusion [goid 6944] [pmid 12146947] [evidence IDA]; Golgi organization and biogenesis [goid 7030] [pmid 12146947] [evidence IPI]; lipid binding [goid 8289] [evidence IEA]; Golgi apparatus [goid 5794] [evidence IEA]; nucleus [goid 5634] [evidence IEA]	p47; XY40
2470148	ILMN_55814	0.168737	7.86123	2.54432	0.0214303	0.188909	-3.4072	L	GI_27545442-S	Ceacam10	Rattus norvegicus CEA-related cell adhesion molecule 10 (Ceacam10), mRNA.	2470148	NM_173339.1	NM_173339.1	S	552	AACTGGGACCAAGTTCTGGGAAAGAAGGCTGATGTTCACTCGTGAACCCC	cell-cell adhesion [goid 16337] [evidence ISS]; extracellular region [goid 5576] [evidence ISS]
3130010	ILMN_53193	-0.0822687	9.47039	-2.54308	0.0214842	0.189085	-3.40944	L	GI_62641692-S	Nudt8_predicted	PREDICTED: Rattus norvegicus nudix (nucleoside diphosphate linked moiety X)-type motif 8 (predicted) (Nudt8_predicted), mRNA.	3130010	XM_341975.2	XM_341975.2	S	1693	CCCTGAGGAGGTGGATGAAGTATTTGAGCTGTCTCTGGCCCACTTGCTGC
3060025	ILMN_52977	-0.0994526	8.33884	-2.54235	0.0215164	0.189213	-3.41078	L	GI_62652120-I	Cnot2_predicted	PREDICTED: Rattus norvegicus CCR4-NOT transcription complex, subunit 2 (predicted) (Cnot2_predicted), mRNA.	6040504	XM_576225.1	XM_576225.1	S	2532	TTGTCGCCCTGTGCACTAAAGGGCCAGATTTTCAGCAGCCAAGGACATCC
3170731	ILMN_49444	-0.0600833	7.64795	-2.54078	0.0215848	0.189213	-3.41362	L	GI_62652501-S	Ddef1_predicted	PREDICTED: Rattus norvegicus development and differentiation enhancing (predicted) (Ddef1_predicted), mRNA.	3170731	XM_235296.3	XM_235296.3	S	4097	CGTTACTGAACATGCAACATTAGCAGAGGTGGGTTCTGTGCTCCGGGTGG
4070471	ILMN_48902	0.147881	8.61546	2.54077	0.0215856	0.189213	-3.41365	L	GI_62665441-S	LOC292088	PREDICTED: Rattus norvegicus hypothetical LOC292088 (LOC292088), mRNA.	4070471	XM_238058.2	XM_238058.2	S	200	GTCCATGTGGGCATCCACTCCAGCAAGTAGGAAGGGAGAAGGGCAAATAC
2680048	ILMN_54421	0.0664704	7.97011	2.53725	0.0217402	0.189225	-3.42002	L	GI_62640792-S	Nmb_predicted	PREDICTED: Rattus norvegicus neuromedin B (predicted) (Nmb_predicted), mRNA.	2680048	XM_218815.3	XM_218815.3	S	1341	TCTCTAGGAGCCTTGCCTGTCCAAGTCTATCAGCAGACTGTGTTCCTGTC
450181	ILMN_52868	0.135097	8.65128	2.53715	0.0217446	0.189225	-3.4202	L	GI_62645316-S	LOC362153	PREDICTED: Rattus norvegicus similar to mKIAA1604 protein (LOC362153), mRNA.	450181	XM_342453.2	XM_342453.2	S	2862	CTCTAATGACAACTGGACTCGCCTTACATTCAGTTCAATGTCCTTTTTAC
520253	ILMN_48294	-0.15173	8.34508	-2.53639	0.0217782	0.189225	-3.42158	L	GI_62655465-S	LOC363289	PREDICTED: Rattus norvegicus similar to RIKEN cDNA 1810059A23 (LOC363289), mRNA.	520253	XM_343631.2	XM_343631.2	S	557	AGCCAAGGTCAAGCAGAGACACATTTACTTGGAGCGCCTTGGACGGTACC
1400026	ILMN_52832	0.0515626	7.25254	2.5363	0.0217824	0.189225	-3.42175	L	GI_62665987-S	Rshl3_predicted	PREDICTED: Rattus norvegicus radial spokehead-like 3 (predicted) (Rshl3_predicted), mRNA.	1400026	XM_228162.3	XM_228162.3	S	1964	CACACCTCCAGGCCCACCACCAGTTTATCAAGAATATCCCAGTGGACCAG
5900048	ILMN_49729	0.0908591	12.5843	2.53609	0.0217914	0.189225	-3.42212	L	GI_62665008-S	Gcdh_predicted	PREDICTED: Rattus norvegicus glutaryl-Coenzyme A dehydrogenase (predicted) (Gcdh_predicted), mRNA.	5900048	XM_344744.2	XM_344744.2	S	1553	GGAACTGGAAGAGACAAAGGGGAGTGACACAGAAGCCACTGAGACGGAGC
1410528	ILMN_49850	0.0814984	8.19957	2.53033	0.0220478	0.190645	-3.43255	L	GI_62650700-S	LOC299050	PREDICTED: Rattus norvegicus similar to 1110008L16Rik protein (predicted) (LOC299050), mRNA.	1410528	XM_234171.3	XM_234171.3	S	1693	GAAGACCTGGTGCCGAGATCCTCCTGTGAAGTGCCCACCAAATGGCTGTG
2680286	ILMN_51196	-0.176305	9.7559	-2.52993	0.0220659	0.190645	-3.43328	L	GI_62665040-S	Prkaca	PREDICTED: Rattus norvegicus protein kinase, cAMP-dependent, catalytic, alpha (Prkaca), mRNA.	2680286	XM_341661.2	XM_341661.2	S	2063	AGGTGGGGAGCTGCTGGGGATATGACCCCGTTTATCCCTGTGTTTATCCC
6400070	ILMN_160783	-0.140123	8.53533	-2.52953	0.0220835	0.190645	-3.434	L	Rn.25547		AGENCOURT_17645728 NIH_MGC_237 Rattus norvegicus cDNA clone IMAGE:7111460 5', mRNA	6400070	Rn.25547	CK469078	S	288	CTCTGACCGAGACCTGGAGGATGTGGCTGGACATGGGGGACGAGGAGGCG
7040161	ILMN_55626	0.0963694	8.69845	2.52918	0.0220992	0.190645	-3.43463	L	GI_62641283-S	LOC293488	PREDICTED: Rattus norvegicus similar to hypothetical protein BC011981 (predicted) (LOC293488), mRNA.	7040161	XM_215064.3	XM_215064.3	S	1034	CTTGAATCTGCCCCAGCCAACCTCATGGGAGAAGGCAACAAAGGAGTTCC
4060433	ILMN_54713	-0.119528	8.3041	-2.52731	0.0221835	0.191031	-3.43803	L	GI_62648149-S	Mlf2_predicted	PREDICTED: Rattus norvegicus myeloid leukemia factor 2 (predicted) (Mlf2_predicted), mRNA.	4060433	XM_232350.3	XM_232350.3	S	753	ACGTCCTCTGGAATTTCGACGGCATGAGGCGTCTGTGGGTGGGGGACGAA
3990292	ILMN_52276	0.0847553	7.87845	2.52701	0.0221966	0.191031	-3.43855	L	GI_62644856-S	LOC499770	PREDICTED: Rattus norvegicus similar to LOC495800 protein (LOC499770), mRNA.	3990292	XM_575107.1	XM_575107.1	S	1500	AGGCACAGGTGGCCAAGAGGCCTGGTTAGATTCAAGGTCACCTCTTCCAG
2690364	ILMN_53577	0.104178	7.63716	2.52148	0.0224473	0.192021	-3.44857	L	GI_62653450-S	LOC315521	PREDICTED: Rattus norvegicus similar to 60S ribosomal protein L32 (LOC315521), mRNA.	2690364	XM_236007.2	XM_236007.2	S	153	AAGCGAAAATGGTGGAAACCCAGAGGCATTGAGAACAGGGTGCGGAGAAG
6940725	ILMN_47838	0.13654	9.57852	2.51977	0.0225248	0.192185	-3.45164	L	GI_55742816-S	Bcap29	Rattus norvegicus B-cell receptor-associated protein BAP29 (Bcap29), mRNA.	6940725	NM_001006980.1	NM_001006980.1	S	1415	ACTGTCACGACACTGAGTTGAACCTATGTTGCACTGTGGAGTTCTCCACT		MGC93926
3870519	ILMN_55390	-0.107533	8.70138	-2.51591	0.0227019	0.192939	-3.45862	L	GI_62658524-S	LOC288514	PREDICTED: Rattus norvegicus similar to KIAA1440 protein (predicted) (LOC288514), mRNA.	3870519	XM_213717.3	XM_213717.3	S	7491	CCTGTCTTTGGGGTCACAGGAGATACGGTGGAGAGGCTGTTCTGCCAGCA
1170689	ILMN_161856	-0.132995	8.35009	-2.51475	0.0227553	0.193242	-3.46071	L	GI_34932060-S	LOC361338	Rattus norvegicus similar to ferrochelatase (LOC361338), mRNA.	1170689	GI_34932060	XM_341622.1	S	1748	AGGCCCTTGCTGACCTGGTGCACTCCCACATCCAGTCAAACAAGCTGTGC
1450687	ILMN_51794	0.0617997	7.56389	2.50809	0.0230642	0.195105	-3.47273	L	GI_62638483-S	Mtrf1l_predicted	PREDICTED: Rattus norvegicus mitochondrial translational release factor 1-like (predicted) (Mtrf1l_predicted), mRNA.	1450687	XM_214757.3	XM_214757.3	S	168	CTGAATGCCAGCAAGAAAGATCTCAGCTGAAGAACAGGGAGCTGGCTATG
2510110	ILMN_48189	-0.180007	9.32221	-2.50699	0.0231155	0.195387	-3.47471	L	GI_34859257	RGD1311037_predicted	PREDICTED: Rattus norvegicus similar to chromosome 20 open reading frame 155 (predicted) (RGD1311037_predicted), mRNA.	2510110	XM_345438.1	XM_345438.1	S	618	CGCTGCTGTGTTTTATGTCAGATACCGAACTCTGCCAACACCGCGAACAC
3990180	ILMN_54285	-0.0472149	7.20743	-2.50649	0.0231393	0.195436	-3.47562	L	GI_62654383-S	LOC367176	PREDICTED: Rattus norvegicus similar to transcription elongation factor B (SIII), polypeptide 2 (LOC367176), mRNA.	3990180	XM_345990.2	XM_345990.2	S	123	GAGGCTGCCGACCCCCGCGACTACTACAGTCCCCAAACTGGAAAACCCAT
1980102	ILMN_55010	0.103209	9.53703	2.50206	0.0233473	0.196819	-3.48359	L	GI_56090609-S	Cdk9	Rattus norvegicus cyclin-dependent kinase 9 (Cdk9), mRNA.	1980102	NM_001007743.1	NM_001007743.1	S	1471	ATCCCCAGCCCTTCCTCTGGATGAGGATGTGAAGGACAGAGGCATCTCCA		MGC95175
1450368	ILMN_48355	-0.0757255	7.32307	-2.50101	0.023397	0.196819	-3.48549	L	GI_62639297-S	Ryr1	PREDICTED: Rattus norvegicus ryanodine receptor 1, skeletal muscle (Ryr1), mRNA.	1450368	XM_341818.2	XM_341818.2	S	3569	GCTGGGGACAGGTGATCCTGAACTAGACCAATAAAGCCTCTGCTACACCC
2760053	ILMN_50308	0.0496894	7.23155	2.49994	0.0234477	0.196819	-3.48741	L	GI_62665935-S	Dna2l_predicted	PREDICTED: Rattus norvegicus DNA2 DNA replication helicase 2-like (yeast) (predicted) (Dna2l_predicted), mRNA.	2760053	XM_241671.3	XM_241671.3	S	5326	AGAGATGCTCCTCTACTGTGCCGTGACATAGGAACTCAATGCTCCTGCAC
2510603	ILMN_53452	0.369873	8.04927	2.4983	0.0235259	0.197172	-3.49038	L	GI_8392857-S	Adh4	Rattus norvegicus alcohol dehydrogenase 4 (class II), pi polypeptide (Adh4), mRNA.	2510603	NM_017270.1	NM_017270.1	S	907	TTGAAAGCAGCTGTAGACTGCACCGTCGTAGGCTGGGGGTCGTGCACTGT	aldehyde metabolism [goid 6081] [evidence IEA]; alcohol metabolism [goid 6066] [evidence IEA]; ethanol oxidation [goid 6069] [evidence IEA]; alcohol dehydrogenase activity, zinc-dependent [goid 4024] [evidence IEA]; electron-transferring-flavoprotein dehydrogenase activity [goid 4174] [evidence IEA]; oxidoreductase activity [goid 16491] [evidence IEA]; zinc ion binding [goid 8270] [evidence IEA];…	Ac1002
4560463	ILMN_55916	-0.141432	8.988	-2.49632	0.0236199	0.197352	-3.49393	L	GI_62643610-I	Fxr1h_predicted	PREDICTED: Rattus norvegicus fragile X mental retardation gene 1, autosomal homolog (predicted) (Fxr1h_predicted), mRNA.	3170541	XM_578009.1	XM_578009.1	S	2128	ATCGTAGCCGCAGGCGTCGTTTCAGGGGTCAGGCAGAAGATAGACAGCCA
3520110	ILMN_51310	-0.113754	11.9179	-2.49214	0.0238204	0.197985	-3.50145	L	GI_56090276-S	Rplp1	Rattus norvegicus ribosomal protein, large, P1 (Rplp1), mRNA.	3520110	NM_001007604.1	NM_001007604.1	S	1	GGCCTTTCCTCAGCTGCCGCCAAGGTGCTCGGTCCTTCCGAGGAAGCTAA	translational elongation [goid 6414] [evidence IEA]; protein biosynthesis [goid 6412] [evidence IEA]; structural constituent of ribosome [goid 3735] [pmid 1742361] [evidence ISS]; ribosome [goid 5840] [pmid 1742361] [evidence ISS]; intracellular [goid 5622] [evidence IEA]	MGC72935
1400176	ILMN_54223	0.0474219	7.43412	2.49197	0.0238287	0.197985	-3.50176	L	GI_62665095-S	Usp38_predicted	PREDICTED: Rattus norvegicus ubiquitin specific protease 38 (predicted) (Usp38_predicted), mRNA.	1400176	XM_226362.3	XM_226362.3	S	3463	CCAATGGATTTGACGACAATGACCCACCAGGAAGCTGTGGGCCGACGGGT
6400195	ILMN_50810	0.146848	9.23196	2.4877	0.0240354	0.19884	-3.50945	L	GI_62655228-S	LOC363252	PREDICTED: Rattus norvegicus similar to RIKEN cDNA 1300010M03 (predicted) (LOC363252), mRNA.	6400195	XM_343592.2	XM_343592.2	S	2190	CCTGCACTGTACCCTTGCCCAGTTCAACCCTCACGATGCAGAACAGCAGG
780044	ILMN_53213	-0.0670046	7.3451	-2.48273	0.0242774	0.199478	-3.51836	L	GI_62649470-S	LOC313520	PREDICTED: Rattus norvegicus similar to RIKEN cDNA 1810037K07 (predicted) (LOC313520), mRNA.	780044	XM_233418.3	XM_233418.3	S	703	GCTTAGCCCAACCCTCAGGACACCCTAGCACTACATCCGAGCATCCTCTT
4390092	ILMN_50334	-0.505866	12.8544	-2.48092	0.0243666	0.199794	-3.52162	L	GI_13540662-S	Bhmt	Rattus norvegicus betaine-homocysteine methyltransferase (Bhmt), mRNA.	4390092	NM_030850.1	NM_030850.1	S	1579	GTCACCCGACGTCAATCTCATTTCAGATAGGGGGATAGGACACCACCTCC	regulation of homocysteine metabolism [goid 50666] [evidence IEA]; protein amino acid methylation [goid 6479] [evidence IEA]; transferase activity [goid 16740] [evidence IEA]; homocysteine S-methyltransferase activity [goid 8898] [evidence IEA]; methyltransferase activity [goid 8168] [evidence IEA]; betaine-homocysteine S-methyltransferase activity [goid 47150] [pmid 12487625] [evidence IMP]
2970097	ILMN_55428	-0.134158	8.13258	-2.48042	0.0243911	0.199794	-3.52252	L	GI_31342287-S	Csrp2	Rattus norvegicus cysteine and glycine-rich protein 2 (Csrp2), mRNA.	2970097	NM_177425.2	NM_177425.2	S	673	TAATGTGGATGGCCTTACCGCACTCAGGCTGTGCATCGGCCAGCACTCAG	myoblast differentiation [goid 45445] [pmid 8626582] [evidence IEP]; cell differentiation [goid 30154] [evidence IEA]; development [goid 7275] [evidence IEA]; zinc ion binding [goid 8270] [evidence IEA]; nucleus [goid 5634] [pmid 8626582] [evidence IDA]	SmLIM
2030471	ILMN_49184	0.104111	9.68622	2.48008	0.0244077	0.199794	-3.52312	L	GI_62645246-S	LOC296488	PREDICTED: Rattus norvegicus similar to RIKEN cDNA 2810409H07 (predicted) (LOC296488), mRNA.	2030471	XM_215981.3	XM_215981.3	S	1801	TGTATGCCAAGCCTGACACATGTGACAGAGAAGACAATGTGGCTTGCTCC
2480324	ILMN_55192	0.0545985	7.37837	2.47905	0.0244586	0.199911	-3.52498	L	GI_6981141-S	Lamb2	Rattus norvegicus laminin, beta 2 (Lamb2), mRNA.	2480324	NM_012974.1	NM_012974.1	S	5208	AAACTGTGAGGGCGTTGGCTGAACGGAAGGCTGAAGGTGTTCTGGCCGCA	lipid catabolism [goid 16042] [evidence IEA]; cell adhesion [goid 7155] [evidence IEA]; electron transport [goid 6118] [evidence IEA]; structural molecule activity [goid 5198] [evidence IEA]; oxidoreductase activity [goid 16491] [evidence IEA]; extracellular matrix structural constituent [goid 5201] [evidence IEA]; calcium ion binding [goid 5509] [evidence IEA]; phospholipase A2 activity [goid 46…	SLAM; MGC93588
2320575	ILMN_48290	-0.192734	8.23229	-2.47606	0.0246065	0.200517	-3.53034	L	GI_62653800-S	LOC363074	PREDICTED: Rattus norvegicus similar to ENSANGP00000021391 (predicted) (LOC363074), mRNA.	2320575	XM_343405.2	XM_343405.2	S	170	TTCTGCGTGCCCTACAGTGCGGTCCACAACGACCAGTTCGGCCTTTCGCA
5910066	ILMN_53929	0.151273	11.1883	2.47418	0.0247003	0.200981	-3.53372	L	GI_62650776-S	LOC366656	PREDICTED: Rattus norvegicus similar to ribosomal protein L10a (LOC366656), mRNA.	5910066	XM_345686.2	XM_345686.2	S	517	TGTGTCTGGCTGTTGCGGTCGGCCACGTGAAGATGACCGATGACAAGCTA
6040086	ILMN_49648	0.1792	8.77388	2.47174	0.024822	0.201321	-3.53809	L	GI_25742756-S	Gss	Rattus norvegicus glutathione synthetase (Gss), mRNA.	6040086	NM_012962.1	NM_012962.1	S	1716	TGAGGCAAAGGCCCACAAACCCCACACATCTTCATTGCCCTCTCGCCAGC	response to oxidative stress [goid 6979] [evidence IEA]; amino acid metabolism [goid 6520] [evidence IEA]; neurogenesis [goid 7399] [evidence IEA]; glutathione biosynthesis [goid 6750] [evidence IEA]; ligase activity [goid 16874] [evidence IEA]; glutathione synthase activity [goid 4363] [pmid 7862666] [evidence NAS]; ATP binding [goid 5524] [evidence IEA]
6860209	ILMN_161746	-0.042079	7.31659	-2.47049	0.0248845	0.201425	-3.54032	L	GI_27674608-S	LOC303384		6860209	GI_27674608	XM_220785.1	S	1624	GACCACTATTGGCACTTGGATCAAGCCAAACTGCGGGTGACCAGCTCTGG
4070053	ILMN_51429	-0.103704	8.9213	-2.46913	0.0249532	0.201683	-3.54278	L	GI_62644403-S	LOC310856	PREDICTED: Rattus norvegicus similar to RIKEN cDNA 1110013G13 (predicted) (LOC310856), mRNA.	4070053	XM_227690.3	XM_227690.3	S	1265	CCGCAACTGATGGGGACTCTGGGGCTTCTGCACTGAGACTTTAAACCTCC
1230100	ILMN_52183	0.154909	9.11919	2.46875	0.0249719	0.201683	-3.54344	L	GI_62643059-S	RGD1307626_predicted	PREDICTED: Rattus norvegicus similar to Ribonuclease III (RNase III) (p241) (predicted) (RGD1307626_predicted), mRNA.	1230100	XM_226843.3	XM_226843.3	S	3534	AAGGAAATGAGGTGGGAAAGAGAGCATCAGGAGAGAGAGCCGGATGAGGC
3120347	ILMN_48631	0.208064	12.6678	2.46708	0.0250562	0.202064	-3.54643	L	GI_62652025-S	LOC299735	PREDICTED: Rattus norvegicus similar to hypothetical protein MGC35366 (predicted) (LOC299735), mRNA.	3120347	XM_235065.3	XM_235065.3	S	1338	CCTGTCACCAAACCTGATGGCCGGAGTTTGATCCTGGAGCTCACATGGTG
6130576	ILMN_51219	0.168159	7.63109	2.4666	0.0250805	0.202111	-3.5473	L	GI_40254740-S	Mt3	Rattus norvegicus metallothionein 3 (Mt3), mRNA.	6130576	NM_053968.2	NM_053968.2	S	157	AGAAGAGCTGCTGCTCCTGTTGCCCTGCAGGATGTGAGAAGTGTGCCAAG	negative regulation of cell growth [goid 30308] [evidence IEA]; response to hypoxia [goid 1666] [evidence IEA]; removal of superoxide radicals [goid 19430] [evidence IEA]; metal ion homeostasis [goid 6875] [evidence IEA]; cell proliferation [goid 8283] [evidence IEA]; negative regulation of dendrite morphogenesis [goid 50774] [evidence IEA]; zinc ion binding [goid 8270] [evidence IEA]; copper ion…	GIF; Mt-3
2970397	ILMN_51483	-0.0794493	7.52481	-2.46586	0.0251179	0.202208	-3.54862	L	GI_62665492-S	Ankrd11_predicted	PREDICTED: Rattus norvegicus ankyrin repeat domain 11 (predicted) (Ankrd11_predicted), mRNA.	2970397	XM_344785.2	XM_344785.2	S	8937	GAGCTGGACCCTGCTGGGCACAAGTCCCTGTGTGTAAATGAGGTGCCATC
6220373	ILMN_54227	0.0650984	7.56189	2.46291	0.0252679	0.203169	-3.55391	L	GI_62666883-S	LOC363471	PREDICTED: Rattus norvegicus similar to GS2 gene (LOC363471), mRNA.	6220373	XM_343790.2	XM_343790.2	S	908	CTGTTCCCACCAAGCAGGGGGATGATGGAGGCGATCTATGGCATGGGGAT
5570070	ILMN_53955	0.0943363	9.08735	2.46102	0.0253639	0.203791	-3.55728	L	GI_62662705-S	Cnot7_predicted	PREDICTED: Rattus norvegicus CCR4-NOT transcription complex, subunit 7 (predicted) (Cnot7_predicted), mRNA.	5570070	XM_224894.3	XM_224894.3	S	2313	AGCCATGCAGAATACGTGACCACACCAGAGCATGTGTTGGAAGATTTTGG
870068	ILMN_51155	-0.134238	8.14102	-2.46023	0.0254048	0.203844	-3.55871	L	GI_62648984-S	Zfp189_predicted	PREDICTED: Rattus norvegicus zinc finger protein 189 (predicted) (Zfp189_predicted), mRNA.	870068	XM_232972.3	XM_232972.3	S	2408	CAAGGAATCTTTGGGAGTGCCTTCCCCTGAGCCCCAAAATGGGCCCCAAA
6590577	ILMN_50346	0.0963431	7.95459	2.45883	0.0254761	0.204021	-3.5612	L	GI_62643019-S	NIPBL_predicted	PREDICTED: Rattus norvegicus delangin (predicted) (NIPBL_predicted), mRNA.	6590577	XM_238213.3	XM_238213.3	S	9382	GTCACCCTGAAAACAGTACAAGAAAAGGGATCCCAGGCCATCTGGGAGCG
3450504	ILMN_48231	0.0937282	8.74239	2.45746	0.0255467	0.204055	-3.56366	L	GI_62663058	LOC290864	PREDICTED: Rattus norvegicus similar to Ubiquitin carboxyl-terminal hydrolase 4 (Ubiquitin thiolesterase 4) (Ubiquitin-specific processing protease 4) (Deubiquitinating enzyme 4) (Ubiquitous nuclear protein) (LOC290864), mRNA.	3450504	XM_214377.3	XM_214377.3	S	2793	GGCCGCCTACGTGTTGTTTTACCAGCGTCGGGATGATGAGTGTCCCAGCA
4670333	ILMN_54541	0.0534686	7.37005	2.45691	0.0255748	0.20413	-3.56463	L	GI_62651690-S	Fzr1_predicted	PREDICTED: Rattus norvegicus fizzy/cell division cycle 20 related 1 (Drosophila) (predicted) (Fzr1_predicted), mRNA.	4670333	XM_243390.3	XM_243390.3	S	1946	CTGAGCAGGAGGCCGAGATCCCATCAAACCCCCAAACCCAGTGTCACCTG
1980541	ILMN_55679	0.0976509	9.09202	2.45583	0.0256305	0.204424	-3.56657	L	GI_62660794-S	LOC498410	PREDICTED: Rattus norvegicus similar to novel protein similar to Tensin Tns (LOC498410), mRNA.	1980541	XM_573657.1	XM_573657.1	S	4169	GAGGAGGAGTGTTGCTCAGGCTTTTGCTTCAAGGCCATCAGTTGGGCAGA
630594	ILMN_54491	0.0787899	7.53397	2.45447	0.025701	0.204783	-3.569	L	GI_11612652-S	Fxyd5	Rattus norvegicus FXYD domain-containing ion transport regulator 5 (Fxyd5), mRNA.	630594	NM_021909.1	NM_021909.1	S	788	GGTCAACATAAATGGATCCTCAAAGGAAGAGGCCACCGGAGGGAGCCAGG	ion transport [goid 6811] [evidence IEA]; ion channel activity [goid 5216] [evidence IEA]; integral to membrane [goid 16021] [evidence IEA]; extracellular space [goid 5615] [evidence IEA]; membrane [goid 16020] [evidence IEA]	RIC
2060601	ILMN_51662	-0.0880493	7.75235	-2.45303	0.0257757	0.204948	-3.57158	L	GI_62661607-S	LOC498530	PREDICTED: Rattus norvegicus similar to KIAA0853 protein (LOC498530), mRNA.	2060601	XM_573801.1	XM_573801.1	S	1745	GTGTGTGTCCTAGGCAGAGATTGAGGACGGCCCGTTTGCTCTCTCTTCAC
510398	ILMN_49809	-0.0381525	7.36582	-2.44672	0.0261046	0.206417	-3.58284	L	GI_62666390-S	LOC361867	PREDICTED: Rattus norvegicus similar to hypothetical protein (LOC361867), mRNA.	510398	XM_342162.2	XM_342162.2	S	141	CGCGGACTCTCTCATGCACTTGACCAAATCGCCTTCAGCCAAGCCCTCTC
1170750	ILMN_54719	0.0533993	7.21641	2.44666	0.0261079	0.206417	-3.58295	L	GI_62650792-S	LOC299123	PREDICTED: Rattus norvegicus similar to Hypothetical protein KIAA0586 (predicted) (LOC299123), mRNA.	1170750	XM_216730.3	XM_216730.3	S	3862	CTGACATGGCCTCAGGGGGCCCAGCAGATCCACTTTTCATTACACACGTG
6180193	ILMN_48488	0.069271	7.53955	2.44398	0.0262488	0.20708	-3.58772	L	GI_62660117-S	Klhl8_predicted	PREDICTED: Rattus norvegicus kelch-like 8 (Drosophila) (predicted) (Klhl8_predicted), mRNA.	6180193	XM_213995.3	XM_213995.3	S	2443	GTGATGACCGTGGCTTGGCATGAGTGCAGCGTCCAGTGAAAAGACTGAGA
4670100	ILMN_50439	0.0538959	7.57159	2.44167	0.0263709	0.207893	-3.59184	L	GI_62648063-S	Mir_predicted	PREDICTED: Rattus norvegicus c-mir, cellular modulator of immune recognition (predicted) (Mir_predicted), mRNA.	4670100	XM_232293.3	XM_232293.3	S	1310	CATTGACCGCACAGCAGAGGAGATCAAGCAGGGTCAGGTGACAGGAATCC
4010398	ILMN_53988	0.145347	10.1749	2.44062	0.0264267	0.208146	-3.59372	L	GI_62642642-S	Ell2_predicted	PREDICTED: Rattus norvegicus elongation factor RNA polymerase II 2 (predicted) (Ell2_predicted), mRNA.	4010398	XM_226624.3	XM_226624.3	S	4427	TTCAGGTTGTCTTGCACCGTTTCAAAGTGCTGCCAGTTGAAAAGGGAAGC
6180435	ILMN_50372	0.043336	7.22445	2.43388	0.0267873	0.209607	-3.60574	L	GI_62654302-S	Dusp7	PREDICTED: Rattus norvegicus dual specificity phosphatase 7 (Dusp7), mRNA.	6180435	XM_238551.3	XM_238551.3	S	1121	CCACACACCCAGTGAACAGCTCTACTTCTCCACACCCACCAACCATAACC
5550056	ILMN_50248	-0.157385	10.6243	-2.43325	0.0268211	0.209607	-3.60686	L	GI_51948471-S	MGC94262	Rattus norvegicus similar to RIKEN cDNA 2010200I23 (MGC94262), mRNA.	5550056	NM_001004248.1	NM_001004248.1	S	1313	GCATCAAGGCCAGTCCTGTTCAACCTAGCTTTTGAATGCCGATGTCTGGT		Tmem30a
1400168	ILMN_55559	0.0689514	7.33286	2.4308	0.0269533	0.209751	-3.61122	L	GI_57528406-S	MGC95065	Rattus norvegicus similar to leucine-rich alpha-2-glycoprotein (MGC95065), mRNA.	1400168	NM_001009717.1	NM_001009717.1	S	988	CAGAGCTGGGGACCTTGTGAGGATGGCAACTGGGGTGCGAGCCAAGGGTA
1690148	ILMN_51674	-0.0889493	7.94829	-2.42977	0.0270091	0.209841	-3.61305	L	GI_34852648-S	Tysnd1_predicted	PREDICTED: Rattus norvegicus trypsin domain containing 1 (predicted) (Tysnd1_predicted), mRNA.	1690148	XM_345106.1	XM_345106.1	S	1367	CATCCTGTCGGCCGTGGTGCATGTGGATGATGCCCCAGTGATGCTACAGA
1500017	ILMN_49260	-0.061899	7.42247	-2.42953	0.0270223	0.209841	-3.61348	L	GI_62645248	Scrn3_predicted	PREDICTED: Rattus norvegicus secernin 3 (predicted) (Scrn3_predicted), mRNA.	1500017	XM_230990.3	XM_230990.3	S	1780	GGCTTCTTCAGCACACAGCTCTCATCATGCCTCTCTATGCCACGGCTGCC
5050725	ILMN_53502	-0.106223	8.82847	-2.42567	0.0272321	0.210568	-3.62034	L	GI_62661344-S	Loc65027	PREDICTED: Rattus norvegicus beta-catenin binding protein (Loc65027), mRNA.	5050725	XM_573762.1	XM_573762.1	S	7728	GATGCTGACGACTGAAGCCCTAATATAGACCCGTGCTGGGTGGCTGCTGG
2260181	ILMN_54631	0.0989337	8.15804	2.42389	0.0273294	0.210568	-3.6235	L	GI_62651256-S	Wdr20_predicted	PREDICTED: Rattus norvegicus WD repeat domain 20 (predicted) (Wdr20_predicted), mRNA.	2260181	XM_234540.3	XM_234540.3	S	1858	CTGCCAGCCAAGTCAGTCACCCCTCTGGGTATATAGAGTCCAAGTTAGCA
2680730	ILMN_51034	-0.0498938	7.31915	-2.42388	0.02733	0.210568	-3.62352	L	GI_40786496-S	LOC316432	Rattus norvegicus Ica69-related protein (LOC316432), mRNA.	2680730	NM_199400.1	NM_199400.1	S	894	GAGATTTGAGAGAGAACCAGCAGTTGCACGCGCTCTGCCTAGAGACTCAC
6840309	ILMN_51163	-0.173369	9.50027	-2.42362	0.0273444	0.210568	-3.62398	L	GI_20304122-A	Mpst	PREDICTED: Rattus norvegicus mercaptopyruvate sulfurtransferase (Mpst), mRNA.	6840309	XM_579654.1	XM_579654.1	S	831	GTGCCTGTCTACGATGGCTCCTGGGTGGAGTGGTACATGCGTGCCCAACC
5900204	ILMN_55890	0.141706	8.54677	2.42346	0.0273531	0.210568	-3.62426	L	GI_62667315-S	LOC315911	PREDICTED: Rattus norvegicus similar to RIKEN cDNA D330045A20 (LOC315911), mRNA.	5900204	XM_236533.2	XM_236533.2	S	4460	GTTGGTGTTTGAAAAAGAATCACGGGAAGGGGGGATTCCAGGTGCCTTAC
520750	ILMN_55194	0.112366	9.28477	2.42319	0.0273679	0.210568	-3.62474	L	GI_34865388-S	LOC299127	PREDICTED: Rattus norvegicus similar to RIKEN cDNA 1200003C05 (predicted) (LOC299127), mRNA.	520750	XM_216728.2	XM_216728.2	S	1677	CTGCAAAGGCAGACGTGCTTGTGGAATGTGACGGCAGAAACAGAACAAGG
630333	ILMN_50765	0.0786998	7.49519	2.42118	0.0274785	0.21127	-3.62832	L	GI_13786137-S	Tctex1	Rattus norvegicus t-complex testis expressed 1 (Tctex1), mRNA.	630333	NM_031318.1	NM_031318.1	S	350	ATCTGACCGCCTGACTGCCTCAGCCTCCGGTTCCAGCGTTTCTAGTCCAT	microtubule-based process [goid 7017] [evidence IEA]; microtubule motor activity [goid 3777] [evidence IEA]; motor activity [goid 3774] [evidence IEA]; protein binding [goid 5515] [evidence IEA]; cytoplasmic dynein complex [goid 5868] [pmid 9804756] [evidence TAS]; Golgi apparatus [goid 5794] [evidence IEA]; dynein complex [goid 30286] [evidence IEA]; axonemal dynein complex [goid 5858] [evidence…
4590019	ILMN_51495	0.16533	8.01407	2.41966	0.0275624	0.211728	-3.63102	L	GI_31542842-S	Hod	Rattus norvegicus homeobox only domain (Hod), mRNA.	4590019	NM_133621.2	NM_133621.2	S	872	ACACCCTCGTTTAGCAGCGACAGATTCCAAGGGGCAGAAAAGCAGGTAGC		Obl; GIIg15b
4730095	ILMN_54485	-0.150409	11.0309	-2.41878	0.0276112	0.211728	-3.63259	L	GI_50657375-S	Rpp21	PREDICTED: Rattus norvegicus ribonuclease P 21kDa subunit (human) (Rpp21), mRNA.	4730095	XM_579092.1	XM_579092.1	S	285	GACATGCCAGCGAAGCCAGCGGTTCCTCAATGACCCCAAGCATCTCCTCT
6650538	ILMN_51939	0.0447182	7.24968	2.41866	0.0276176	0.211728	-3.63279	L	GI_62655029-S	LOC501139	PREDICTED: Rattus norvegicus similar to Ormdl1 protein (LOC501139), mRNA.	6650538	XM_576559.1	XM_576559.1	S	323	GTCCGCAGAGAGAATCCAAAAAGCTGCAGGACGCGGGTAAGGCCCTGAGA
2900332	ILMN_55057	0.122273	8.85926	2.4176	0.0276764	0.211728	-3.63467	L	GI_51948407-S	Fuca2	Rattus norvegicus fucosidase, alpha-L- 2, plasma (Fuca2), mRNA.	2900332	NM_001004218.1	NM_001004218.1	S	1372	AAAGCCAAGCGGCATTGTGGTGGAGTTGCCCCGGCTAAGCGTTCATCAGA		MGC93735
460348	ILMN_50169	0.073491	7.77391	2.41737	0.0276894	0.211728	-3.63509	L	GI_62641630-S	Tollip_predicted	PREDICTED: Rattus norvegicus toll interacting protein (predicted) (Tollip_predicted), mRNA.	460348	XM_341961.2	XM_341961.2	S	1883	CAAGCATCGTGACACTACTGACCTGCAGTACACTCTATGGACCCACACTG
610504	ILMN_55792	0.0754854	7.76689	2.41645	0.0277406	0.211912	-3.63673	L	GI_48675853-S	Ralb	Rattus norvegicus v-ral simian leukemia viral oncogene homolog B (Ralb), mRNA.	610504	NM_053821.2	NM_053821.2	S	2002	ACTGGGGGCTGCCACTGAGCACACACACTCCTCCCATTTTCCAGAAGTGA	small GTPase mediated signal transduction [goid 7264] [evidence IEA]; GTP binding [goid 5525] [pmid 7687439] [evidence NAS]	dRalb
6900008	ILMN_47955	0.0788349	8.35313	2.41557	0.0277895	0.211987	-3.63829	L	GI_62663238	LOC306768	PREDICTED: Rattus norvegicus similar to Protein CGI-117 (Protein HSPC111) (predicted) (LOC306768), mRNA.	6900008	XM_225176.3	XM_225176.3	S	674	CCACCCCCCGGCTGTAAGGCAAGGGATGTATAGTTTCAGATGATGCTGGG
6130010	ILMN_50242	0.356621	10.8054	2.41344	0.0279084	0.212475	-3.64207	L	GI_13786155-S	Hnrpab	Rattus norvegicus heterogeneous nuclear ribonucleoprotein A/B (Hnrpab), mRNA.	6130010	NM_031330.1	NM_031330.1	S	2584	TCCGGAGCAAGGCGGGCCGAGTGTTTGAAGTGTCTGATACCATGACAGCT	regulation of transcription, DNA-dependent [goid 6355] [evidence IEA]; mRNA processing [goid 6397] [evidence IEA]; nuclear mRNA splicing, via spliceosome [goid 398] [evidence IEA]; RNA processing [goid 6396] [evidence IEA]; negative regulation of transcription, DNA-dependent [goid 45892] [pmid 12466545] [evidence IDA]; DNA replication origin binding [goid 3688] [pmid 12466545] [evidence IDA]; DNA…	A1F-C1
6860273	ILMN_48261	0.124654	8.75091	2.41275	0.027947	0.21262	-3.64329	L	GI_62640422-S	Mphosph10_predicted	PREDICTED: Rattus norvegicus M-phase phosphoprotein 10 (U3 small nucleolar ribonucleoprotein) (predicted) (Mphosph10_predicted), mRNA.	6860273	XM_238166.3	XM_238166.3	S	1789	AGAGCAACCCAGATCATTCTAAGTCCAGCAGGGCAGCAGCTTCCGAGAAG
3120278	ILMN_50155	-0.111901	8.68671	-2.40848	0.0281868	0.214112	-3.65086	L	GI_34576558-S	Prkag2	Rattus norvegicus protein kinase, AMP-activated, gamma 2 non-catalytic subunit (Prkag2), mRNA.	3120278	NM_184051.1	NM_184051.1	S	1917	ACGTTCATGGAAACAGGCCGAGGTCGCAGGGATGAAGTACCAGAAGACGT
3140097	ILMN_48885	-0.0688202	7.19447	-2.40821	0.0282021	0.214112	-3.65134	L	GI_62657798-S	LOC304005	PREDICTED: Rattus norvegicus similar to molecule possessing ankyrin-repeats induced by lipopolysaccharide; IkappaB-zeta (predicted) (LOC304005), mRNA.	3140097	XM_221537.3	XM_221537.3	S	1162	CGGCCCTGCATTTGGCAGCGGAGGAAGCAAATCTGGAACTCATTCGCCTC
870408	ILMN_52738	-0.131041	8.05169	-2.40099	0.0286126	0.216624	-3.66413	L	GI_58865417-A	Sf4_predicted	PREDICTED: Rattus norvegicus splicing factor 4 (predicted) (Sf4_predicted), mRNA.	70408	XM_573885.1	XM_573885.1	S	2007	GACCGGCCAGCTGAACTCTCAAAGGAGGATGATGAGTACGAGGCCTTCCG
4120133	ILMN_48347	-0.174937	9.16166	-2.3996	0.0286924	0.216701	-3.66659	L	GI_29789298-S	Xpo1	Rattus norvegicus exportin 1, CRM1 homolog (yeast) (Xpo1), mRNA.	4120133	NM_053490.1	NM_053490.1	S	2925	GACTACGTGGCTAATCTCCTTAAGTCTGCGTTCCCTCACCTACAAGATGC	protein export from nucleus [goid 6611] [pmid 11689633] [evidence IDA]; response to virus [goid 9615] [pmid 11689633] [evidence IDA]; protein-nucleus import, docking [goid 59] [evidence IEA]; protein transport [goid 15031] [evidence IEA]; protein transporter activity [goid 8565] [evidence IEA]; binding [goid 5488] [evidence IEA]; protein binding [goid 5515] [pmid 11689633] [evidence IDA]; nuclear…
5360491	ILMN_161718	-0.0769601	7.89179	-2.39895	0.0287295	0.216701	-3.66774	L	GI_27659051-S	LOC291983		5360491	GI_27659051	XM_214687.1	S	653	CTGCCTTTTACTGCCCTTGGCTCTGGTCAGGATGCAGCCGTGGCACTGTT
7050538	ILMN_50879	-0.108308	8.17515	-2.39741	0.0288179	0.216701	-3.67045	L	GI_62642142-S	LOC293888	PREDICTED: Rattus norvegicus similar to RIKEN cDNA 5033414D02 (predicted) (LOC293888), mRNA.	7050538	XM_215236.2	XM_215236.2	S	420	GTTCCCCTAAGTTTCATCTTCACCTACCAGTATGACCTGGGCTACGGAAC
6020441	ILMN_53353	0.227995	9.87464	2.39384	0.0290247	0.217388	-3.67678	L	GI_13242321-S	Atf4	Rattus norvegicus activating transcription factor 4 (Atf4), mRNA.	6020441	NM_024403.1	NM_024403.1	S	792	CGTGGTTCTCGACCCAAACCTTATGACCCACCTGGAGTTAGTGTGACAGC	gluconeogenesis [goid 6094] [evidence IEA]; positive regulation of transcription from RNA polymerase II promoter [goid 45944] [evidence IEA]; regulation of transcription, DNA-dependent [goid 6355] [evidence IEA]; protein C-terminus binding [goid 8022] [pmid 10924501] [evidence IPI]; DNA binding [goid 3677] [evidence IEA]; GABA receptor binding [goid 50811] [pmid 10924501] [evidence IDA]; specific…
2940168	ILMN_51080	0.0890939	8.1772	2.39248	0.0291034	0.217633	-3.67917	L	GI_62655016-S	Col5a2	PREDICTED: Rattus norvegicus collagen, type V, alpha 2 (Col5a2), mRNA.	2940168	XM_343564.2	XM_343564.2	S	4241	CAGAACACAGAATGTGGCCCGCTTGCCCATCATAGATATCGGTCCTGTGG
2230373	ILMN_55515	0.056145	7.29577	2.3921	0.0291256	0.217633	-3.67985	L	GI_13929171-S	Plk2	Rattus norvegicus polo-like kinase 2 (Drosophila) (Plk2), mRNA.	2230373	NM_031821.1	NM_031821.1	S	2496	GGAACTGTGAATAAACTTCCTGAAGGGGAGGGAGAAGGGAGGAAGCTCCC	protein amino acid phosphorylation [goid 6468] [evidence IEA]; cell cycle [goid 7049] [evidence IEA]; protein-tyrosine kinase activity [goid 4713] [evidence IEA]; transferase activity [goid 16740] [evidence IEA]; protein kinase activity [goid 4672] [evidence IEA]; kinase activity [goid 16301] [evidence IEA]; ATP binding [goid 5524] [evidence IEA]; protein serine/threonine kinase activity [goid 46…	Snk
1690440	ILMN_55207	-0.0390349	7.22965	-2.38962	0.0292704	0.218121	-3.68423	L	GI_62656545-S	LOC303312	PREDICTED: Rattus norvegicus similar to hypothetical protein (predicted) (LOC303312), mRNA.	1690440	XM_220710.3	XM_220710.3	S	5734	CCGACCATTCCTTGACTGTTTGGAAGGAGCTGGAGCAGAAGCCCACGCAC
4540093	ILMN_54240	-0.113187	7.33855	-2.38961	0.0292712	0.218121	-3.68425	L	GI_47576188-S	Olr1350_predicted	Rattus norvegicus olfactory receptor 1350 (predicted) (Olr1350_predicted), mRNA.	4540093	NM_001000752.1	NM_001000752.1	S	638	CATCGTGAGCACCACCTTAGCTGTCCTGGTTTCCTATGGCTACATCACCG	detection of chemical stimulus during sensory perception of smell [goid 50911] [evidence ISS]; G-protein coupled receptor protein signaling pathway [goid 7186] [evidence ISS]; olfactory receptor activity [goid 4984] [evidence ISS]; integral to membrane [goid 16021] [evidence ISS]	Olr1350
2470477	ILMN_52682	0.143929	10.2376	2.38828	0.0293488	0.218237	-3.68659	L	GI_18426823-S	Khdrbs1	Rattus norvegicus src associated in mitosis, 68 kDa (Khdrbs1), mRNA.	2470477	NM_130405.1	NM_130405.1	S	2304	CTGCACTCCATGAAAAACTCACTTGGACACTGGGGCCGAAAGCTGACGCT	Ras protein signal transduction [goid 7265] [evidence IEA]; mRNA processing [goid 6397] [evidence IEA]; cell proliferation [goid 8283] [evidence IEA]; regulation of RNA-nucleus export [goid 46831] [evidence IEA]; transport [goid 6810] [evidence IEA]; signal transduction [goid 7165] [evidence IEA]; negative regulation of transcription [goid 16481] [evidence IEA]; G1/S transition of mitotic cell cy…	P62; Sam68
730278	ILMN_55027	0.0453601	7.22314	2.38693	0.029428	0.218237	-3.68898	L	GI_62660782-S	LOC289786	PREDICTED: Rattus norvegicus similar to mKIAA0363 protein (LOC289786), mRNA.	730278	XM_214092.3	XM_214092.3	S	3695	ACACAAAGCAGCAGCGGAGAAGTTCAAGGTGCCCTCAGAGTCCTCAGCCC
2320048	ILMN_51868	0.113276	7.69658	2.38581	0.029494	0.218237	-3.69096	L	GI_53850621-S	Tspan3	Rattus norvegicus tetraspanin 3 (Tspan3), mRNA.	2320048	NM_001005547.1	NM_001005547.1	S	1227	AGGGAGGACGCCAGCTGTCTGGTGCCGCTCACCAGTGTCCTTTTAAAGAA		Tm4sf8; MGC95296
2630132	ILMN_48174	-0.0652095	7.41083	-2.38094	0.0297822	0.219399	-3.69955	L	GI_62638408-I	Rnf146_predicted	PREDICTED: Rattus norvegicus ring finger protein 146 (predicted) (Rnf146_predicted), mRNA.	2630132	XM_574289.1	XM_574289.1	S	22	CTCCGAAGCGGAGGAGAAAAGACTGCGAGGAGGCTGCGGCTGTGACCGAG
3870037	ILMN_55382	-0.187941	8.13044	-2.38028	0.0298214	0.219438	-3.70071	L	GI_62655295-S	LOC501174	PREDICTED: Rattus norvegicus similar to putative protein product of HMFN2073 (LOC501174), mRNA.	3870037	XM_576601.1	XM_576601.1	S	613	CACTGAAAAAGGAGCCCATACCAGCAGTCATCTTCCATGAGCCGGAAGCC
6220440	ILMN_49920	0.0576327	7.20815	2.38012	0.0298309	0.219438	-3.70099	L	GI_62645260-S	LOC499812	PREDICTED: Rattus norvegicus LOC499812 (LOC499812), mRNA.	6220440	XM_575152.1	XM_575152.1	S	778	CAGCCGGCGACTAGAGCCCACCTCTGCAGAGACAAAGGCATCCAAGGTTT
520609	ILMN_47767	-0.352423	9.98954	-2.37802	0.0299562	0.220019	-3.7047	L	GI_62662794-S	LOC498644	PREDICTED: Rattus norvegicus similar to Ac1-163 (LOC498644), mRNA.	520609	XM_573926.1	XM_573926.1	S	524	CGAGGATGTGGAGAAAGAGGAACACTCCTCCATTGTTGGTGGGATTGTAG
2690546	ILMN_50041	-0.0790237	8.35531	-2.37697	0.030019	0.220019	-3.70655	L	GI_62660693-S	LOC497699	PREDICTED: Rattus norvegicus hypothetical gene supported by NM_173147 (LOC497699), mRNA.	2690546	XM_579700.1	XM_579700.1	S	2916	GATGACAGACTGGAGACCTGGGTCGTTCATCTGACCATGGGATGTTTTTG
6290403	ILMN_53147	0.173391	10.8434	2.37676	0.0300318	0.220019	-3.70692	L	GI_62656189-S	Map2k3_predicted	PREDICTED: Rattus norvegicus mitogen activated protein kinase kinase 3 (predicted) (Map2k3_predicted), mRNA.	6290403	XM_239239.3	XM_239239.3	S	1997	CAGTCTGCAGGATGGCTCAAGCTCTTTGCTCAAGACCACACGGGAGCTCT
7000601	ILMN_48560	-0.249462	10.8451	-2.37512	0.0301297	0.220019	-3.7098	L	GI_6981137-A	Kng1	Rattus norvegicus kininogen 1 (Kng1), mRNA.	7000601	NM_012696.1	NM_012696.1	S	607	CTACTCCATTGTGCAAACAAATTGTTCAAAGGAGGATTTTCCTTCCCTCC	blood coagulation [goid 7596] [evidence IEA]; inflammatory response [goid 6954] [evidence IEA]; regulation of blood pressure [goid 8217] [evidence IEA]; cysteine protease inhibitor activity [goid 4869] [evidence IEA]; extracellular space [goid 5615] [evidence IEA]	Kng; Tkg; Kngk; Kngt; TKG6; KINKG; KINKH; Kngt1; KINT1G; RATTKG6; MGC93589; RATKINKG; RATKINKH; RATKINT1G
1400402	ILMN_52506	0.175024	11.5635	2.37276	0.0302721	0.220796	-3.71396	L	GI_8393321-S	Pdia3	Rattus norvegicus protein disulfide isomerase associated 3 (Pdia3), mRNA.	1400402	NM_017319.1	NM_017319.1	S	1437	CTCACCAGCCAACAAGAAGCTAACTCCAAAGAAGTATGAAGGTGGCCGTG	protein retention in ER [goid 6621] [evidence IEA]; signal transduction [goid 7165] [evidence IEA]; electron transport [goid 6118] [evidence IEA]; protein-nucleus import [goid 6606] [evidence IEA]; peptidase activity [goid 8233] [evidence IEA]; isomerase activity [goid 16853] [evidence IEA]; protein disulfide isomerase activity [goid 3756] [evidence IEA]; phospholipase C activity [goid 4629] [evi…	ER60; ERp57; Grp58
5820239	ILMN_54319	-0.0467508	7.40408	-2.37264	0.0302791	0.220796	-3.71417	L	GI_47576016-S	Olr1443_predicted	Rattus norvegicus olfactory receptor 1443 (predicted) (Olr1443_predicted), mRNA.	5820239	NM_001000018.1	NM_001000018.1	S	853	TTGAACCCATTCATCTATAGCCTGAGGAACAAGGAGGTCATGGGGGTTCT	detection of chemical stimulus during sensory perception of smell [goid 50911] [evidence ISS]; G-protein coupled receptor protein signaling pathway [goid 7186] [evidence ISS]; olfactory receptor activity [goid 4984] [evidence ISS]; integral to membrane [goid 16021] [evidence ISS]	Olr1443
6760324	ILMN_53235	-0.0605095	7.5532	-2.37175	0.030333	0.220899	-3.71574	L	GI_62660189-S	Cnot6l_predicted	PREDICTED: Rattus norvegicus CCR4-NOT transcription complex, subunit 6-like (predicted) (Cnot6l_predicted), mRNA.	6760324	XM_341191.2	XM_341191.2	S	3637	GGCCAGGAGGTGCCACTTGAAAATCTTAAGAGGCAGAGAGCATGAACACC
5360707	ILMN_52699	-0.216937	9.2656	-2.37174	0.0303338	0.220899	-3.71576	L	GI_62645312-S	Zfp533_predicted	PREDICTED: Rattus norvegicus zinc finger protein 533 (predicted) (Zfp533_predicted), mRNA.	5360707	XM_230026.3	XM_230026.3	S	2336	CGGTAACGATGCTACATAACTCTGTGGCTCCCTGACGCAATAATGTACAG
3870102	ILMN_48331	0.151113	7.70847	2.36968	0.0304587	0.221501	-3.71939	L	GI_16758415-S	Bbs2	Rattus norvegicus Bardet-Biedl syndrome 2 homolog (human) (Bbs2), mRNA.	3870102	NM_053618.1	NM_053618.1	S	2215	CATCAACACACTCTTCAGAATCATGCGGGTGGGGACTGCTCCTTCCTAGG	sperm axoneme assembly [goid 7288] [evidence IEA]; negative regulation of body size [goid 40015] [evidence IEA]; protein localization [goid 8104] [evidence IEA]; adult behavior [goid 30534] [evidence IEA]; photoreceptor maintenance [goid 45494] [evidence IEA]; visual perception [goid 7601] [evidence ISS]
1170129	ILMN_49581	-0.201118	9.74858	-2.36916	0.03049	0.221501	-3.72029	L	GI_13928975	Cldn1	Rattus norvegicus claudin 1 (Cldn1), mRNA.	1170129	NM_031699.1	NM_031699.1	S	718	CCCAAGCCAACACCTTCTAGTGGGAAAGACTACGTGTGACAGCGGCGAAG	myelination [goid 42552] [pmid 12403818] [evidence IPI]; structural molecule activity [goid 5198] [evidence IEA]; PDZ domain binding [goid 30165] [pmid 12403818] [evidence IPI]; protein binding [goid 5515] [evidence IEA]; integral to membrane [goid 16021] [evidence IEA]; extracellular space [goid 5615] [evidence IEA]; tight junction [goid 5923] [pmid 11159859] [evidence IDA]; membrane [goid 16020…
3440017	ILMN_49938	-0.0526382	7.19665	-2.36887	0.0305078	0.221501	-3.72081	L	GI_62652963-S	LOC503166	PREDICTED: Rattus norvegicus similar to Gamma-parvin (LOC503166), mRNA.	3440017	XM_578690.1	XM_578690.1	S	2888	ACCACTTACCCACTCTTGTGCTATTTGCATCTCCAGCAGCCCGGGAAGGC
4010156	ILMN_52336	-0.197014	9.74102	-2.3687	0.0305182	0.221501	-3.72111	L	GI_13591899-S	Abat	Rattus norvegicus 4-aminobutyrate aminotransferase (Abat), mRNA.	4010156	NM_031003.1	NM_031003.1	S	1480	AAGGTGTGGTACTGGGGGGCTGCGGTGACAAATCCATACGTTTCCGTCCC	neurotransmitter catabolism [goid 42135] [evidence IEA]; gamma-aminobutyric acid metabolism [goid 9448] [evidence IEA]; (S)-3-amino-2-methylpropionate transaminase activity [goid 47298] [evidence IEA]; transaminase activity [goid 8483] [evidence IEA]; transferase activity [goid 16740] [evidence IEA]; 4-aminobutyrate transaminase activity [goid 3867] [pmid 10447691] [evidence IDA]; pyridoxal phosp…	Gabat; MGC93392; beta-AlaAT
7100288	ILMN_52027	0.123515	12.4357	2.36822	0.0305475	0.221566	-3.72196	L	GI_34867698-S	LOC500714	PREDICTED: Rattus norvegicus similar to 60S ribosomal protein L6 (Neoplasm-related protein C140) (LOC500714), mRNA.	3170435	XM_576096.1	XM_576096.1	S	95	GGGCCCCGCCCGCTGGTGCGGTCAAAAAGAGTAGTTCTAAGGCTAAAAAG
3610670	ILMN_50532	0.0820758	7.51534	2.36698	0.0306225	0.221814	-3.72412	L	GI_62650251-S	Sfrs7_predicted	PREDICTED: Rattus norvegicus splicing factor, arginine/serine-rich 7 (predicted) (Sfrs7_predicted), mRNA.	3610670	XM_343003.2	XM_343003.2	S	654	GATCAGCTTCACTCAGAAGATCTAGATCCCGCTCAAGGTCGAGATCAAGA
1940056	ILMN_52858	0.0983915	8.04183	2.36632	0.0306632	0.221814	-3.7253	L	GI_62641227-S	LOC361640	PREDICTED: Rattus norvegicus similar to sex-lethal interactor homolog (predicted) (LOC361640), mRNA.	1940056	XM_341919.2	XM_341919.2	S	2942	GGTGCAAATGGAACCAGGTAAGTGTGGAACAGTGTGTAAGCGAGGTTATC
6980161	ILMN_52885	0.0949906	10.2396	2.36565	0.0307043	0.221962	-3.72648	L	GI_62651659-S	Ormdl2_predicted	PREDICTED: Rattus norvegicus ORM1-like 2 (S. cerevisiae) (predicted) (Ormdl2_predicted), mRNA.	6980161	XM_213832.3	XM_213832.3	S	722	GGGCCTGCCACTCACTCTCCTCTATCTAGCAAGAAGCCATCAATGCTTGG
2480010	ILMN_50515	-0.0553483	7.25697	-2.36163	0.030951	0.223019	-3.73354	L	GI_62643953-S	LOC310612	PREDICTED: Rattus norvegicus similar to interleukin enhancer binding factor 2 (LOC310612), mRNA.	2480010	XM_227385.3	XM_227385.3	S	1405	ACAACCCCACCAGACAGCCTTTGGCCCTGAACATTCTGGCTGCAGGACTG
3450692	ILMN_51028	-0.0883251	7.61011	-2.35824	0.0311602	0.224366	-3.73948	L	GI_51948377-S	Mcm7	Rattus norvegicus minichromosome maintenance deficient 7 (S. cerevisiae) (Mcm7), mRNA.	3450692	NM_001004203.1	NM_001004203.1	S	2051	GTCCGTGAGTTGGTATCAGGGGGACGGAGTGTCCGCTTTTCTGAGGCTGA		MGC93853
7000139	ILMN_54065	-0.132864	11.3093	-2.35648	0.0312699	0.224561	-3.74258	L	GI_11560086-S	Pygl	Rattus norvegicus liver glycogen phosphorylase (Pygl), mRNA.	7000139	NM_022268.1	NM_022268.1	S	2459	CCGAACAATCAGGGAGTATGCCAAGGACATCTGGAACATGGAGCCTTCCG	carbohydrate metabolism [goid 5975] [evidence IEA]; glycogen metabolism [goid 5977] [evidence IEA]; transferase activity [goid 16740] [evidence IEA]; catalytic activity [goid 3824] [evidence IEA]; transferase activity, transferring glycosyl groups [goid 16757] [evidence IEA]; phosphorylase activity [goid 4645] [evidence IEA]; glycogen phosphorylase activity [goid 8184] [pmid 1339293] [evidence IS…
1450113	ILMN_54272	-0.155541	7.67963	-2.3536	0.0314495	0.225126	-3.74764	L	GI_62648596-S	LOC500399	PREDICTED: Rattus norvegicus similar to LRRG00116 (LOC500399), mRNA.	1450113	XM_575761.1	XM_575761.1	S	297	CGGAGAAAGAGGAACACTCCTCCATTGTTGGTGGGATTACAACCTGGTAC
4150253	ILMN_52467	-0.099063	8.28972	-2.3515	0.0315809	0.225613	-3.75131	L	GI_62653889-S	Tex9_predicted	PREDICTED: Rattus norvegicus testis expressed gene 9 (predicted) (Tex9_predicted), mRNA.	4150253	XM_217200.3	XM_217200.3	S	899	TGCTACAAGTCAGAGTGCCACGGAGGTCCGCCTGAATCGAGCTCTTGAAG
4120181	ILMN_54948	0.151435	10.1326	2.35148	0.0315821	0.225613	-3.75134	L	GI_27465568-S	Ratsg2	Rattus norvegicus Ratsg2 (Ratsg2), mRNA.	4120181	NM_173120.1	NM_173120.1	S	869	CCCAGTGATGGCCCTTTGGGGCAGAAGTCCTTGATGACAGACAGGGTGGT	intracellular protein transport [goid 6886] [evidence IEA]; selenium binding [goid 8430] [evidence IEA]; endoplasmic reticulum [goid 5783] [evidence IEA]; integral to endoplasmic reticulum membrane [goid 30176] [evidence IEA]; integral to membrane [goid 16021] [evidence IEA]	Sels
4590286	ILMN_52474	0.140397	11.3865	2.34958	0.0317018	0.226023	-3.75468	L	GI_62656492-S	Txnl5_predicted	PREDICTED: Rattus norvegicus thioredoxin-like 5 (predicted) (Txnl5_predicted), mRNA.	4590286	XM_213382.2	XM_213382.2	S	361	CACCTCAAAAACTTGTGGAGTCTGAGTGCCGCCAATCCAACCTCGTAGAG
2340100	ILMN_54020	-0.0685787	8.05705	-2.34837	0.0317784	0.226349	-3.75681	L	GI_56090557-S	Golga7	Rattus norvegicus golgi autoantigen, golgin subfamily a, 7 (Golga7), mRNA.	2340100	NM_001007731.1	NM_001007731.1	S	1402	CCCCCGTGTGGTGAGCAGGCACCCTAAGCACCTGACTCTAGTTTTGTTAC		MGC93825
3520253	ILMN_55839	-0.0534403	7.1943	-2.34563	0.0319519	0.227063	-3.76161	L	GI_62647208-S	LOC312309	PREDICTED: Rattus norvegicus similar to hypothetical protein C130032F08 (predicted) (LOC312309), mRNA.	3520253	XM_231724.3	XM_231724.3	S	1602	CCCTACCTGTGTTCAGCCTGTGGCCGTGGCTTCCGACAAAAGCAGCATCT
3830541	ILMN_50918	0.0587783	7.56073	2.34452	0.032022	0.227413	-3.76354	L	GI_62658840	LOC304469	PREDICTED: Rattus norvegicus similar to 2900002H16Rik protein (predicted) (LOC304469), mRNA.	3830541	XM_222150.3	XM_222150.3	S	2077	TCGGACAGGTGGAGCCTCTAATCATAGGACGGGCTACCCAGTTTGGCTGG
6180026	ILMN_52920	-0.201899	10.3443	-2.34268	0.0321394	0.227912	-3.76676	L	GI_62665989-S	LOC499433	PREDICTED: Rattus norvegicus similar to glyceraldehyde-3-phosphate dehydrogenase (LOC499433), mRNA.	6180026	XM_574756.1	XM_574756.1	S	788	CCGCTGTGGATCTGACATGCCGCCTGGAGAAACCTGACAAGCATGATGAC
110091	ILMN_54591	0.194572	8.58043	2.34106	0.0322432	0.228091	-3.7696	L	GI_47087094-S	Trim39	Rattus norvegicus tripartite motif protein 39 (Trim39), mRNA.	110091	NM_213562.1	NM_213562.1	S	2769	GAGGGTATTCAGTTCCTCCTACCACCTCAACAGGACTTTGTCCACTCTCC		Rnf23
5290471	ILMN_54689	0.223979	8.03437	2.34058	0.0322738	0.228159	-3.77044	L	GI_8393592-S	Il1a	Rattus norvegicus interleukin 1 alpha (Il1a), mRNA.	5290471	NM_017019.1	NM_017019.1	S	1622	CCACATCCGTGGAGCTCTCTTTACATTCTTGTCCTTAGGAGCCCTGCAGT	apoptosis [goid 6915] [evidence IEA]; cell proliferation [goid 8283] [evidence IEA]; inflammatory response [goid 6954] [evidence NAS]; cytokine and chemokine mediated signaling pathway [goid 19221] [evidence IEA]; negative regulation of cell proliferation [goid 8285] [evidence IEA]; chemotaxis [goid 6935] [evidence IEA]; cell-cell signaling [goid 7267] [evidence IEA]; anti-apoptosis [goid 6916] […	IL-1 alpha
5670280	ILMN_52089	0.077965	13.1261	2.33756	0.0324676	0.228935	-3.77572	L	GI_62641670-S	LOC293642	PREDICTED: Rattus norvegicus similar to ribosomal protein L21 (LOC293642), mRNA.	5670280	XM_212883.3	XM_212883.3	S	459	GGAGCCTGAGCTGCTGGAGCCCATTCCATAGGAATTCATGGCCTAATGTA
3120438	ILMN_49602	-0.11455	7.73325	-2.3357	0.0325883	0.22922	-3.77898	L	GI_62649827-S	LOC313615	PREDICTED: Rattus norvegicus similar to membrane progestin receptor alpha (LOC313615), mRNA.	3120438	XM_233551.2	XM_233551.2	S	1007	GCGGCGCAAACTCCATCAGAAGACCAAGTGAAAGCGAGTGGGTGGGAGCT
630575	ILMN_50336	0.153716	8.44503	2.33563	0.0325923	0.22922	-3.77909	L	GI_51036656-S	P4ha1	Rattus norvegicus procollagen-proline, 2-oxoglutarate 4-dioxygenase (proline 4-hydroxylase), alpha 1 polypeptide (P4ha1), mRNA.	630575	NM_172062.2	NM_172062.2	S	1811	GGCCGTGTACCCTGTCAGAATTGGAATGACAACCAGGCTTCCCGTGGCTC	peptidyl-proline hydroxylation to 4-hydroxy-L-proline [goid 18401] [evidence TAS]; protein metabolism [goid 19538] [evidence IEA]; oxidoreductase activity [goid 16491] [evidence IEA]; procollagen-proline 4-dioxygenase activity [goid 4656] [evidence TAS]; oxidoreductase activity, acting on paired donors, with incorporation or reduction of molecular oxygen, 2-oxoglutarate as one donor, and incorpor…	PHalphaI
4920056	ILMN_54906	0.161776	9.63176	2.33233	0.0328069	0.230134	-3.78487	L	GI_62078878-S	RGD1305486_predicted	PREDICTED: Rattus norvegicus similar to RIKEN cDNA 2810405J04 (predicted) (RGD1305486_predicted), mRNA.	4920056	XM_233872.3	XM_233872.3	S	2581	TTGCTGCAGAAGACAGAAGCCTGGCTGAGTCACCCTCCACGTCTATACTG
2640484	ILMN_161783	-0.168016	9.16443	-2.33103	0.0328916	0.230501	-3.78714	L	GI_27695748-S	LOC295423	Rattus norvegicus similar to glyceraldehyde-3-phosphate dehydrogenase (LOC295423), mRNA.	2640484	GI_27695748	XM_227659.1	S	715	AGTGTACCCGTTGTGGATCTGACATGCTGCCTTGAGAAACCTGCCAAGTG
4780338	ILMN_49269	-0.120664	8.05937	-2.32651	0.0331877	0.231544	-3.79503	L	GI_62648494-S	LOC316481	PREDICTED: Rattus norvegicus similar to Acbd5 protein (LOC316481), mRNA.	4780338	XM_237252.2	XM_237252.2	S	1310	GGAGCAATTTGGACAAGAGGAGTATTACTTAGGTGGTGATCCTGCTCAGC
3450563	ILMN_52332	-0.0475065	7.24499	-2.32593	0.0332255	0.231544	-3.79603	L	GI_6981465-S	Rbp2	Rattus norvegicus retinol binding protein 2, cellular (Rbp2), mRNA.	3450563	NM_012640.1	NM_012640.1	S	193	TCACAGTGGGGGTGGAGTTTGACGAACACACAAAGGGTCTGGATGGCCGG	retinol metabolism [goid 42572] [pmid 3029082] [evidence TAS]; transport [goid 6810] [evidence IEA]; retinoid metabolism [goid 1523] [evidence IEA]; vitamin A metabolism [goid 6776] [evidence IEA]; epidermis development [goid 8544] [evidence IEA]; binding [goid 5488] [evidence IEA]; retinoid binding [goid 5501] [evidence IEA]; lipid binding [goid 8289] [evidence IEA]; retinol binding [goid 19841]…
2100114	ILMN_51195	-0.108521	8.15758	-2.32579	0.0332351	0.231544	-3.79629	L	GI_62664622-S	LOC361348	PREDICTED: Rattus norvegicus similar to maestro (LOC361348), mRNA.	2100114	XM_341629.2	XM_341629.2	S	158	CACCCACCAGGTCAACCAGACCCAAGATTCCCTCCTAAGCCATTTGCAGG
6110451	ILMN_52492	0.0930397	8.63659	2.32571	0.03324	0.231544	-3.79642	L	GI_62665979-S	Ddx21b_predicted	PREDICTED: Rattus norvegicus DEAD (Asp-Glu-Ala-Asp) box polypeptide 21b (predicted) (Ddx21b_predicted), mRNA.	6110451	XM_342141.2	XM_342141.2	S	4730	CGACGCTGCGTAGTGTACCTGGTAGAAGAACCTGTCACTGTGGTGAACTT
4070100	ILMN_54865	-0.154981	8.70736	-2.32459	0.0333143	0.231753	-3.79838	L	GI_20270036-S	Dab2ip	Rattus norvegicus disabled homolog 2 (Drosophila) interacting protein (Dab2ip), mRNA.	4070100	NM_138710.1	NM_138710.1	S	5918	GTGAAAAGGAAAAAGGCAAACGTCGGAGTCAGCCGGAGCCCTTCCCTCCG	small GTPase mediated signal transduction [goid 7264] [evidence IDA]; Ras GTPase activator activity [goid 5099] [pmid 11812785] [evidence ISS]; protein N-terminus binding [goid 47485] [pmid 11812785] [evidence IPI]	DIP1/2
460390	ILMN_55199	0.0615514	7.32413	2.32382	0.033365	0.23187	-3.79972	L	GI_62653063-S	Lass5_predicted	PREDICTED: Rattus norvegicus longevity assurance homolog 5 (S. cerevisiae) (predicted) (Lass5_predicted), mRNA.	460390	XM_345870.2	XM_345870.2	S	1926	CACTCTGGATAGACACCAGGATCACTGTAGCCACATGCCCCCTTCCTGCC
2260685	ILMN_51773	-0.105297	8.23221	-2.32368	0.0333738	0.23187	-3.79995	L	GI_46485390-S	Ns5atp4	Rattus norvegicus NS5A (hepatitis C virus) transactivated protein 4 (Ns5atp4), mRNA.	2260685	NM_207607.1	NM_207607.1	S	314	AGCTCTAGATGCCATCCGTGCCTCTGAGATCCCATTTCACGCTGAAGGCC		NICE-3
5360524	ILMN_52346	-0.0900725	7.21499	-2.32231	0.0334646	0.232353	-3.80234	L	GI_62638956-S	LOC292625	PREDICTED: Rattus norvegicus hypothetical LOC292625 (LOC292625), mRNA.	5360524	XM_238082.2	XM_238082.2	S	175	ACGGGAAGCGATCATGTGCTGGTTCTCCATGAGGGTGATTCGCAAGAGAC
6860333	ILMN_52922	-0.0694427	7.70491	-2.31967	0.0336401	0.232385	-3.80694	L	GI_62666858	LOC367797	PREDICTED: Rattus norvegicus similar to TAF5-like RNA polymerase II, p300/CBP-associated factor (PCAF)-associated factor (LOC367797), mRNA.	6860333	XM_346307.2	XM_346307.2	S	1416	ATTGAGAAGAGGAAACCTAGCACTGGCAGCAAGTGACTCCTGGCACTGGC
3990075	ILMN_55095	-0.129058	10.9169	-2.31806	0.0337479	0.232745	-3.80976	L	GI_62649937-S	Sdhb_predicted	PREDICTED: Rattus norvegicus succinate dehydrogenase complex, subunit B, iron sulfur (Ip) (predicted) (Sdhb_predicted), mRNA.	3990075	XM_216558.2	XM_216558.2	S	552	TCGAGGACCGGGAGAAGCTGGACGGATTGTATGAGTGCATCCTGTGTGCC
6450711	ILMN_55281	0.0785609	7.79679	2.31793	0.0337563	0.232745	-3.80998	L	GI_62650353-S	Slc30a6_predicted	PREDICTED: Rattus norvegicus solute carrier family 30 (zinc transporter), member 6 (predicted) (Slc30a6_predicted), mRNA.	6450711	XM_216643.3	XM_216643.3	S	1644	GAAGTCTGAATGCCAGCTGCTTTGTAACCGCCAACGCTGTGACACTCTGG
1230605	ILMN_51607	0.11727	8.20573	2.31633	0.0338636	0.233157	-3.81277	L	GI_55741881-S	Zpbp2	Rattus norvegicus zona pellucida binding protein 2 (Zpbp2), mRNA.	1230605	NM_001007011.1	NM_001007011.1	S	1278	ACCTCAGTGCCTCGGTGTACAAGGGGGAGTTCAAGTGTTAGTCGACGCTC
1050113	ILMN_54590	0.0734153	9.07299	2.31595	0.0338888	0.233157	-3.81342	L	GI_34576554-S	Stk25	Rattus norvegicus serine/threonine kinase 25 (STE20 homolog, yeast) (Stk25), mRNA.	1050113	NM_184049.1	NM_184049.1	S	1798	CTTGAGGGCTCACAGGGGCCCAAGATGGTCATAATTTGCCTTGTGGTGTC		MGC94619
6840008	ILMN_51740	-0.0692029	7.82117	-2.31566	0.0339086	0.233157	-3.81394	L	GI_62654330-S	Slc26a6_predicted	PREDICTED: Rattus norvegicus solute carrier family 26, member 6 (predicted) (Slc26a6_predicted), mRNA.	6840008	XM_217275.3	XM_217275.3	S	2490	GTCAGGCTGGCCTTGGCTGGAAAAAGCTGATGTGGGTTTACAGTTTTGGG
130670	ILMN_161826	-0.0506237	7.37717	-2.31533	0.0339309	0.233157	-3.81451	L	GI_34861480-S	LOC365977	Rattus norvegicus similar to Dual specificity phosphatase 14 (LOC365977), mRNA.	130670	GI_34861480	XM_345312.1	S	896	GAGGGAAAGTTTGGGCAGCCATGGGAGAAGACGAGCTGCTTCAAAGGGCG
3710609	ILMN_52149	-0.169165	11.6524	-2.31512	0.0339445	0.233157	-3.81486	L	GI_62664636-S	LOC498885	PREDICTED: Rattus norvegicus similar to solute carrier family 25, member 5 (LOC498885), mRNA.	3710609	XM_574173.1	XM_574173.1	S	743	ACTGCTGTTGCTGGCCTGACTTCTTATCCTTTTGACACGGTTCGCCGTCG
1850161	ILMN_51045	0.13241	8.35773	2.31352	0.0340524	0.233603	-3.81766	L	GI_62639356-S	LOC292787	PREDICTED: Rattus norvegicus similar to RIKEN cDNA 1810054G18 (predicted) (LOC292787), mRNA.	1850161	XM_214898.2	XM_214898.2	S	772	ATCGCAACATGCAACGCTGGAAACGCATACGCCAGAGGTGGAAGGAGGCG
4200338	ILMN_50107	0.0720301	7.75324	2.31153	0.0341867	0.233788	-3.82112	L	GI_62652058-S	LOC314785	PREDICTED: Rattus norvegicus similar to hypothetical protein (predicted) (LOC314785), mRNA.	4200338	XM_235093.3	XM_235093.3	S	2924	GTCTCAGTCTAACAAGCAGTCAACAGGAAATGCAGACCAAGATGCCCCCC
2260079	ILMN_161522	0.0926503	7.58223	2.31079	0.0342366	0.233982	-3.8224	L	Rn.24570		Rattus norvegicus similar to RIKEN cDNA 6530411B15, mRNA (cDNA clone MGC:93733 IMAGE:7107480), complete	2260079	Rn.24570	BC078932	S	1314	AATACAGAGTTGATTGTTTCCTTTTTTATCACTATGCCTGCAATTTTACT
4200446	ILMN_54632	0.0654265	7.60943	2.30945	0.0343275	0.234116	-3.82473	L	GI_62651692-S	LOC362824	PREDICTED: Rattus norvegicus similar to hypothetical protein MGC20700 (predicted) (LOC362824), mRNA.	4200446	XM_343152.2	XM_343152.2	S	1136	CGGCCATGTGCTCAGCAGAGACCCAGAGGCAAGGACCACAAAGTATGGGT
2650039	ILMN_48739	-0.04726	7.23229	-2.30703	0.0344926	0.234701	-3.82895	L	GI_62663829-S	Azf8	PREDICTED: Rattus norvegicus zinc finger protein 8 (Azf8), mRNA.	2650039	XM_577579.1	XM_577579.1	S	1327	AGGATGAGCCCCGAGAATGCAAGGAGTGTGGGAAAACCTTTAGTCGGGCC
730082	ILMN_51502	0.101675	8.44124	2.30547	0.0345991	0.234732	-3.83166	L	GI_40786498-S	Lcmt1	Rattus norvegicus leucine carboxyl methyltransferase 1 (Lcmt1), mRNA.	730082	NM_199405.1	NM_199405.1	S	1153	AGTTAAGGGAGTGCCTGGGCGTCCTGAGGGATGGGTAGCTTCATCGCCAT	protein amino acid methylation [goid 6479] [evidence ISS]; C-terminal protein carboxyl methyltransferase activity [goid 3880] [evidence ISS]
780035	ILMN_53663	-0.093977	7.83833	-2.30478	0.0346463	0.234732	-3.83285	L	GI_62655059-S	Sf3b1	PREDICTED: Rattus norvegicus splicing factor 3b, subunit 1 (Sf3b1), mRNA.	780035	XM_343570.2	XM_343570.2	S	5704	GCAGCTCAAAGGAGACTTCTGCCCCTTAAGTGACATTTTCCTGGTGGAGG
4200093	ILMN_51658	0.0709962	7.6154	2.3025	0.0348024	0.235423	-3.8368	L	GI_62660487-S	Pgm1_predicted	PREDICTED: Rattus norvegicus phosphoglucomutase 1 (predicted) (Pgm1_predicted), mRNA.	4200093	XM_214047.3	XM_214047.3	S	2163	GTTAATGGAGGGGTGGCAACCATGCGGACCAGTGGGACCGAGCCCAAAAT
380086	ILMN_53153	0.068736	8.83121	2.29916	0.0350328	0.236302	-3.8426	L	GI_62659219-S	LOC304731	PREDICTED: Rattus norvegicus similar to RIKEN cDNA 2500001K11 (predicted) (LOC304731), mRNA.	380086	XM_222559.2	XM_222559.2	S	1531	GCACTCCTACTGTTCAAATCGTCGTTTCCCTTGGGCTTTGCTGACACAGG
6100504	ILMN_50480	-0.0423241	7.2216	-2.29886	0.0350535	0.236302	-3.84312	L	GI_62666816-S	LOC302680	PREDICTED: Rattus norvegicus similar to CXORF15 (LOC302680), mRNA.	6100504	XM_217613.3	XM_217613.3	S	1531	TTCAAGAGCCCTGGGAATGCCCTTGGAGGCTAGGGCCAAGACCAAGTCAG
6220170	ILMN_54475	-0.2467	8.75171	-2.29776	0.0351298	0.236532	-3.84503	L	GI_62661360-S	LOC501979	PREDICTED: Rattus norvegicus similar to ATPase, H+ transporting, V1 subunit F (LOC501979), mRNA.	6220170	XM_577408.1	XM_577408.1	S	18	CCAGTCACAGACGAGGACACCTTGACTGGTTTCCTGTTGGGCAGCATTGG
4070368	ILMN_48372	-0.094914	8.85037	-2.29711	0.0351753	0.236594	-3.84617	L	GI_62718213-S	LOC501326	PREDICTED: Rattus norvegicus similar to glutamate receptor, ionotropic, N-methyl D-aspartate-like 1A (LOC501326), mRNA.	4070368	XM_576737.1	XM_576737.1	S	1857	ACGCATGCTTGCATGGACAAGTTCCTGAGACGCTGGATGTGAAATGCCAC
630286	ILMN_50822	-0.0586654	7.42861	-2.29699	0.0351837	0.236594	-3.84638	L	GI_62661291-S	LOC305861	PREDICTED: Rattus norvegicus similar to RIKEN cDNA 4932432K03 (predicted) (LOC305861), mRNA.	630286	XM_224011.3	XM_224011.3	S	1330	CTCACCGGATGTTACGCAGATCAGCATTCGGTTCAAGTGTTTGCTTCAGG
3520021	ILMN_49960	0.0700484	7.42856	2.29645	0.0352208	0.236697	-3.8473	L	GI_62662407-S	Bpy2ip1_predicted	PREDICTED: Rattus norvegicus BPY2 interacting protein 1 (predicted) (Bpy2ip1_predicted), mRNA.	3520021	XM_214321.3	XM_214321.3	S	3014	ACACCGCTTTATCTCTTGTCCGCGCCCCATCACATGCCAAGCACGGCTCT
6100707	ILMN_50957	-0.0775639	7.90435	-2.29595	0.0352555	0.236784	-3.84816	L	GI_19424237-S	Cml1	Rattus norvegicus camello-like 1 (Cml1), mRNA.	6100707	NM_133558.1	NM_133558.1	S	657	AGACTAGCACCATGCAGATAGGTGCTGTGACCCTCTACCTGGGCATGGGT	N-acetyltransferase activity [goid 8080] [pmid 11397015] [evidence ISS]	Nat8; MGC93215
4280102	ILMN_47853	0.0722018	9.13487	2.2932	0.0354479	0.23793	-3.85294	L	GI_62661532-S	RGD1305133_predicted	PREDICTED: Rattus norvegicus similar to Ab2-008 (predicted) (RGD1305133_predicted), mRNA.	4280102	XM_214173.3	XM_214173.3	S	2324	AGATGTCATTGCTCGGCTTTGTGGACCATGCAGTGTGCAAGCCGTGGTGC
4730139	ILMN_50883	-0.0586033	7.33833	-2.29139	0.0355747	0.238339	-3.85608	L	GI_62643507-S	LOC310460	PREDICTED: Rattus norvegicus similar to SH3-containing guanine nucleotide exchange factor (LOC310460), mRNA.	4730139	XM_227201.3	XM_227201.3	S	2753	TCAGCGTGTTGGCGATGGCTGGTATGAAGGGGAACGACTCCGAGATGGAG
360064	ILMN_48982	-0.0676413	7.53611	-2.2895	0.0357072	0.238924	-3.85934	L	GI_56090284-A	Qars	PREDICTED: Rattus norvegicus glutaminyl-tRNA synthetase (Qars), mRNA.	360064	XM_573963.1	XM_573963.1	S	1553	CGCTTCGAATGAAGTTGGTGATGGAAGATGGAAAGATGGACCCTGTGGCC
6420053	ILMN_51553	0.10825	8.79028	2.28486	0.0360357	0.240209	-3.86738	L	GI_62655024-S	LOC299507	PREDICTED: Rattus norvegicus similar to HCV NS3-transactivated protein 1 (predicted) (LOC299507), mRNA.	6420053	XM_216815.3	XM_216815.3	S	1547	GGTTGGTGACCGAGGATGCTGTGCAGTCTTACAAGAGCAGTGCAAAGGTG
5270369	ILMN_54510	0.0499964	7.30966	2.28472	0.0360455	0.240209	-3.86762	L	GI_6978828-S	Fancc	Rattus norvegicus Fanconi anemia, complementation group C (Fancc), mRNA.	5270369	NM_012557.1	NM_012557.1	S	1972	CCCACTCTGATGAAGGTGCTCGTGATGGTGGGAGGATGTCCAGAAGCAGG	nitric oxide biosynthesis [goid 6809] [evidence IEA]; germ cell development [goid 7281] [evidence IEA]; gametogenesis [goid 7276] [evidence IEA]; DNA repair [goid 6281] [evidence IEA]; nucleotide-excision repair [goid 6289] [evidence IEA]; protein complex assembly [goid 6461] [evidence IEA]; nitric-oxide synthase activity [goid 4517] [evidence IEA]; cytoplasm [goid 5737] [evidence IEA]; nucleus […	Facc
4850221	ILMN_161840	-0.0539889	7.43813	-2.28462	0.0360524	0.240209	-3.86778	L	GI_34872287-S	LOC360801	Rattus norvegicus similar to Nuclear receptor co-repressor 2 (N-CoR2) (Silencing mediator of retinoic acid and thyroid hormone receptor) (SMRT) (SMRTe) (Thyroid-, retinoic-acid-receptor-associated co-repressor) (T3 receptor-associating factor) (TRAC)... (LOC360801), mRNA.	4850221	GI_34872287	XM_341072.1	S	2237	GCTCTCGCTGGACTGAGGAAGAGATGGAGACAGCAAAGAAAGGTGGGCAG
3060725	ILMN_48077	-0.148384	8.55814	-2.28194	0.0362435	0.240516	-3.87242	L	GI_40254722-S	Soat2	Rattus norvegicus sterol O-acyltransferase 2 (Soat2), mRNA.	3060725	NM_153728.2	NM_153728.2	S	1999	AGCTGGCCACAGGCTCAGTACGGTTTGATTCGAGCACCACCCTCTGTGGA	cholesterol metabolism [goid 8203] [evidence IEA]; protein amino acid prenylation [goid 18346] [evidence IEA]; protein prenyltransferase activity [goid 8318] [evidence IEA]; sterol O-acyltransferase activity [goid 4772] [evidence IEA]; transferase activity [goid 16740] [evidence IEA]; acyltransferase activity [goid 8415] [evidence IEA]; endoplasmic reticulum [goid 5783] [evidence IEA]; integral t…	Acat-2
4920475	ILMN_49274	-0.0575921	7.96656	-2.28139	0.036283	0.240516	-3.87338	L	GI_62650687-S	Snx6_predicted	PREDICTED: Rattus norvegicus sorting nexin 6 (predicted) (Snx6_predicted), mRNA.	4920475	XM_343062.2	XM_343062.2	S	1260	GGAGACACATAGGCTTCACTCCACCTTCTGTTGAAAAGGGCTGCCTTCAG
6590139	ILMN_52821	-0.0493096	7.36746	-2.27803	0.0365241	0.240616	-3.87919	L	GI_62662148-S	Slmap_predicted	PREDICTED: Rattus norvegicus sarcolemma associated protein (predicted) (Slmap_predicted), mRNA.	6590139	XM_224579.3	XM_224579.3	S	3257	GCAGTGTGAAGTCCAGCAAAGAGAGGAGGCCACAAGGTTGCAAGGTGAAC
5360465	ILMN_161841	-0.043422	7.38711	-2.27416	0.0368031	0.2421	-3.88586	L	GI_34873341-S	LOC367991	Rattus norvegicus similar to scavenger receptor cysteine rich domain containing, group B (4 domains); scavenger receptor cysteine-rich protein SRCRB-S4D (LOC367991), mRNA.	5360465	GI_34873341	XM_347156.1	S	266	TGGATGCCAACGTGGTGTGTCGTCAGCTGGGCTGTGGCCTGGCATTGCCG
4810037	ILMN_55841	-0.0426361	7.18641	-2.27115	0.0370224	0.242662	-3.89106	L	GI_62647693-S	LOC312490	PREDICTED: Rattus norvegicus similar to hypothetical protein MGC27648 (predicted) (LOC312490), mRNA.	4810037	XM_232121.3	XM_232121.3	S	524	TCTTGTCCCCGTACCTGGGGCCAGCAATGCACAAAAAGGCGGAGCTGAAG
4670520	ILMN_55470	0.0514512	7.72411	2.26683	0.037338	0.244059	-3.8985	L	GI_56090302-S	Nufip1	Rattus norvegicus nuclear fragile X mental retardation protein interacting protein 1 (Nufip1), mRNA.	4670520	NM_001007758.1	NM_001007758.1	S	1230	CGAGCCAAGTGGAAGGCCCAGAGGAGTGGGCTCCGAAAGATAACCCTTAA		MGC95323
3710097	ILMN_48927	0.0445357	7.47908	2.26388	0.0375553	0.244714	-3.90358	L	GI_55926143-S	Anp32b	Rattus norvegicus acidic nuclear phosphoprotein 32 family, member B (Anp32b), mRNA.	3710097	NM_131911.2	NM_131911.2	S	1081	TACAAGCCCCAGGACACCCCCACCCAAAGAGCCAAAGAATAGTTCCCGCG	regulation of cell proliferation [goid 42127] [pmid 11162633] [evidence IEP]; S phase of mitotic cell cycle [goid 84] [pmid 11162633] [evidence IEP]; nucleus [goid 5634] [evidence IEA]	PAL31
6840136	ILMN_48172	0.127176	11.6599	2.26351	0.0375826	0.244714	-3.90422	L	GI_47059003-S	Rpl35	Rattus norvegicus ribosomal protein L35 (Rpl35), mRNA.	6840136	NM_212511.1	NM_212511.1	S	7	TCGAACCGGGCGGCCTCATCCGCGAACAGCGCAGCAATGGCCAAGATTAA		MGC72958
70500	ILMN_52116	0.0429841	7.23568	2.26222	0.0376779	0.244721	-3.90644	L	GI_62653006-S	Senp1_predicted	PREDICTED: Rattus norvegicus SUMO1/sentrin specific protease 1 (predicted) (Senp1_predicted), mRNA.	70500	XM_217046.3	XM_217046.3	S	1823	GCCCATTCACTTGGGTGTGCACTGGTGTCTGGCGGTTGTAGACTTTAGAA
380600	ILMN_54838	0.0808969	7.93542	2.26208	0.0376883	0.244721	-3.90668	L	GI_62659907-S	RGD1311518_predicted	PREDICTED: Rattus norvegicus similar to rab3 GTPase-activating protein, non-catalytic subunit (predicted) (RGD1311518_predicted), mRNA.	380600	XM_573533.1	XM_573533.1	S	4261	TCCCGCCCACACTCTGCACCTGGCTGAAGGCAATGAACCCCCAGGATCTT
3870019	ILMN_48295	0.134344	8.72419	2.26034	0.0378172	0.244795	-3.90967	L	GI_62656097-S	LOC497907	PREDICTED: Rattus norvegicus similar to High mobility group protein 1 (HMG-1) (Amphoterin) (Heparin-binding protein p30) (LOC497907), mRNA.	3870019	XM_573095.1	XM_573095.1	S	613	AAGGAAAACCTGATGCAGCGAAAAAGGGCGTGGTCAAGGCTGAGAAGAGC
6040750	ILMN_55176	-0.177881	9.43854	-2.26031	0.0378199	0.244795	-3.90973	L	GI_62644476-S	LOC365954	PREDICTED: Rattus norvegicus similar to glyceraldehyde-3-phosphate dehydrogenase (LOC365954), mRNA.	6040750	XM_575051.1	XM_575051.1	S	685	CTGGCATGGCCTTCCATGTTCCTATCCCCAATCTCATTTCCTGGTATGAC
1990022	ILMN_51515	0.0494618	7.40363	2.25809	0.0379852	0.245282	-3.91355	L	GI_62638479-S	Myct1_predicted	PREDICTED: Rattus norvegicus myc target 1 (predicted) (Myct1_predicted), mRNA.	1990022	XM_214761.3	XM_214761.3	S	490	TCCACCACCCCATCCACCATCAGCACCGTACACAGTCCGAGCCGGCCAGA
5360441	ILMN_53104	-0.0758706	7.23615	-2.25684	0.0380779	0.245365	-3.91569	L	GI_8392863-S	Adora2b	Rattus norvegicus adenosine A2B receptor (Adora2b), mRNA.	5360441	NM_017161.1	NM_017161.1	S	1235	GTCACACAAGTCTGGCTCACACGTACATGCAACTAGGAGGCCCTGAGGCT	adenylate cyclase activation [goid 7190] [evidence IEA]; excretion [goid 7588] [evidence IEA]; cellular defense response [goid 6968] [evidence IEA]; JNK cascade [goid 7254] [evidence IEA]; regulation of angiogenesis [goid 45765] [pmid 11882603] [evidence IMP]; activation of MAPK activity [goid 187] [evidence IEA]; G-protein coupled receptor protein signaling pathway [goid 7186] [evidence IEA]; ad…
6860500	ILMN_50567	0.0568708	7.2346	2.25671	0.0380883	0.245365	-3.91592	L	GI_40254767-S	Rhced	Rattus norvegicus Rhesus blood group CE and D (Rhced), mRNA.	6860500	NM_022505.2	NM_022505.2	S	1297	ATTTTAAGCAAATCCATCTGAGAACGAGGCTGAGCACGGCGAGCCCTCCG	transport [goid 6810] [evidence IEA]; ammonium transporter activity [goid 8519] [evidence IEA]; integral to plasma membrane [goid 5887] [evidence IEA]; integral to membrane [goid 16021] [evidence IEA]; membrane [goid 16020] [evidence IEA]	Rh
360687	ILMN_47814	-0.100458	8.74521	-2.25443	0.0382592	0.24613	-3.91984	L	GI_62643897-S	Setdb1_predicted	PREDICTED: Rattus norvegicus SET domain, bifurcated 1 (predicted) (Setdb1_predicted), mRNA.	360687	XM_227444.3	XM_227444.3	S	4325	CCTCAGCCCCATCTTGACCTTCCAGGGAGATGTCATTTCCCAATGGCAAC
110220	ILMN_49440	0.0600002	7.33183	2.25362	0.0383201	0.24613	-3.92123	L	GI_62650230-S	Crim1_predicted	PREDICTED: Rattus norvegicus cysteine-rich motor neuron 1 (predicted) (Crim1_predicted), mRNA.	110220	XM_233798.3	XM_233798.3	S	5364	AGGGCACCGGCGAAGGACAGCAGGCATTTCCAGGGGCTACACTTCATTGT
870278	ILMN_54038	0.104439	9.56141	2.25139	0.0384879	0.246771	-3.92506	L	GI_62663426-S	LOC291060	PREDICTED: Rattus norvegicus similar to RIKEN cDNA 6530403A03 (predicted) (LOC291060), mRNA.	870278	XM_214453.3	XM_214453.3	S	830	GGCGATCGGCTTCGGTAGATTCACGGCAGTCTGGTGGGAGTTATTTGGAT
6840722	ILMN_49223	0.0555839	7.34173	2.24999	0.0385937	0.247116	-3.92746	L	GI_62662390-S	LOC306336	PREDICTED: Rattus norvegicus similar to retinoblastoma binding protein 7 (LOC306336), mRNA.	6840722	XM_224712.3	XM_224712.3	S	819	GCAAAAGATGGGTCTCCAGAGCTCCTGTCTATTCACGGAGGACACACTGC
1570647	ILMN_55102	-0.0779258	7.80812	-2.24954	0.0386274	0.247116	-3.92822	L	GI_62652614-S	Gsdmdc1_predicted	PREDICTED: Rattus norvegicus gasdermin domain containing 1 (predicted) (Gsdmdc1_predicted), mRNA.	1570647	XM_235434.3	XM_235434.3	S	1858	TCCTTGGGGACAGCTGGGATGAGGAGGCTCTCACCTGGGTCTTGCTAGAA
840433	ILMN_54293	-0.0451893	7.23929	-2.24874	0.0386885	0.247116	-3.9296	L	GI_58865845-A	Akap10_predicted	PREDICTED: Rattus norvegicus A kinase (PRKA) anchor protein 10 (predicted) (Akap10_predicted), mRNA.	840433	XM_573108.1	XM_573108.1	S	1270	CCAGTGGGACTGTTTACCTGGCTGATATTCTCTTCTGTGAGTCAGCCCTC
4590278	ILMN_52149	-0.112814	11.8566	-2.24858	0.0387005	0.247116	-3.92988	L	GI_62664636-S	LOC498885	PREDICTED: Rattus norvegicus similar to solute carrier family 25, member 5 (LOC498885), mRNA.	3710609	XM_574173.1	XM_574173.1	S	743	ACTGCTGTTGCTGGCCTGACTTCTTATCCTTTTGACACGGTTCGCCGTCG
4760333	ILMN_52859	-0.0561599	7.55384	-2.24549	0.0389358	0.247934	-3.93518	L	GI_62641686-S	Suv420h1_predicted	PREDICTED: Rattus norvegicus suppressor of variegation 4-20 homolog 1 (Drosophila) (predicted) (Suv420h1_predicted), mRNA.	4760333	XM_341971.2	XM_341971.2	S	3492	GAACAGCGTGGCGACAGCGAGCAGCGTTTGTCTGATGAACTCCAGCTATC
2690338	ILMN_51491	0.146921	10.6121	2.2454	0.0389425	0.247934	-3.93533	L	GI_38454241-S	Eif3s3	Rattus norvegicus eukaryotic translation initiation factor 3, subunit 3 gamma (Eif3s3), mRNA.	2690338	NM_198751.1	NM_198751.1	S	960	CTGCCAGGATGGACTCGCTGCTCATTGCAGGCCAGATTAACACTTACTGC		MGC72941
2650594	ILMN_52499	-0.381381	11.0124	-2.24416	0.0390374	0.248079	-3.93746	L	GI_27545357-S	Udpgtr2	Rattus norvegicus liver UDP-glucuronosyltransferase, phenobarbital-inducible form (Udpgtr2), mRNA.	2650594	NM_173295.1	NM_173295.1	S	1676	CCTGTTGTCATGCCAGTGCCTTCCCTCTAAAAGAAGACAGCGTTGGGACC	drug metabolism [goid 17144] [evidence TAS]; glucuronosyltransferase activity [goid 15020] [evidence IMP]	2B1
3990593	ILMN_51370	-0.0432334	7.2093	-2.24081	0.0392944	0.249273	-3.94319	L	GI_62658461-S	Usp42_predicted	PREDICTED: Rattus norvegicus ubiquitin specific protease 42 (predicted) (Usp42_predicted), mRNA.	3990593	XM_237865.3	XM_237865.3	S	3807	CTCTCGAGCTATGAGGCCGTTGGCCATTTCCGGAGAACAGAGGGCACCTT
430035	ILMN_55138	0.111578	7.93375	2.24057	0.039313	0.249273	-3.94361	L	GI_62666477-S	LOC313445	PREDICTED: Rattus norvegicus similar to kelch-like 13 (LOC313445), mRNA.	430035	XM_233297.3	XM_233297.3	S	3323	GCTTCGCCTGGGAAGCTGCTTTTGCTCTATGATGTCCATGGTTTCCCTTT
780093	ILMN_52636	-0.113816	8.23962	-2.23458	0.0397769	0.250534	-3.95386	L	GI_62653893-S	Nedd4a	PREDICTED: Rattus norvegicus neural precursor cell expressed, developmentally down-regulated gene 4A (Nedd4a), mRNA.	780093	XM_343427.2	XM_343427.2	S	5111	TACCCCAGTGTGTAGTGACAGTCTGGAGGGACCCTGGGTGGAACACCACA
7100563	ILMN_50524	0.0919897	9.35619	2.23419	0.0398072	0.250534	-3.95453	L	GI_62718257	LOC501341	PREDICTED: Rattus norvegicus similar to glutamate receptor, ionotropic, N-methyl D-aspartate-like 1A (LOC501341), mRNA.	7100563	XM_576752.1	XM_576752.1	S	3118	TGCCATCTGGGATGATAGGTCCCTGTACAGGATACTCGTGCTTGGTAAGT
430577	ILMN_48002	-0.0453059	7.21948	-2.23419	0.0398076	0.250534	-3.95454	L	GI_62645221-A	Atf2	PREDICTED: Rattus norvegicus activating transcription factor 2 (Atf2), mRNA.	430577	XM_579498.1	XM_579498.1	S	1188	TGGTTAGGGCCCAGTCAGAAGAGTCTCGTCCACAGTCCTTGCAGCAGCCA
2940154	ILMN_51193	0.16281	9.05419	2.23327	0.0398792	0.250534	-3.95611	L	GI_62664228-S	Pfdn1_predicted	PREDICTED: Rattus norvegicus prefoldin 1 (predicted) (Pfdn1_predicted), mRNA.	2940154	XM_341596.2	XM_341596.2	S	840	GGAGCTCTCAACAGAGGGAAGAAATGGAGGGCAGAGGGAGAAAGCTGCCC
6450739	ILMN_51101	0.0627164	7.46917	2.2328	0.0399158	0.250534	-3.95691	L	GI_62662854-S	LOC290842	PREDICTED: Rattus norvegicus similar to RIKEN cDNA 2810037C03 (predicted) (LOC290842), mRNA.	6450739	XM_214380.3	XM_214380.3	S	972	TCGTCAGCAACTCGTGGACCGCATGGACACGGAAAAGGAGTCAAGCCAGG
5860717	ILMN_52551	0.081953	7.80155	2.23101	0.0400558	0.250913	-3.95997	L	GI_62656176-S	Top3a_predicted	PREDICTED: Rattus norvegicus topoisomerase (DNA) III alpha (predicted) (Top3a_predicted), mRNA.	5860717	XM_220527.3	XM_220527.3	S	2076	TCAGCATGTAAGCAGAGCTGACCTCAGTGACCTTCCAAACCCGGGCCGTG
1660632	ILMN_54037	-0.274836	9.7182	-2.22989	0.0401439	0.25122	-3.96188	L	GI_19745163-S	Prkcdbp	Rattus norvegicus protein kinase C, delta binding protein (Prkcdbp), mRNA.	1660632	NM_134449.1	NM_134449.1	S	760	GGAGCCAGAACCTCCTCAGCCTACCAAGGAAGATCCTGAGAGACCTGTGC	regulation of cell growth [goid 1558] [pmid 9054438] [evidence NAS]; protein kinase C binding [goid 5080] [pmid 9054438] [evidence IDA]; kinase activity [goid 16301] [evidence IEA]	Srbc; DIG-2
4850189	ILMN_161712	-0.131402	8.44225	-2.2296	0.0401663	0.25122	-3.96237	L	GI_19173771-S	Ilk		3890064	GI_19173771	NM_133409.1	S	1192	ATGGAGATTGGAATGAAGGTGGCACTGGAAGGCCTTCGGCCTACTATCCC
2510364	ILMN_51568	0.16316	8.52957	2.22911	0.0402053	0.25122	-3.96322	L	GI_13676844-S	Sh3gl3	Rattus norvegicus SH3 domain protein 2 C1 (Sh3gl3), mRNA.	2510364	NM_031238.1	NM_031238.1	S	1089	GCATCCCAAGTCCCTAGGCGAGACTACATGCCAAAGCCTGTGAACACGAG	central nervous system development [goid 7417] [evidence IEA]; signal transduction [goid 7165] [evidence IEA]; protein binding [goid 5515] [evidence IEA]; cytoplasm [goid 5737] [evidence IEA]	SH3P13; Sh3d2c1
2360646	ILMN_48559	0.137636	13.5775	2.22702	0.0403696	0.25128	-3.96678	L	GI_34876786-S	Rpl37a_predicted	PREDICTED: Rattus norvegicus ribosomal protein L37a (predicted) (Rpl37a_predicted), mRNA.	2360646	XM_343587.1	XM_343587.1	S	227	GAGACGAGCCGTTGGCATCTGGCATTGTGGTTCCTGCATGAAAACAGTGG
5910048	ILMN_54836	0.0673301	7.58481	2.22628	0.0404287	0.25128	-3.96806	L	GI_62659228-S	LOC304743	PREDICTED: Rattus norvegicus similar to 4633402D15Rik protein (LOC304743), mRNA.	5910048	XM_222583.3	XM_222583.3	S	2208	CCATGGTGTGGATGACACATAGAAACCTACGAAGAAGCGTGGGCAGTGCC
1690138	ILMN_52932	0.0610886	7.17604	2.22583	0.0404643	0.251303	-3.96883	L	GI_8394182-S	Rgs4	Rattus norvegicus regulator of G-protein signaling 4 (Rgs4), mRNA.	1690138	NM_017214.1	NM_017214.1	S	2733	GAGTGTGTCTTCAGTTGTATTTGCCATCGCTCTTTGGTCTGGCGAGCCTG	regulation of G-protein coupled receptor protein signaling pathway [goid 8277] [evidence IEA]; inactivation of MAPK activity [goid 188] [evidence IEA]; signal transduction [goid 7165] [evidence IEA]; G-protein coupled receptor protein signaling pathway [goid 7186] [evidence IEA]; GTPase activator activity [goid 5096] [evidence IEA]; signal transducer activity [goid 4871] [evidence IEA]; calmoduli…
6450687	ILMN_48613	0.122558	9.5273	2.22502	0.0405283	0.251414	-3.97021	L	GI_62643913-I	Sf3b4_predicted	PREDICTED: Rattus norvegicus splicing factor 3b, subunit 4 (predicted) (Sf3b4_predicted), mRNA.	6450687	XM_574996.1	XM_574996.1	S	1597	CGGACCAATCAGAGATGCTGTAGCTCGTCAGGGCTAATGTGCTGACCCCT
1570138	ILMN_48737	0.0406824	7.32963	2.22271	0.0407116	0.252336	-3.97415	L	GI_62663068-S	LOC498678	PREDICTED: Rattus norvegicus similar to RIKEN cDNA 2600016J21 (LOC498678), mRNA.	1570138	XM_573961.1	XM_573961.1	S	1324	GTGCTCAGACGATGAGGTTCGACAGTGTGCCCAACAGATCCTCCGTGTGA
5050717	ILMN_53130	-0.131317	8.53419	-2.22256	0.0407233	0.252336	-3.9744	L	GI_62648570-S	Tcea1_predicted	PREDICTED: Rattus norvegicus transcription elongation factor A (SII) 1 (predicted) (Tcea1_predicted), mRNA.	5050717	XM_342799.2	XM_342799.2	S	2039	GCAGTGGCTTTCACATCGTTTTCTTGACACAGACGTCCTATTGCACAGAG
6770369	ILMN_54316	-0.137834	9.05661	-2.21859	0.0410403	0.253716	-3.98117	L	GI_62079284-S	Tceal8	PREDICTED: Rattus norvegicus transcription elongation factor A (SII)-like 8 (Tceal8), mRNA.	6770369	XM_346349.1	XM_346349.1	S	301	GGAAGCAAAGACATTCCCGAAGCCGTCCTTACCCTGTGTGCTTCAGGCCT
770300	ILMN_47841	0.0998751	9.36681	2.21395	0.0414144	0.25531	-3.98908	L	GI_62656089-S	Tnip1_predicted	PREDICTED: Rattus norvegicus TNFAIP3 interacting protein 1 (predicted) (Tnip1_predicted), mRNA.	770300	XM_343894.2	XM_343894.2	S	2670	CAGGTCTGCTAAAGGGCCCCAGACTGAAGATGACCTCAGCCCCCACAGTT
3710176	ILMN_51651	0.0425077	7.34762	2.21363	0.0414396	0.255321	-3.98961	L	GI_62657244-S	Prkca	PREDICTED: Rattus norvegicus protein kinase C, alpha (Prkca), mRNA.	3710176	XM_343975.2	XM_343975.2	S	5229	CTGCTGGGGCCTCTATTACCCGCTACCCCACACACTGGCACTCTATCAGA
2640132	ILMN_55580	0.122466	10.6051	2.21284	0.0415042	0.255332	-3.99097	L	GI_51948449-S	Dctn2	Rattus norvegicus dynactin 2 (Dctn2), mRNA.	2640132	NM_001004239.1	NM_001004239.1	S	1525	GCCAGCTCTTGTCCAGTAAGTGCTTGCCTGCTGTGGGAGAGGACTGGATC		MGC93976
5560598	ILMN_55342	-0.0504922	7.39889	-2.20997	0.0417368	0.256138	-3.99584	L	GI_8393052-S	Casr	Rattus norvegicus calcium-sensing receptor (Casr), mRNA.	5560598	NM_016996.1	NM_016996.1	S	3634	GATGCGGACTCAGAAATGACCATTCAGGAAACGGGCCTGCAAGGGCCCAT	ossification [goid 1503] [evidence IMP]; chemosensory behavior [goid 7635] [evidence IEA]; calcium ion homeostasis [goid 6874] [pmid 12065312] [evidence IDA]; detection of calcium ion [goid 5513] [evidence IEA]; JNK cascade [goid 7254] [evidence IMP]; morphogenesis [goid 9653] [evidence IEA]; G-protein coupled receptor protein signaling pathway [goid 7186] [evidence IEA]; metabotropic glutamate, …
6620088	ILMN_55709	-0.0945854	13.3328	-2.20226	0.0423689	0.259023	-4.00895	L	GI_13242302-S	Hsd17b4	Rattus norvegicus hydroxysteroid (17-beta) dehydrogenase 4 (Hsd17b4), mRNA.	6620088	NM_024392.1	NM_024392.1	S	2294	ACGTTCTGTCTACGCAGTCATGCTCCAGCCTTCTTTGAAACGATCCACGG	metabolism [goid 8152] [evidence IEA]; fatty acid metabolism [goid 6631] [evidence IEA]; protein targeting [goid 6605] [evidence IEA]; steroid biosynthesis [goid 6694] [evidence IEA]; sterol carrier activity [goid 5498] [evidence IEA]; oxidoreductase activity [goid 16491] [evidence IEA]; isomerase activity [goid 16853] [evidence IEA]; lyase activity [goid 16829] [evidence IEA]; catalytic activity…
3360546	ILMN_51549	0.0731816	8.58746	2.20221	0.0423735	0.259023	-4.00904	L	GI_62653406-S	LOC313786	PREDICTED: Rattus norvegicus similar to hypothetical protein MGC19604 (LOC313786), mRNA.	3360546	XM_233740.3	XM_233740.3	S	411	TCGAGACTGGGCTGCCAGATTGTGCTAACCCCTGAGCTGGAAGGAGCTGA
4150541	ILMN_55127	0.0972949	7.56901	2.19731	0.0427792	0.259823	-4.01734	L	GI_62661670-S	LOC290339	PREDICTED: Rattus norvegicus similar to a disintegrin and metalloproteinase domain 28 (LOC290339), mRNA.	4150541	XM_214221.3	XM_214221.3	S	570	TTAAGAGGAGGCTGGGGCAGAAGCAACCTCACAGGTGTGAACGGAGGCAC
3290025	ILMN_50482	-0.115071	8.21149	-2.19517	0.0429584	0.260036	-4.02098	L	GI_56605763-S	RGD1307279	Rattus norvegicus similar to RIKEN cDNA 2700002I20 (RGD1307279), mRNA.	3290025	NM_001008343.1	NM_001008343.1	S	759	GCAAACAACGGGCTAAAGCGCATCCGTGTGAAGTTCTATATCGAGGGCTC		MGC94128
3130452	ILMN_55606	-0.177407	12.2008	-2.19505	0.0429681	0.260036	-4.02118	L	GI_15100178-S	Mdh1	Rattus norvegicus malate dehydrogenase 1, NAD (soluble) (Mdh1), mRNA.	3130452	NM_033235.1	NM_033235.1	S	962	TCCCGTGAGAAGATGGACCTGACAGCAAAGGAGCTGACCGAGGAAAAGGA	tricarboxylic acid cycle [goid 6099] [evidence IEA]; malic enzyme activity [goid 4470] [evidence IEA]; oxidoreductase activity [goid 16491] [evidence IEA]; malate dehydrogenase activity [goid 16615] [pmid 2820961] [evidence IDA]	MDL1; Mdhl; Mor2
3360731	ILMN_54233	0.108141	9.30583	2.19119	0.0432925	0.261064	-4.02773	L	GI_48843728-S	DERP6	Rattus norvegicus dermal papilla derived protein 6 (DERP6), mRNA.	3360731	NM_001001718.1	NM_001001718.1	S	1244	AGGCTGTGTCTTGTGAGCCAAGGAGAAGCATCAAGCTGGGGCAGAAAGGG
4810333	ILMN_52949	-0.184839	9.01164	-2.19001	0.0433915	0.261064	-4.02972	L	GI_62641688-S	Tcirg1	PREDICTED: Rattus norvegicus T-cell, immune regulator 1, ATPase, H+ transporting, lysosomal V0 protein a isoform 3 (Tcirg1), mRNA.	4810333	XM_574593.1	XM_574593.1	S	2396	GCATGGGCCGAGAGATTGGTGTGGCATCTGTGGTGCTGGTCCCTGTGTTT
5130632	ILMN_49541	-0.106081	7.83388	-2.18686	0.0436586	0.261807	-4.03506	L	GI_62661565-S	LOC305923	PREDICTED: Rattus norvegicus similar to RIKEN cDNA 5033406L14 (predicted) (LOC305923), mRNA.	5130632	XM_224172.3	XM_224172.3	S	1092	AGCTTGGGTGATGGTTGCAGTTTTCCAACTCGCCTTGTGGGGATGGATCC
1980086	ILMN_48306	0.093531	7.92818	2.1866	0.0436803	0.261807	-4.03549	L	GI_61740626-S	Rhoh_predicted	PREDICTED: Rattus norvegicus ras homolog gene family, member H (predicted) (Rhoh_predicted), mRNA.	1980086	XM_223404.2	XM_223404.2	S	1363	CTGTGCCAACACAACCTGAGAGATTCCTTGGGGAGCCATGTGAGAAGTCC
1190768	ILMN_161806	-0.0528873	7.45467	-2.18581	0.0437478	0.261837	-4.03683	L	GI_27716916-S	LOC313950		1190768	GI_27716916	XM_233975.1	S	1474	CATGAGAGTAGAGGGCCCACATCCAGCCCAGAACACAGGGATGCCTCCAA
630433	ILMN_54271	-0.170458	10.8884	-2.18316	0.0439736	0.262756	-4.04131	L	GI_62648142-S	LOC297591	PREDICTED: Rattus norvegicus similar to C10 (predicted) (LOC297591), mRNA.	630433	XM_216272.2	XM_216272.2	S	370	GCGTATGGACGAGGCTAGAGACAATGCGTGCAACGATATGGGCAAGATGC
7100142	ILMN_48215	-0.0631047	7.75894	-2.1826	0.0440212	0.262896	-4.04225	L	GI_62657187-S	Cdc27_predicted	PREDICTED: Rattus norvegicus cell division cycle 27 homolog (S. cerevisiae) (predicted) (Cdc27_predicted), mRNA.	7100142	XM_340921.2	XM_340921.2	S	2676	CTCTTGAGCCGCTATTGCCGTCGTTTGTCACCTAGACCATGAGTGCCGCT
2030180	ILMN_55675	0.261511	9.3941	2.18222	0.0440541	0.262948	-4.0429	L	GI_62659540-A	Acbd6_predicted	PREDICTED: Rattus norvegicus acyl-Coenzyme A binding domain containing 6 (predicted) (Acbd6_predicted), mRNA.	2030180	XM_573481.1	XM_573481.1	S	1180	GCGCTTCATTATGCTGCTGCCTGCGAGTTTTCGGACATTGTGGAGCTGCT
4780750	ILMN_54860	-0.110355	7.58146	-2.1817	0.0440985	0.263069	-4.04378	L	GI_19923679-S	Pde4b	Rattus norvegicus phosphodiesterase 4B, cAMP specific (Pde4b), mRNA.	4780750	NM_017031.2	NM_017031.2	S	2799	GTTTGGAGCCAGAATGCAAGGCCGTGAAGCAAATAGCAGTTCCGTGCTGC	signal transduction [goid 7165] [evidence IEA]; smooth muscle contraction [goid 6939] [evidence IEA]; 3',5'-cyclic-AMP phosphodiesterase activity [goid 4115] [pmid 12441002] [evidence IDA]; hydrolase activity [goid 16787] [evidence IEA]; insoluble fraction [goid 5626] [evidence IEA]; cytosol [goid 5829] [pmid 12441002] [evidence IDA]; soluble fraction [goid 5625] [evidence IEA]	Pde4B1; Pde4B2; Pde4B3; Pde4B4; MGC93193; PDE4/IVb
6980576	ILMN_55403	0.235361	8.2316	2.1789	0.044339	0.263725	-4.04851	L	GI_51948431-S	Emcn	Rattus norvegicus endomucin (Emcn), mRNA.	6980576	NM_001004228.1	NM_001004228.1	S	1157	CTAGACTTCCGGGTTTTATAGCCGCGATCTGTGGAGACTTGCCTGTTTTC		MGC94175
4570224	ILMN_161770	-0.0518998	7.49103	-2.17876	0.0443512	0.263725	-4.04875	L	GI_27690028-S	LOC303607	Rattus norvegicus similar to RIKEN cDNA 1810047H21 gene (LOC303607), mRNA.	4570224	GI_27690028	XM_221037.1	S	2392	ATTGGAGCCCAAGGAGTCAACAACACAGCTTCAGGGAGTAACAGCCGTGA
3140446	ILMN_48625	-0.104013	9.03423	-2.1774	0.0444679	0.263768	-4.05103	L	GI_62648934-S	LOC298077	PREDICTED: Rattus norvegicus hypothetical LOC298077 (predicted) (LOC298077), mRNA.	3140446	XM_216409.3	XM_216409.3	S	2271	GGTCGAGTGCATTTGCAGGGGACTCGGGTTTGGTTCCCAGCGTCCACGTT
630722	ILMN_53772	-0.0959681	7.35208	-2.17259	0.0448854	0.264875	-4.05916	L	GI_62660199-S	Ccng2_predicted	PREDICTED: Rattus norvegicus cyclin G2 (predicted) (Ccng2_predicted), mRNA.	630722	XM_223270.3	XM_223270.3	S	844	GCGCAGAGCCTCCACAACAGCTACTACAGTGTTCCCGAGCTGCCCACCAT
4560725	ILMN_49226	0.130296	8.03735	2.17191	0.0449443	0.26492	-4.0603	L	GI_62665447-S	LOC498967	PREDICTED: Rattus norvegicus similar to RIKEN cDNA 2310022B05 (LOC498967), mRNA.	4560725	XM_574254.1	XM_574254.1	S	2690	AGGCAGCTCCAGGGCTCCGTGTCTTGCTCTTGGTGGCTGTGTCCAACAGA
1240132	ILMN_53741	0.0536866	8.24255	2.17132	0.0449961	0.264939	-4.0613	L	GI_62646687-S	LOC311987	PREDICTED: Rattus norvegicus similar to mKIAA3002 protein (predicted) (LOC311987), mRNA.	1240132	XM_231305.3	XM_231305.3	S	2633	GCCTGTCCATACCCGGGAAGTATAACGAGTGCACTTAGGGCCAGATGCAC
2570072	ILMN_49966	-0.086429	8.62987	-2.16786	0.0452984	0.266143	-4.06712	L	GI_62665462-S	LOC361443	PREDICTED: Rattus norvegicus similar to RIKEN cDNA 2310079N02 (predicted) (LOC361443), mRNA.	2570072	XM_341722.2	XM_341722.2	S	804	GGGAAACCGCTGGCCCTGGTGGAGGAGATCAGGAAGAGACGTGATGTGAA
6450152	ILMN_52748	-0.0901736	8.82447	-2.1674	0.0453395	0.266209	-4.0679	L	GI_62665985-S	LOC361849	PREDICTED: Rattus norvegicus similar to cell division cycle and apoptosis regulator 1 (LOC361849), mRNA.	6450152	XM_342143.2	XM_342143.2	S	3521	CGTAGGGCTTATTGTGTACAACGGTGCAATGGTGGATGTTGGGAGTCTCT
3800722	ILMN_161817	0.0438164	7.89959	2.16675	0.0453967	0.26629	-4.069	L	GI_34854225-S	LOC365668	Rattus norvegicus similar to RIKEN cDNA 2610528A15 (LOC365668), mRNA.	3800722	GI_34854225	XM_345153.1	S	1642	GCAGCGAAAGCCATTGGAAACACAGAGCTGGAGAACAAGTTTGCTGAAGG
4200364	ILMN_53091	-0.0550944	7.20026	-2.16463	0.0455831	0.266783	-4.07256	L	GI_62665993-S	Rfxdc1_predicted	PREDICTED: Rattus norvegicus regulatory factor X domain containing 1 (predicted) (Rfxdc1_predicted), mRNA.	4200364	XM_228165.3	XM_228165.3	S	2712	GACAGCGGCCGGAAGCAGAGCAACTTGTTTTATGCACACACATCCTCTCC
6840026	ILMN_55826	0.0469253	7.28058	2.16158	0.0458533	0.267527	-4.07769	L	GI_62641286-S	LOC293491	PREDICTED: Rattus norvegicus similar to yippee-like 3 (LOC293491), mRNA.	6840026	XM_215057.3	XM_215057.3	S	755	ATTGCATGCACTGTGACCTTGGGGGGAGACAAGGAGGGGGATTGTAACCC
3610025	ILMN_50085	0.0862389	7.51001	2.1591	0.0460739	0.268096	-4.08186	L	GI_62643945	LOC295228	PREDICTED: Rattus norvegicus similar to RIKEN cDNA 2610029K21 (predicted) (LOC295228), mRNA.	3610025	XM_215614.3	XM_215614.3	S	1494	GGAAGAGATGGGAGTCTGTGATGAAGGAGGCAGAGATGTGACAGGCGGGC
2810110	ILMN_161064	0.0448783	7.21416	2.15805	0.0461674	0.268353	-4.08362	L	Rn.12649		Rattus norvegicus similar to Hypothetical protein KIAA0152 (predicted), mRNA (cDNA clone MGC:108831 IMAGE:7365814), complete	2810110	Rn.12649	BC089839	S	1477	TTCTGAGTTTATGTCCAAATGTGGTTTCAGAATTCATGGTATTCCAAGTA
4540348	ILMN_49915	0.0985833	8.31757	2.15774	0.0461956	0.268373	-4.08415	L	GI_55741507-S	MGC94969	Rattus norvegicus transmembrane protein vezatin (MGC94969), mRNA.	4540348	NM_001006984.1	NM_001006984.1	S	2749	GAATGAGCCCTTTCTACTGTGTCCTTGCGGTGTGTAACTGCAGCGGTCAT
7040068	ILMN_48745	0.10225	12.0461	2.15746	0.0462207	0.268376	-4.08462	L	GI_56605747-S	Eif4a2	Rattus norvegicus eukaryotic translation initiation factor 4A2 (Eif4a2), mRNA.	7040068	NM_001008335.1	NM_001008335.1	S	1763	GCTAAGCCTCAGCAAGCAATCATCCTAGGTAGGGTTAACAACCCCCCAGT	regulation of translational initiation [goid 6446] [evidence IEA]; protein biosynthesis [goid 6412] [evidence IEA]; nucleic acid binding [goid 3676] [evidence IEA]; translation initiation factor activity [goid 3743] [evidence IEA]; ATP-dependent helicase activity [goid 8026] [evidence IEA]; DNA binding [goid 3677] [evidence IEA]; helicase activity [goid 4386] [evidence IEA]; ATP binding [goid 552…	MGC94588
4540040	ILMN_48717	-0.0420018	7.49009	-2.15609	0.0463436	0.268946	-4.08692	L	GI_62652937-S	Arsa_predicted	PREDICTED: Rattus norvegicus arylsulfatase A (predicted) (Arsa_predicted), mRNA.	4540040	XM_235566.3	XM_235566.3	S	1183	CAAGGCTCATTTCTTTACCCAGGGCTCCGCCCACAGTGACACCACTCCAG
1570670	ILMN_51981	0.12314	9.34452	2.15473	0.0464655	0.269182	-4.0892	L	GI_16758977-S	Nup88	Rattus norvegicus nucleoporin 88 (Nup88), mRNA.	1570670	NM_053616.1	NM_053616.1	S	2110	GAGTCCTCAGAAACCCACCATTACTCTCAGTGCCTACCAGCGAAAGTGCA	transport [goid 6810] [evidence IEA]; protein transport [goid 15031] [evidence IEA]; nuclear pore [goid 5643] [pmid 9166401] [evidence IDA]; nucleus [goid 5634] [evidence IEA]	Nup84; Prei2
5080088	ILMN_51040	-0.225558	12.4629	-2.15453	0.0464832	0.269182	-4.08953	L	GI_51948509-S	Ugt2b4	Rattus norvegicus UDP glycosyltransferase 2 family, polypeptide B4 (Ugt2b4), mRNA.	5080088	NM_001004271.1	NM_001004271.1	A	1233	GCCCACATGGTGGCCAAAGGAGCAGCTGTGGAAGTAAATTTCAGGACAAT	metabolism [goid 8152] [evidence IEA]; transferase activity [goid 16740] [evidence IEA]; transferase activity, transferring hexosyl groups [goid 16758] [evidence IEA]; transferase activity, transferring glycosyl groups [goid 16757] [evidence IEA]; glucuronosyltransferase activity [goid 15020] [pmid 7574722] [evidence IDA]; microsome [goid 5792] [evidence IEA]; integral to membrane [goid 16021] [e…	Ugt2b12; MGC93327
510288	ILMN_50799	-0.0910285	7.94352	-2.15412	0.04652	0.269252	-4.09022	L	GI_62650256-S	LOC500606	PREDICTED: Rattus norvegicus similar to protein containing single MORN motif in testis (LOC500606), mRNA.	510288	XM_575979.1	XM_575979.1	S	924	GTTAATGCTCAGATGTGGCCATGCAACTCCCCTCGGGCAGAGCGACCGAA
670528	ILMN_54097	0.115031	7.76286	2.1522	0.0466938	0.269398	-4.09345	L	GI_62650328-S	Uap1_predicted	PREDICTED: Rattus norvegicus UDP-N-acetylglucosamine pyrophosphorylase 1 (predicted) (Uap1_predicted), mRNA.	670528	XM_222863.3	XM_222863.3	S	1676	GGGCCACTAGGAAGCCATGGTTTTGATAGATCAACTGTGCACCTGCAGGA
2450458	ILMN_47929	-0.0466644	7.69338	-2.15192	0.0467184	0.269398	-4.09391	L	GI_62652919-S	LOC300146	PREDICTED: Rattus norvegicus similar to 8430411H09Rik protein (LOC300146), mRNA.	2450458	XM_217014.3	XM_217014.3	S	2822	TGCAACCCTGGGGACAATGACAAAGGACAGGAAGACAGATGCCCTGCCAG
70278	ILMN_53680	-0.136714	7.43513	-2.15042	0.0468542	0.269772	-4.09643	L	GI_62662702-S	Mtmr7_predicted	PREDICTED: Rattus norvegicus myotubularin related protein 7 (predicted) (Mtmr7_predicted), mRNA.	70278	XM_240417.3	XM_240417.3	S	2312	ACAAGGCTTCCCTGGCACAGCAGCATGTCTCTGCTTCTAAAGCCCTCCTC
3780161	ILMN_48356	-0.106929	10.707	-2.15023	0.0468719	0.269772	-4.09676	L	GI_62640425-S	Mcee_predicted	PREDICTED: Rattus norvegicus methylmalonyl CoA epimerase (predicted) (Mcee_predicted), mRNA.	3780161	XM_215213.2	XM_215213.2	S	340	TCCGCAGTCTGAGTGATGAGGCCAAAATAGGGGCACATGGGAAACCCGTG
2970193	ILMN_54765	0.0581425	8.65095	2.14761	0.0471095	0.270247	-4.10114	L	GI_56605767-S	Mesdc2	Rattus norvegicus mesoderm development candiate 2 (Mesdc2), mRNA.	2970193	NM_001008345.1	NM_001008345.1	S	1606	GGAGGAGGGACCAGCAGAATCTTCCAGAGGAGCGGACCTCATCTACGGTA	mesoderm development [goid 7498] [evidence IEA]; extracellular space [goid 5615] [evidence IEA]	MGC94688
1050138	ILMN_48570	0.0676571	7.45549	2.14729	0.0471387	0.270247	-4.10168	L	GI_62660448-S	LOC305342	PREDICTED: Rattus norvegicus similar to mKIAA1413 protein (LOC305342), mRNA.	1050138	XM_223405.3	XM_223405.3	S	2188	CATGGAGTCCTGCAGAGGGCGCATCCTCAAATGGTCACTGTGTTGAAGGT
6020673	ILMN_47810	0.0450954	7.29886	2.14609	0.0472482	0.270732	-4.10369	L	GI_62642027-S	Tmem2_predicted	PREDICTED: Rattus norvegicus transmembrane protein 2 (predicted) (Tmem2_predicted), mRNA.	6020673	XM_219898.3	XM_219898.3	S	3983	GGGATTCAGCGGAAACTTCACCCCATCGTGGACTAGGCTGTTCACCAGTC
2060731	ILMN_55892	-0.0785146	7.69435	-2.14522	0.0473277	0.271045	-4.10515	L	GI_56090350-S	RGD1359158	Rattus norvegicus similar to RIKEN cDNA 1110059E24 (RGD1359158), mRNA.	2060731	NM_001007737.1	NM_001007737.1	S	1022	GTGGAGACACTCGCAGTCTCAGAAGCCCCTGTGAAGTTCTTCCCCATCCG		MGC94797
1240471	ILMN_49061	-0.0760311	9.06117	-2.14443	0.0474001	0.271317	-4.10647	L	GI_62661976	LOC502017	PREDICTED: Rattus norvegicus similar to Dolichol-phosphate mannosyltransferase subunit 3 (Dolichol-phosphate mannose synthase subunit 3) (Dolichyl-phosphate beta-D-mannosyltransferase subunit 3) (Mannose-P-dolichol synthase subunit 3) (MPD synthase subunit 3) (DPM synthase com... (LOC502017), mRNA.	1240471	XM_577445.1	XM_577445.1	S	1	ATGACGAAGTTAACACAGTGGCTTTGGGGACTGGCTCTCCTGGGCTCTGC
2940142	ILMN_48687	-0.147217	9.6387	-2.14112	0.0477034	0.272052	-4.112	L	GI_55742722-S	Dmgdh	Rattus norvegicus dimethylglycine dehydrogenase precursor (Dmgdh), mRNA.	2940142	NM_139102.2	NM_139102.2	S	2465	CCAGTTGAGCTCAGTGAAGTGGGACAACAAGTGGAGGTTGAACTACTGGG	choline metabolism [goid 19695] [pmid 1710985] [evidence TAS]; choline catabolism [goid 42426] [pmid 1710985] [evidence TAS]; glycine catabolism [goid 6546] [evidence IEA]; protein targeting [goid 6605] [evidence IEA]; electron transport [goid 6118] [evidence IEA]; oxidoreductase activity [goid 16491] [evidence IEA]; electron carrier activity [goid 9055] [evidence IEA]; aminomethyltransferase act…	Me2GlyDH
2640687	ILMN_52323	-0.130922	8.11406	-2.13993	0.0478134	0.272536	-4.114	L	GI_62665976-S	Eif4ebp2_predicted	PREDICTED: Rattus norvegicus eukaryotic translation initiation factor 4E binding protein 2 (predicted) (Eif4ebp2_predicted), mRNA.	2640687	XM_342139.2	XM_342139.2	S	297	GAACAACCTGAACAATCACGACAGGAAGCACGCAGTTGGGGATGAGGCTC
1980279	ILMN_53280	0.0845998	8.11678	2.13913	0.0478873	0.272672	-4.11533	L	GI_62641237-S	LOC361641	PREDICTED: Rattus norvegicus similar to RIKEN cDNA 3230401I01 (predicted) (LOC361641), mRNA.	1980279	XM_341920.2	XM_341920.2	S	1706	TAGAAACAGGCTCTCTGACTACTCTCAGCTGGCCTCTGGGGAGCCTGGCT
2120687	ILMN_52119	0.103991	7.88814	2.13598	0.0481793	0.27387	-4.1206	L	GI_62078928-S	RGD1311466_predicted	PREDICTED: Rattus norvegicus similar to RIKEN cDNA 5730568A12 (predicted) (RGD1311466_predicted), mRNA.	2120687	XM_236639.3	XM_236639.3	S	1183	CTAGAAGCCCAGGCCAACAGGAATGCCATCTCTAGCACGCTGGTCACCTG
3450600	ILMN_51422	-0.199287	7.96497	-2.13421	0.0483444	0.274271	-4.12357	L	GI_62641198-S	LOC499255	PREDICTED: Rattus norvegicus similar to TSG118.1 (LOC499255), mRNA.	3450600	XM_574549.1	XM_574549.1	S	2213	ATGTCTTGGCCTGATCTCTCACGAACAGAAACACTGGCTGGGGCTGGGGG
1990390	ILMN_49359	-0.0588578	9.03781	-2.12881	0.0488499	0.275609	-4.13257	L	GI_62652950	Pphln1_predicted	PREDICTED: Rattus norvegicus periphilin 1 (predicted) (Pphln1_predicted), mRNA.	1990390	XM_345865.2	XM_345865.2	S	3515	GAAGCTATTTCCAGCTTGCCGTCAGCGATGTTCTGCTAGGCTTGTCAGTG
6840594	ILMN_50570	0.0743481	7.25061	2.12852	0.048877	0.275609	-4.13305	L	GI_62666398-S	LOC501502	PREDICTED: Rattus norvegicus similar to SH2 domain protein 1A (Signaling lymphocyte activation molecule-associated protein) (SLAM-associated protein) (T cell signal transduction molecule SAP) (LOC501502), mRNA.	6840594	XM_576903.1	XM_576903.1	S	706	GTCCTGTAATAGCACTCGCCTGATGTCAAAGCTGCAAGTGGACGTGGTAG
2190458	ILMN_52257	0.128819	7.8434	2.12691	0.0490286	0.276157	-4.13573	L	GI_13929207-S	Scd2	Rattus norvegicus stearoyl-Coenzyme A desaturase 2 (Scd2), mRNA.	2190458	NM_031841.1	NM_031841.1	S	4575	CGTGAATCATGGGACAGACTCAAACCGTAGCACTGGGCATGTCGCCTAAC	fatty acid biosynthesis [goid 6633] [evidence IEA]; lipid biosynthesis [goid 8610] [evidence IEA]; iron ion binding [goid 5506] [evidence IEA]; oxidoreductase activity [goid 16491] [evidence IEA]; stearoyl-CoA 9-desaturase activity [goid 4768] [evidence IEA]; endoplasmic reticulum [goid 5783] [evidence IEA]; integral to membrane [goid 16021] [evidence IEA]; membrane [goid 16020] [evidence IEA]
1500372	ILMN_53676	0.0628097	8.37131	2.12517	0.0491936	0.276495	-4.13864	L	GI_62661348-S	Mettl3_predicted	PREDICTED: Rattus norvegicus methyltransferase-like 3 (predicted) (Mettl3_predicted), mRNA.	1500372	XM_341310.2	XM_341310.2	S	1499	CCAGGGTCTGGATTGCGATGTGATTGTAGCTGAGGTTCGTTCCACCAGTC
3450717	ILMN_53326	0.0916384	9.69154	2.12419	0.0492862	0.276873	-4.14027	L	GI_62660748-S	Ewsr1_predicted	PREDICTED: Rattus norvegicus Ewing sarcoma breakpoint region 1 (predicted) (Ewsr1_predicted), mRNA.	3450717	XM_237930.3	XM_237930.3	S	1973	ATAAAGGCGAGCACCGTCAGGAACGCAGAGACCGGCCCTACTAGAGACCT
5360017	ILMN_51864	0.0848995	7.57395	2.1235	0.0493521	0.276877	-4.14142	L	GI_62667242-S	LOC363495	PREDICTED: Rattus norvegicus similar to AI448196 protein (LOC363495), mRNA.	5360017	XM_343818.2	XM_343818.2	S	6396	GTGCCAAGAAACTTAGAGCCTTAGCAGCAGATTGTAGTGACCCAGAGGTG
1340070	ILMN_50144	-0.135156	9.5957	-2.12286	0.049413	0.276877	-4.14249	L	GI_56605753-S	Lrrc5	Rattus norvegicus leucine-rich repeat-containing 5 (Lrrc5), mRNA.	1340070	NM_001008338.1	NM_001008338.1	S	2843	GGAGTAGATAAGCCCTTTAAGCAGAACGCGGCGCACGGAGGCTGGTAGCA	integral to membrane [goid 16021] [evidence IEA]	MGC93739
1450014	ILMN_54728	-0.0814048	9.81774	-2.12285	0.0494142	0.276877	-4.14251	L	GI_62654841-S	Plekhb2_predicted	PREDICTED: Rattus norvegicus pleckstrin homology domain containing, family B (evectins) member 2 (predicted) (Plekhb2_predicted), mRNA.	1450014	XM_217372.3	XM_217372.3	S	2945	CTCAGATCATCCCTTGCCAAGAGGGCTCGTCTTAGGTCGCTAGTGCCCAC
3130138	ILMN_52196	0.0482014	7.29977	2.12224	0.0494715	0.276913	-4.14351	L	GI_62718662-S	LOC501447	PREDICTED: Rattus norvegicus similar to RIKEN cDNA 4930555G01 (LOC501447), mRNA.	3130138	XM_576858.1	XM_576858.1	S	651	TAGACCAGGACAAGATCTCCCTTGGTGAGAAGTGGTACAGGAGGAGAACA
1050008	ILMN_51038	0.150454	12.4341	2.12171	0.0495226	0.277057	-4.1444	L	GI_18426829-S	Cfh	Rattus norvegicus complement component factor H (Cfh), mRNA.	1050008	NM_130409.1	NM_130409.1	S	4054	GTTGTAGGTTCTGATTCACAGTGAGTGGAAGACACACTGACTCTGACTTC	complement activation [goid 6956] [evidence IEA]; complement activation, alternative pathway [goid 6957] [evidence IEA]; regulation of complement activation [goid 30449] [pmid 12374811] [evidence IDA]; protein binding [goid 5515] [pmid 12121434] [evidence IDA]
2340079	ILMN_48166	0.189892	12.862	2.1213	0.0495617	0.277133	-4.14509	L	GI_31542121-S	Aldh1a1	Rattus norvegicus aldehyde dehydrogenase family 1, member A1 (Aldh1a1), mRNA.	2340079	NM_022407.3	NM_022407.3	S	1826	GGTGAGGAGGACCAGTCGTGATTTAAGCTCTGTCCCTCTGTGACCCCTTG	aldehyde metabolism [goid 6081] [evidence IEA]; metabolism [goid 8152] [evidence IEA]; retinal metabolism [goid 42574] [evidence IEA]; retinoic acid metabolism [goid 42573] [evidence IEA]; androgen binding [goid 5497] [evidence IEA]; oxidoreductase activity [goid 16491] [evidence IEA]; 3-chloroallyl aldehyde dehydrogenase activity [goid 4028] [pmid 8543180] [evidence TAS]; retinal dehydrogenase a…	AHD2; Aldh1; Aldh2
2710546	ILMN_161719	-0.0757076	10.8787	-2.11996	0.0496896	0.277421	-4.14732	L	GI_27659491-S	LOC292072	Rattus norvegicus similar to Adenine phosphoribosyltransferase (APRT) (LOC292072), mRNA.	2710546	GI_27659491	XM_214704.1	S	789	GCCTATGGATCACCTGGAACCTTGCATTTTGTACGCTTGCCACACCCTCG
3060450	ILMN_53801	-0.112403	13.1535	-2.11957	0.049727	0.277487	-4.14797	L	GI_42475952-S	Atp6v0c	Rattus norvegicus ATPase, H+ transporting, V0 subunit C (Atp6v0c), mRNA.	3060450	NM_130823.2	NM_130823.2	S	1012	TAGTAGACTGTTGCCTTGTGGGGTTCCTGTTGCTGAGACTCCTTGGATGG	proton transport [goid 15992] [evidence IEA]; lysosomal lumen acidification [goid 7042] [evidence IEA]; ATP biosynthesis [goid 6754] [evidence IEA]; vacuolar acidification [goid 7035] [evidence IEA]; hydrogen transport [goid 6818] [evidence IEA]; transport [goid 6810] [evidence IEA]; ATP synthesis coupled proton transport [goid 15986] [evidence IEA]; ion transport [goid 6811] [evidence IEA]; hydr…	Atp6l
6620408	ILMN_49398	0.0722143	8.13751	2.11544	0.0501235	0.278985	-4.15483	L	GI_51948477-S	Farslb	Rattus norvegicus phenylalanine-tRNA synthetase-like, beta subunit (Farslb), mRNA.	6620408	NM_001004252.1	NM_001004252.1	S	1913	GCGCAGCGGCAGTAGGCCAGCTTGTGGAAGAGCCGTGTGTTTCTGTATGT		MGC94847
380133	ILMN_50817	0.0718557	7.49363	2.11478	0.050187	0.279151	-4.15593	L	GI_62658838-S	Ddx55_predicted	PREDICTED: Rattus norvegicus DEAD (Asp-Glu-Ala-Asp) box polypeptide 55 (predicted) (Ddx55_predicted), mRNA.	380133	XM_222149.3	XM_222149.3	S	1944	AGAACAGTCCGGCTGACAGAGTCAGGTGTCTCGGACTCAGAAGAGGACAG
3140008	ILMN_52540	-0.0396366	7.2288	-2.11306	0.0503534	0.279151	-4.15879	L	GI_62652567-S	LOC315059	PREDICTED: Rattus norvegicus similar to KIAA1882 protein (predicted) (LOC315059), mRNA.	3140008	XM_235402.3	XM_235402.3	S	5686	GCGCCAGAAACAACTCTGAACTTGTCCTACATGCCAGTGAGTGCCAGCGG
4610390	ILMN_53776	0.0518591	7.69853	2.11301	0.0503578	0.279151	-4.15887	L	GI_62662477-S	LOC498610	PREDICTED: Rattus norvegicus similar to transcription elongation factor B (SIII), polypeptide 1 (LOC498610), mRNA.	4610390	XM_573888.1	XM_573888.1	S	46	CTAGATCACTGCTTCTCGGCCTCACCAGGAAACTAGTAAGTTCCTCTGGG
1780181	ILMN_53583	0.0697845	8.73747	2.10981	0.0506689	0.280697	-4.16419	L	GI_62655270-S	Mrpl44_predicted	PREDICTED: Rattus norvegicus mitochondrial ribosomal protein L44 (predicted) (Mrpl44_predicted), mRNA.	1780181	XM_217450.3	XM_217450.3	S	849	CGCAGAGGGACCTGGGGAAACTGTACTTGTTGCAGAGGAAGAAGCGGCAC
3710446	ILMN_54120	-0.0420186	7.23413	-2.10934	0.0507147	0.280697	-4.16497	L	GI_62660764-S	Aebp1_predicted	PREDICTED: Rattus norvegicus AE binding protein 1 (predicted) (Aebp1_predicted), mRNA.	3710446	XM_223583.3	XM_223583.3	S	3572	AATTCTACCCACTACCGCTGCGGGCTGGGAGGAGTCAGAGACTGAGACCT
2510280	ILMN_51556	-0.1977	8.45467	-2.1079	0.0508548	0.281187	-4.16735	L	GI_62656160-S	Rasd1	PREDICTED: Rattus norvegicus RAS, dexamethasone-induced 1 (Rasd1), mRNA.	2510280	XM_340809.2	XM_340809.2	S	1299	TGTGGGGCCAGGACTAACAGGGCATTATCTCGTCTGTGATTGGTGTTGCC
3450315	ILMN_53116	0.125931	8.40941	2.10519	0.0511199	0.282223	-4.17184	L	GI_62643080-S	Zfr_predicted	PREDICTED: Rattus norvegicus zinc finger RNA binding protein (predicted) (Zfr_predicted), mRNA.	3450315	XM_345169.2	XM_345169.2	S	2413	GGAAACGAAGAAGGGATAGTGATGGAGTGGATGGATTTGAAGCTGAGGGG
2260020	ILMN_54073	0.0455559	7.35879	2.10392	0.0512446	0.282691	-4.17395	L	GI_62640784-S	Blm_predicted	PREDICTED: Rattus norvegicus Bloom syndrome (predicted) (Blm_predicted), mRNA.	2260020	XM_218837.3	XM_218837.3	S	5137	GATCCCGCTCAGCCTCGTGTGCTTCTCAGGCAACATCAGCAGCCAGTAGA
6450520	ILMN_48234	-0.0666476	7.66221	-2.10216	0.0514179	0.283141	-4.17686	L	GI_31341320-S	Ncstn	Rattus norvegicus nicastrin (Ncstn), mRNA.	6450520	NM_174864.2	NM_174864.2	S	1916	GAGCTCCACAGAATACTCTACGTGGGCCGAGAGCCGCTGGAAAGATATCC	protein processing [goid 16485] [pmid 12736250] [evidence IEP]; peptidase activity [goid 8233] [pmid 12736250] [evidence IPI]; integral to membrane [goid 16021] [evidence IEA]; lysosomal membrane [goid 5765] [pmid 12736250] [evidence IDA]
4010364	ILMN_51460	-0.0523115	7.46776	-2.09941	0.0516907	0.284181	-4.18143	L	GI_62656158-S	LOC497914	PREDICTED: Rattus norvegicus similar to Mediator of RNA polymerase II transcription, subunit 9 homolog (LOC497914), mRNA.	4010364	XM_573101.1	XM_573101.1	S	2580	CCCTGAGCTCCTCCCACTCCCACTATCAGCATGGCATCAGGTACATACTG
4670053	ILMN_55664	0.232796	8.65872	2.09895	0.0517357	0.284181	-4.18218	L	GI_57528424-S	Sfrs2	Rattus norvegicus similar to splicing factor, arginine/serine-rich 2 (Sfrs2), mRNA.	4670053	NM_001009720.1	NM_001009720.1	S	852	GCCGCTTAACAGAGGACTTTGGGGGAAAGGACCACAAACTCAGTCCATCG		MGC73009
5700102	ILMN_54337	-0.0431207	7.20518	-2.09582	0.0520469	0.285272	-4.18736	L	GI_62639422-S	LOC308519	PREDICTED: Rattus norvegicus similar to hypothetical protein FLJ32949 (predicted) (LOC308519), mRNA.	5700102	XM_218514.3	XM_218514.3	S	2863	ACGTCGCCAATGGACATGAGATGGATGGGCCAGGAGAGAGTGACCCTGAC
1170035	ILMN_48224	0.0861272	8.10057	2.09564	0.0520653	0.285272	-4.18766	L	GI_56090356-S	MGC94648	Rattus norvegicus similar to Hypothetical protein MGC48332 (MGC94648), mRNA.	1170035	NM_001007759.1	NM_001007759.1	S	1448	CCCGTTTCTACTGTGGATCTTTGGTGGCTAACTTGAGGGCCCGAATGGTC		Mar-03
5700601	ILMN_49169	0.0450125	7.37603	2.09492	0.052137	0.285521	-4.18885	L	GI_50054292-S	Vamp2	Rattus norvegicus vesicle-associated membrane protein 2 (Vamp2), mRNA.	5700601	NM_012663.2	NM_012663.2	S	2003	AACTGTGGTGTGAAAGGGTAGGAGAGATGCTGGGGGTGGGGGTGCTTGTG	regulation of exocytosis [goid 17157] [evidence IEA]; calcium ion-dependent exocytosis [goid 17156] [evidence IEA]; synaptic vesicle exocytosis [goid 16079] [evidence IEA]; vesicle-mediated transport [goid 16192] [evidence IEA]; phospholipid binding [goid 5543] [evidence IEA]; SNARE binding [goid 149] [evidence IEA]; calmodulin binding [goid 5516] [evidence IEA]; kinesin complex [goid 5871] [evid…	SYB; Syb2; RATVAMPB; RATVAMPIR
6220050	ILMN_48205	-0.0776649	8.7167	-2.0929	0.0523397	0.2858	-4.19219	L	GI_62652925-S	RGD1306274_predicted	PREDICTED: Rattus norvegicus similar to hypothetical protein BC002942 (predicted) (RGD1306274_predicted), mRNA.	6220050	XM_235561.3	XM_235561.3	S	2452	CGCTAGTCACCTTCTACTCTCTTGGCAACCAACCCAGAGTGGGCCTGTGG
2630025	ILMN_50309	0.0959811	8.02637	2.0923	0.0523996	0.2858	-4.19318	L	GI_62666812-S	LOC302671	PREDICTED: Rattus norvegicus similar to Adapter-related protein complex 1 sigma 1B subunit (Sigma-adaptin 1B) (Adaptor protein complex AP-1 sigma-1B subunit) (Golgi adaptor HA1/AP1 adaptin sigma-1B subunit) (Clathrin assembly protein complex 1 sigma-1B small chain) (Sigma 1B s... (LOC302671), mRNA.	2630025	XM_217618.3	XM_217618.3	S	2290	GCAGACTTGACAGCAGCTCCCTATCCTTTCATGTCACTGCCTAGTCGTCG
450563	ILMN_54603	0.0407259	7.27168	2.09157	0.0524731	0.2858	-4.19439	L	GI_62638538-S	Pnldc1_predicted	PREDICTED: Rattus norvegicus poly(A)-specific ribonuclease (PARN)-like domain containing 1 (predicted) (Pnldc1_predicted), mRNA.	450563	XM_341756.2	XM_341756.2	S	1296	TAAGGATGCCCGCAGTGTCTTGAAGGAATACAGGAGCCACCCAACCCTGC
5550452	ILMN_51330	0.0754538	7.40308	2.08864	0.0527677	0.28659	-4.19922	L	GI_62641654-S	LOC499294	PREDICTED: Rattus norvegicus LOC499294 (LOC499294), mRNA.	5550452	XM_579943.1	XM_579943.1	S	109	AGATTCAGATAAGATTCTTCAGGCAGGACACAGAACAGCCAGACCTGCTG
3060037	ILMN_50109	0.0824572	12.5747	2.08509	0.0531275	0.288017	-4.20508	L	GI_34866565-S	LOC299935	PREDICTED: Rattus norvegicus similar to ribosomal protein L31 (LOC299935), mRNA.	3060037	XM_213094.2	XM_213094.2	S	36	GGCCGTTCTGCCATCAACGAGGTGGTGACCCAAGAATACACCATCAACAC
4590717	ILMN_54283	0.0550743	7.27494	2.085	0.0531368	0.288017	-4.20523	L	GI_62653464-S	RICS_predicted	PREDICTED: Rattus norvegicus RhoGAP involved in beta-catenin-N-cadherin and NMDA receptor signaling (predicted) (RICS_predicted), mRNA.	4590717	XM_236020.3	XM_236020.3	S	5128	CAGCAAGCGCCAGAGCAGTGTGACTGTCGTGTCCCAGTACGATAACCTGG
6380605	ILMN_51397	0.184045	8.00233	2.08313	0.0533272	0.288533	-4.20831	L	GI_13928809-S	Sart1	Rattus norvegicus squamous cell carcinoma antigen recognized by T-cells 1 (Sart1), mRNA.	6380605	NM_031596.1	NM_031596.1	S	2288	CAGGGAAGATGAAGACTGAGCGGCGGATGAAGAAGCTGGATGAGGAGGCG
7050592	ILMN_50368	0.0984507	8.99272	2.08138	0.0535062	0.288927	-4.2112	L	GI_62652521-S	Rnf139_predicted	PREDICTED: Rattus norvegicus ring finger protein 139 (predicted) (Rnf139_predicted), mRNA.	7050592	XM_235338.3	XM_235338.3	S	1740	GATGCTGCTGGATCTGACCGAGAAATGAACGAGGATGACAGTACAGACTG
460017	ILMN_49458	-0.0776274	9.08564	-2.0807	0.0535751	0.289009	-4.21231	L	GI_34872275-S	LOC360258	PREDICTED: Rattus norvegicus protein serine-threonine phosphatase catalytic subunit PP-1b (LOC360258), mRNA.	460017	XM_346435.1	XM_346435.1	S	1306	GCTGTACACCTTGGCAGTTTATCCTGTCCGAGGGGAAAGTGTACAATTGA
3190390	ILMN_48594	0.419586	10.3155	2.08023	0.0536234	0.289009	-4.21308	L	GI_56799418-S	Dusp6	Rattus norvegicus dual specificity phosphatase 6 (Dusp6), mRNA.	3190390	NM_053883.2	NM_053883.2	S	2604	ATGCTCGCCCATTCAACGGGTGGGATGCGACAGGTTGTGAGGAAGGGAAA	cell differentiation [goid 30154] [pmid 8631996] [evidence IEP]; protein amino acid dephosphorylation [goid 6470] [evidence IEA]; calcium-dependent protein serine/threonine phosphatase activity [goid 4723] [evidence IEA]; protein serine/threonine phosphatase activity [goid 4722] [evidence IEA]; protein tyrosine/serine/threonine phosphatase activity [goid 8138] [pmid 8631996] [evidence IDA]; prote…	MGC93276
460168	ILMN_51263	-0.145704	9.35636	-2.07966	0.0536821	0.289182	-4.21403	L	GI_62653864-S	Rora_predicted	PREDICTED: Rattus norvegicus RAR-related orphan receptor alpha (predicted) (Rora_predicted), mRNA.	460168	XM_217192.3	XM_217192.3	S	2232	CACCGATTATTGCCGGTCAGCAGGATGGCGTGGAAAGGGGCTCCATAAGC
510471	ILMN_51888	-0.192414	11.6019	-2.07833	0.0538184	0.289773	-4.21621	L	GI_47575860-S	Slc37a4	Rattus norvegicus solute carrier family 37 (glycerol-6-phosphate transporter), member 4 (Slc37a4), mRNA.	510471	NM_031589.2	NM_031589.2	S	1981	GAGGAGGCCACCACTCTCATCAGTACCCTGGGACAAAAGGGAGGAATGTA	transport [goid 6810] [evidence IEA]; glycogen metabolism [goid 5977] [pmid 9822626] [evidence NAS]; glucose metabolism [goid 6006] [evidence IEA]; transporter activity [goid 5215] [evidence IEA]; endoplasmic reticulum [goid 5783] [evidence IEA]; microsome [goid 5792] [evidence IEA]; integral to membrane [goid 16021] [evidence IEA]; membrane [goid 16020] [evidence IEA]	G6pt1
2190181	ILMN_49783	-0.0566774	7.22505	-2.07545	0.0541159	0.290491	-4.22096	L	GI_60223066-S	RGD1310136_predicted	PREDICTED: Rattus norvegicus similar to kaiso protein; zinc finger transcription factor Kaiso (predicted) (RGD1310136_predicted), mRNA.	2190181	XM_236553.2	XM_236553.2	S	3599	CTCCGATCTCTTGGAGAGTCAACCTTGCACTGATTCGGAAGACAGCGACC
70358	ILMN_52038	0.0638009	7.3934	2.07292	0.0543781	0.291489	-4.22512	L	GI_56090338	MGC95014	Rattus norvegicus hypothetical LOC302941 (MGC95014), mRNA.	70358	NM_001007668.1	NM_001007668.1	S	1048	CCTAGTTTATGGGGCAGCTGGACTTTGCATGTTAGAGTGAGCCCCAAGCC
1990563	ILMN_54004	-0.0556355	7.31911	-2.07201	0.0544721	0.291794	-4.2266	L	GI_62648590-S	LOC297806	PREDICTED: Rattus norvegicus similar to protein tyrosine phosphatase 4a2 (LOC297806), mRNA.	1990563	XM_232654.2	XM_232654.2	S	570	AGGCCCCGAACACGATCACGCTTCAAGGATTCCACGGTGTACTGTTGCAT
2630168	ILMN_49998	-0.0668307	7.3997	-2.07186	0.0544885	0.291794	-4.22686	L	GI_62642077-S	LOC365436	PREDICTED: Rattus norvegicus similar to RAN, member RAS oncogene family (LOC365436), mRNA.	2630168	XM_577860.1	XM_577860.1	S	110	AAAGTATGTGGCTACTCTGGGTGTGAAGGTGCCCCCGCTCGTCTTCCAGA
1690041	ILMN_49808	-0.106178	8.229	-2.06988	0.0546945	0.292609	-4.23011	L	GI_62665924-S	LOC171120	PREDICTED: Rattus norvegicus Pr2 protein (LOC171120), mRNA.	1690041	XM_228122.3	XM_228122.3	S	7011	AGAGCCTGCACTCTGGTTCAGTTCCTTGGAGATGCCATTGTCCTGCCAGC
270437	ILMN_161726	-0.0476561	7.38768	-2.06931	0.054754	0.292783	-4.23105	L	GI_27663761-S	LOC300141		270437	GI_27663761	XM_217015.1	S	263	CCGTGCAAGGGAGACTGGGTAGAGGCTGAATATTGGATCAGGCCAGGGAC
580050	ILMN_49464	-0.0642732	7.32748	-2.0659	0.0551114	0.293576	-4.23665	L	GI_62661984-S	Rb1	PREDICTED: Rattus norvegicus retinoblastoma 1 (Rb1), mRNA.	580050	XM_344434.2	XM_344434.2	S	2683	AAAGAAGTGCTGAAGGCGGCAATCCCCCCAAACCCCTGAAGAAGCTGCGC
4540102	ILMN_54877	-0.0346524	7.27263	-2.06585	0.0551162	0.293576	-4.23672	L	GI_52353307-S	Tpm3	Rattus norvegicus tropomyosin 3, gamma (Tpm3), transcript variant 1, mRNA.	4540102	NM_057208.2	NM_057208.2	S	1005	CTGCAGCCCTCTCACCTGTATACTGACTGTAGGGTTTGCTCACCTGCATG	muscle development [goid 7517] [evidence IEA]; regulation of muscle contraction [goid 6937] [evidence IEA]; actin binding [goid 3779] [evidence IEA]; muscle thin filament tropomyosin [goid 5862] [evidence IEA]; cytoskeleton [goid 5856] [evidence IEA]	Tpm5; TM30nm
70279	ILMN_48105	0.0588882	7.65372	2.06518	0.0551874	0.293576	-4.23783	L	GI_61556923-S	Rg9mtd3_predicted	PREDICTED: Rattus norvegicus RNA (guanine-9-) methyltransferase domain containing 3 (predicted) (Rg9mtd3_predicted), mRNA.	70279	XM_216404.3	XM_216404.3	S	1072	GGCAGTGGCACACACTTGCCTCCACATGCTGTCTTGGATCTTTGAAAGCC
1190398	ILMN_55334	0.0839331	13.544	2.06341	0.0553734	0.294112	-4.24072	L	GI_56606052-S	Rpl9	Rattus norvegicus ribosomal protein L9 (Rpl9), mRNA.	1190398	NM_001007598.2	NM_001007598.2	S	574	GAGAAGGGAACCGTCCAGCAGCCTGACGAATGAGACCTCAGTTTCCTAGC	protein biosynthesis [goid 6412] [evidence IEA]; ribosome biogenesis [goid 7046] [evidence IEA]; structural constituent of ribosome [goid 3735] [evidence IEA]; RNA binding [goid 3723] [evidence IEA]; ribosome [goid 5840] [evidence IEA]; cytosolic ribosome (sensu Eukaryota) [goid 5830] [evidence IEA]; intracellular [goid 5622] [evidence IEA]
3710575	ILMN_53575	0.246692	14.5611	2.06334	0.0553808	0.294112	-4.24084	L	GI_61097892-S	Mt1a	Rattus norvegicus Metallothionein (Mt1a), mRNA.	3710575	NM_138826.2	NM_138826.2	S	239	CACGTGCTGTGCCTGAAGTGACGAACAGTGCTGCTGCCCTCAGGTGTAAA	zinc ion homeostasis [goid 6882] [evidence IEA]; nitric oxide mediated signal transduction [goid 7263] [evidence IEA]; zinc ion binding [goid 8270] [evidence IEA]; copper ion binding [goid 5507] [evidence IEA]; metal ion binding [goid 46872] [evidence IEA]; cytosol [goid 5829] [evidence IEA]; lysosome [goid 5764] [evidence IEA]	Mt
2810392	ILMN_161824	-0.0920787	8.52397	-2.06223	0.055498	0.294478	-4.24266	L	GI_34859776-S	LOC362011	Rattus norvegicus similar to RIKEN cDNA 2610318G18 (LOC362011), mRNA.	2810392	GI_34859776	XM_342310.1	S	205	GGCCTTAGCTTCCTTCCGTCGGCCCTTGTAATTTGGACATTTGCTACCTT
1400368	ILMN_48697	0.0449912	7.37086	2.06212	0.0555098	0.294478	-4.24284	L	GI_62643915-S	LOC365875	PREDICTED: Rattus norvegicus similar to CGI-143 protein (predicted) (LOC365875), mRNA.	1400368	XM_345253.2	XM_345253.2	S	551	GTACGGACCAGGGCTTCTGCCCTTTCTGCTAATGTACACCATGCAAAGGC
3990440	ILMN_52184	-0.0533185	7.47004	-2.06131	0.0555953	0.294596	-4.24416	L	GI_62643533	RGD1308217_predicted	PREDICTED: Rattus norvegicus similar to Veph-A (predicted) (RGD1308217_predicted), mRNA.	3990440	XM_342256.2	XM_342256.2	S	2086	CTTCAGCGAAACAGCAGGGGCATGGCAATGCTTCATGTGTAACAACCCCG
4070039	ILMN_49630	-0.127833	8.83634	-2.05914	0.0558261	0.295038	-4.24773	L	GI_62662634-S	LOC497706	PREDICTED: Rattus norvegicus hypothetical gene supported by NM_031819 (LOC497706), mRNA.	4070039	XM_579538.1	XM_579538.1	S	14398	AGCGTCGTCGCCTAGCACCGATTTTCTGATGTAACCAGGGTTTCATACCG
6770180	ILMN_52650	-0.120384	7.60148	-2.05865	0.0558776	0.295086	-4.24852	L	GI_62661326-S	LOC498495	PREDICTED: Rattus norvegicus similar to angiogenin ribonuclease 2 (LOC498495), mRNA.	6770180	XM_573757.1	XM_573757.1	S	538	TACATCGCAGAGACGGTTCGGCTCTCCATTGATGCCCACCGGAAGTCCAT
4570484	ILMN_54340	0.0716982	8.51519	2.05854	0.0558893	0.295086	-4.2487	L	GI_62641715-S	Fbxl11_predicted	PREDICTED: Rattus norvegicus F-box and leucine-rich repeat protein 11 (predicted) (Fbxl11_predicted), mRNA.	4570484	XM_341983.2	XM_341983.2	S	6510	GGGAGCTCAGGATGGTGGCAGATGGACTGAAGCCCTTGCTGGGTCTTACT
4480403	ILMN_48487	0.076048	7.92223	2.05708	0.0560453	0.295337	-4.25109	L	GI_34881030-S	LOC364059	PREDICTED: Rattus norvegicus similar to 60S ribosomal protein L34 (LOC364059), mRNA.	4480403	XM_344177.1	XM_344177.1	S	221	CAAGCACGTCAGCAGGACCTATGGTGACTCCACGTGTGCCGTGTGTCCAT
6020672	ILMN_49660	0.090724	8.51011	2.05496	0.0562721	0.296101	-4.25456	L	GI_31342368-S	Myst2	Rattus norvegicus MYST histone acetyltransferase 2 (Myst2), mRNA.	6020672	NM_181081.2	NM_181081.2	S	3221	TCACTGTGGGTTGGAGGGAGCTGATTTTAAGCATGTTCAGTGGCGGCTCC	regulation of transcription, DNA-dependent [goid 6355] [evidence IEA]; DNA replication [goid 6260] [evidence IEA]; transcription factor activity [goid 3700] [evidence IEA]; zinc ion binding [goid 8270] [evidence IEA]; H3/H4 histone acetyltransferase activity [goid 4406] [evidence IEA]; transferase activity [goid 16740] [evidence IEA]; protein binding [goid 5515] [evidence IEA]; nucleus [goid 5634…
2190433	ILMN_53994	-0.036161	7.53724	-2.05465	0.0563048	0.296131	-4.25506	L	GI_62645339-S	Itgav_predicted	PREDICTED: Rattus norvegicus integrin, alpha V (vitronectin receptor, alpha polypeptide, antigen CD51) (predicted) (Itgav_predicted), mRNA.	2190433	XM_230950.3	XM_230950.3	S	3261	TACTGTGTGGGGCTTCTCTCTGCGGTGTTACGTTAGGGCAGGTAGGATTG
5910202	ILMN_50678	-0.0819467	7.78499	-2.05375	0.056402	0.29629	-4.25655	L	GI_38454219-S	Hla-dma	Rattus norvegicus major histocompatibility complex, class II, DM alpha (Hla-dma), mRNA.	5910202	NM_198741.1	NM_198741.1	S	611	CGACCTTTACTCCTGCACTGTGACGCACGAGATTGACCGCTACACGGCAA	antigen presentation, exogenous peptide antigen [goid 48005] [evidence ISS]; antigen processing, exogenous antigen via MHC class II [goid 19886] [evidence ISS]; MHC class II protein complex [goid 42613] [pmid 11685465] [evidence ISS]	RT1-DMa; RT1.DMa
3130014	ILMN_48867	-0.0543841	7.47321	-2.0529	0.0564928	0.29629	-4.25793	L	GI_62648486-S	LOC500378	PREDICTED: Rattus norvegicus similar to Protein HT031 homolog (LOC500378), mRNA.	3130014	XM_575736.1	XM_575736.1	S	737	TAAGAAGAGGTGGTGTTCGAGGTCGTGGAGGTCCTGGGAGAGGGGGCCTA
610180	ILMN_51306	0.0809678	8.0394	2.05106	0.0566908	0.296698	-4.26093	L	GI_21326446-S	Ehd4	Rattus norvegicus EH-domain containing 4 (Ehd4), mRNA.	610180	NM_139324.1	NM_139324.1	S	3272	GGACACACACAGGTGAACATTTGATCCTGGGGCTGTAACTGAATGTGGGC	calcium ion binding [goid 5509] [evidence IEA]; ATP binding [goid 5524] [evidence IEA]	Past2; MGC91469
110725	ILMN_48477	0.0653364	8.35229	2.0509	0.0567084	0.296698	-4.2612	L	GI_62655189-S	Smarcal1_predicted	PREDICTED: Rattus norvegicus Swi/SNF related matrix associated, actin dependent regulator of chromatin, subfamily a-like 1 (predicted) (Smarcal1_predicted), mRNA.	110725	XM_237241.3	XM_237241.3	S	2725	GCTCGCAGGAGCTAGGAGATATCACAGATGAGAACGCCTTGGCAGACAGC
6760112	ILMN_49599	-0.0436928	7.19518	-2.05074	0.0567258	0.296698	-4.26146	L	GI_62648502-S	LOC500382	PREDICTED: Rattus norvegicus similar to 40S ribosomal protein S4, X isoform (LOC500382), mRNA.	6760112	XM_575740.1	XM_575740.1	S	172	ACAAGGGTCTCCTTGCTGTTCATTGTATTACACCTGAGGAGGCCAAGTAC
5290037	ILMN_47715	-0.0448846	7.31031	-2.05028	0.0567758	0.296698	-4.26222	L	GI_62638860-S	Zfp580_predicted	PREDICTED: Rattus norvegicus zinc finger protein 580 (predicted) (Zfp580_predicted), mRNA.	5290037	XM_218196.3	XM_218196.3	S	877	CTGTCTAGCTGTGTGATGTAGACCAAAGTTGTTGCCCCTCTGGGCCTGGG
4920133	ILMN_51547	-0.0355843	7.21712	-2.0501	0.0567943	0.296698	-4.2625	L	GI_62652545-S	Zfp406_predicted	PREDICTED: Rattus norvegicus zinc finger protein 406 (predicted) (Zfp406_predicted), mRNA.	4920133	XM_343255.2	XM_343255.2	S	3560	GAACTGGGTTCAGAGACTCACGATGCTGCTGCCGTGGCCTCCGTGGTTGC
5290598	ILMN_55247	-0.0477485	7.4288	-2.04874	0.0569421	0.297062	-4.26473	L	GI_19923708-S	Kcnk10	Rattus norvegicus potassium channel, subfamily K, member 10 (Kcnk10), mRNA.	5290598	NM_023096.2	NM_023096.2	S	2974	GACACACCGAGGAGGACCATGGCATCTTTCCATCTCAGGGCTTCCTGTCC	signal transduction [goid 7165] [evidence IEA]; potassium ion transport [goid 6813] [evidence IEA]; ion transport [goid 6811] [evidence IEA]; voltage-gated ion channel activity [goid 5244] [evidence IEA]; potassium channel activity [goid 5267] [pmid 10747911] [evidence IDA]; membrane fraction [goid 5624] [evidence IEA]; integral to plasma membrane [goid 5887] [evidence IEA]; integral to membrane …	TREK2
4150551	ILMN_48038	0.0952777	10.0326	2.0487	0.0569458	0.297062	-4.26479	L	GI_62659438	Glrx2_predicted	PREDICTED: Rattus norvegicus glutaredoxin 2 (thioltransferase) (predicted) (Glrx2_predicted), mRNA.	4150551	XM_213890.2	XM_213890.2	S	564	GGCCGACACTCACAGGCTTCACAAAGAAGGGAAATTGCTGCCTCTGGTTC
1850411	ILMN_51186	-0.0751497	7.50732	-2.04841	0.0569777	0.297086	-4.26527	L	GI_62339391-S	Kpna3_predicted	PREDICTED: Rattus norvegicus karyopherin (importin) alpha 3 (predicted) (Kpna3_predicted), mRNA.	1850411	XM_341335.2	XM_341335.2	S	2175	CCAGATGGCCACCAAGCGATAAGACAGCAAGCAACAGAAGGCTCCCAGCA
2850647	ILMN_55629	0.0550437	7.28625	2.04747	0.0570799	0.297477	-4.26681	L	GI_62642252	Pycs_predicted	PREDICTED: Rattus norvegicus pyrroline-5-carboxylate synthetase (glutamate gamma-semialdehyde synthetase) (predicted) (Pycs_predicted), mRNA.	2850647	XM_342048.2	XM_342048.2	S	2347	TCCGGCCTCCTTGTGTGTGTCTGTCTCTGTTACTGGGGCTGAATCTGGGG
5420427	ILMN_51174	0.149886	8.22703	2.04522	0.0573245	0.298466	-4.27048	L	GI_62656867-S	LOC303471	PREDICTED: Rattus norvegicus similar to Stathmin (Phosphoprotein p19) (pp19) (Oncoprotein 18) (Op18) (Leukemia-associated phosphoprotein p18) (pp17) (Prosolin) (Metablastin) (Pr22 protein) (LOC303471), mRNA.	5420427	XM_220874.2	XM_220874.2	S	735	CACTTGGGCACACTCGGTGTGCTGGGTTAAGGGCTAGAGCTGTATTGGCT
6590021	ILMN_50422	0.0384151	7.21064	2.04413	0.0574433	0.298907	-4.27225	L	GI_62640706-S	LOC308742	PREDICTED: Rattus norvegicus similar to multiple C2-domains with two transmembrane regions 2 (LOC308742), mRNA.	6590021	XM_218795.3	XM_218795.3	S	3588	CGCCACAGATGGGGATGCCTTGATTACACAGGAAGGCTGCGACTGCACAG
6290592	ILMN_53649	0.0426794	7.329	2.04394	0.0574642	0.298907	-4.27257	L	GI_62649033-S	LOC313202	PREDICTED: Rattus norvegicus similar to RIKEN cDNA E130308A19 (predicted) (LOC313202), mRNA.	6290592	XM_232943.3	XM_232943.3	S	2747	CCGCTTTCCTGCTCACGCAGTGTTTTGAGCCAGATGAGAAAGTGGCGCCG
2370102	ILMN_49719	0.0866115	9.36922	2.04281	0.0575876	0.299263	-4.27441	L	GI_13929103-S	Apba3	Rattus norvegicus amyloid beta (A4) precursor protein-binding, family A, member 3 (Apba3), mRNA.	2370102	NM_031781.1	NM_031781.1	S	1672	TGGCCATGCCCCACGCGCGCATTATCCAGCTGCTCACAGAGACAAGAGAA	intracellular signaling cascade [goid 7242] [evidence IEA]; intracellular protein transport [goid 6886] [evidence IEA]; transport [goid 6810] [evidence IEA]; protein transport [goid 15031] [evidence IEA]; protein transporter activity [goid 8565] [evidence IEA]; protein binding [goid 5515] [evidence IEA]; membrane [goid 16020] [evidence IEA]	Mint3
6760500	ILMN_49962	-0.134946	9.23099	-2.0416	0.05772	0.29952	-4.27638	L	GI_47087080-S	Bat5	Rattus norvegicus HLA-B associated transcript 5 (Bat5), mRNA.	6760500	NM_212531.1	NM_212531.1	S	1623	CATGAGTGTAGATGGACGGAGGCAACTGGCGCTGTTTCTGGCTCGGAAGC		NG26
5080048	ILMN_48560	-0.128896	13.7544	-2.04135	0.0577471	0.29952	-4.27678	L	GI_6981137-A	Kng1	Rattus norvegicus kininogen 1 (Kng1), mRNA.	7000601	NM_012696.1	NM_012696.1	S	607	CTACTCCATTGTGCAAACAAATTGTTCAAAGGAGGATTTTCCTTCCCTCC	blood coagulation [goid 7596] [evidence IEA]; inflammatory response [goid 6954] [evidence IEA]; regulation of blood pressure [goid 8217] [evidence IEA]; cysteine protease inhibitor activity [goid 4869] [evidence IEA]; extracellular space [goid 5615] [evidence IEA]	Kng; Tkg; Kngk; Kngt; TKG6; KINKG; KINKH; Kngt1; KINT1G; RATTKG6; MGC93589; RATKINKG; RATKINKH; RATKINT1G
2850537	ILMN_50733	0.0508183	7.48253	2.04056	0.0578337	0.299827	-4.27807	L	GI_51036647-S	Bok	Rattus norvegicus Bcl-2-related ovarian killer protein (Bok), mRNA.	2850537	NM_017312.2	NM_017312.2	S	1117	GAAGGTGGCTAACGCAGAAGCTGCCAGGGGTGTTTACTGTCCCTAAAGGC	apoptosis [goid 6915] [evidence IEA]; regulation of apoptosis [goid 42981] [evidence IEA]; induction of apoptosis [goid 6917] [evidence IEA]
4230524	ILMN_52726	0.0737447	7.48368	2.03877	0.058031	0.300706	-4.28099	L	GI_56090567	Fbxo30	Rattus norvegicus F-box only protein 30 (Fbxo30), mRNA.	4230524	NM_001007690.1	NM_001007690.1	S	2389	CCCGTACTGTAAAACTGTGACTTCACTTGCACAGCATGCAAGCAGCTGGC		MGC94907
5670333	ILMN_50838	0.10632	9.36175	2.03771	0.0581472	0.301022	-4.2827	L	GI_62666404-S	LOC313308	PREDICTED: Rattus norvegicus similar to THO complex 2 (LOC313308), mRNA.	5670333	XM_233081.3	XM_233081.3	S	4899	GACCGTGAAGTGCCACCGGACATAACAAAGAGGCGGAAAGAGGAGAATGG
5360347	ILMN_52120	0.118416	11.1852	2.03705	0.0582203	0.301244	-4.28378	L	GI_62654782	LOC301299	PREDICTED: Rattus norvegicus similar to ribosomal protein L10a (LOC301299), mRNA.	5360347	XM_217361.3	XM_217361.3	S	488	GAAGAAGTTGCTGTGTCTGGCTGTTGCCGTCGGCCACATGAAGATGACCG
5340561	ILMN_161760	-0.0551576	8.10542	-2.03682	0.0582456	0.301244	-4.28415	L	GI_27684282-S	LOC294010		5340561	GI_27684282	XM_238177.1	S	790	GACCAAAGGCCCCTGCCAGATGTAAAGCGAAGCTGGTGTGTGTGGAATCG
6100551	ILMN_53932	0.0848967	8.11549	2.03371	0.05859	0.302451	-4.28921	L	GI_62652135-S	Mdm2_predicted	PREDICTED: Rattus norvegicus transformed mouse 3T3 cell double minute 2 (predicted) (Mdm2_predicted), mRNA.	6100551	XM_235169.3	XM_235169.3	S	1836	TCCAGCTTCTCTCTGAACGCCATCGAGCCATGTGTGATTTGCCAGGGGCG
3170673	ILMN_48754	-0.0743673	8.02084	-2.03283	0.0586887	0.30253	-4.29065	L	GI_16758341-S	Mbtps1	Rattus norvegicus membrane-bound transcription factor protease, site 1 (Mbtps1), mRNA.	3170673	NM_053569.1	NM_053569.1	S	3739	AGTGCCTCACTGTGTTTGGCTCTGGCCGAAGGTGCCCAGTAGCTCAGCCT	proteolysis and peptidolysis [goid 6508] [evidence IEA]; cholesterol metabolism [goid 8203] [evidence IEA]; lipid metabolism [goid 6629] [evidence IEA]; peptidase activity [goid 8233] [evidence IEA]; serine-type endopeptidase activity [goid 4252] [pmid 9990022] [evidence IDA]; subtilase activity [goid 4289] [evidence IEA]; hydrolase activity [goid 16787] [evidence IEA]; endoplasmic reticulum [goi…	S1p; Ski-1
450524	ILMN_51968	0.108335	8.78264	2.03198	0.0587832	0.3027	-4.29203	L	GI_62665052	LOC498931	PREDICTED: Rattus norvegicus similar to short coiled-coil protein (LOC498931), mRNA.	450524	XM_574217.1	XM_574217.1	S	1131	CTAACTCCCAATGTTTTCCCTCCAGATGTGTGTTACCTCTGACCCACAGC
2940673	ILMN_55834	-0.122537	10.1617	-2.03021	0.058981	0.303136	-4.29491	L	GI_62645377-S	Mtch2_predicted	PREDICTED: Rattus norvegicus mitochondrial carrier homolog 2 (C. elegans) (predicted) (Mtch2_predicted), mRNA.	2940673	XM_215769.3	XM_215769.3	S	2654	TCTGTCAATGCAGCAGAGGCCATGATGTTAGGTAGTGTGAGCGAGCAGGG
3850692	ILMN_47796	-0.121043	8.11491	-2.03003	0.0590011	0.303136	-4.2952	L	GI_12018301-S	Slc7a2	Rattus norvegicus solute carrier family 7 (cationic amino acid transporter, y+ system), member 2 (Slc7a2), mRNA.	3850692	NM_022619.1	NM_022619.1	S	1802	CGCCTATGGCATTAGACACAGCTTGGAGGGTAACCCCAGGGACGAAGAAG	transport [goid 6810] [evidence IEA]; amino acid transport [goid 6865] [evidence IEA]; amino acid metabolism [goid 6520] [evidence IEA]; L-arginine transporter activity [goid 15181] [pmid 12371970] [evidence TAS]; amino acid permease activity [goid 15359] [evidence IEA]; basic amino acid transporter activity [goid 15174] [evidence IEA]; amino acid transporter activity [goid 15171] [evidence IEA];…	Cat2; RCAT2
1050056	ILMN_161162	-0.0664964	7.45224	-2.02961	0.059048	0.303234	-4.29588	L	Rn.8410		AGENCOURT_31539595 NIH_MGC_270 Rattus norvegicus cDNA clone IMAGE:7445094 5', mRNA	1050056	Rn.8410	CV104092	S	481	ACTTTAAATTCCACCTTTGTGTGGTATGCCCAGAGATAAAAGAATGATAA
6620576	ILMN_54533	-0.057803	7.8185	-2.02733	0.0593034	0.303872	-4.29958	L	GI_62647669-S	Wbp1_predicted	PREDICTED: Rattus norvegicus WW domain binding protein 1 (predicted) (Wbp1_predicted), mRNA.	6620576	XM_216198.3	XM_216198.3	S	1055	TAGTCAAGGAGCTGAGGGCTAGTGCCACCCAACCAGACCTGGAGGACCAT
3170093	ILMN_53482	0.158453	10.5681	2.02722	0.0593153	0.303872	-4.29975	L	GI_62652129-S	LOC299810	PREDICTED: Rattus norvegicus similar to glioma-amplified sequence-41 (predicted) (LOC299810), mRNA.	3170093	XM_216890.2	XM_216890.2	S	1006	GTGATTAGTATGGTGTGTTAGTTCTTCAGGCTCACGTCTGCCCCGGCTAC
3870377	ILMN_53457	-0.159172	9.67908	-2.02676	0.0593678	0.303872	-4.30051	L	GI_62641698	LOC499298	PREDICTED: Rattus norvegicus similar to L-CaBP2 (LOC499298), mRNA.	3870377	XM_574595.1	XM_574595.1	S	795	CCTCAAGGCTCTGTTGGGGGAACGCCTCAGCCAACGGGAAGTAGATGAGA
130204	ILMN_52384	0.0801928	8.29295	2.02531	0.0595311	0.304136	-4.30286	L	GI_56090607-S	Cln8	Rattus norvegicus ceroid-lipofuscinosis, neuronal 8 (Cln8), mRNA.	130204	NM_001007686.1	NM_001007686.1	S	2116	ATCAACTGAAAACCCCATAGCCCCCAGGTCTGCTTTGTCGAGGCTCCAGC		MGC93871
2690079	ILMN_51933	-0.0546375	7.36733	-2.02463	0.0596077	0.304385	-4.30397	L	GI_62653003-S	LOC300191	PREDICTED: Rattus norvegicus similar to RIKEN cDNA 4930570C03 (LOC300191), mRNA.	2690079	XM_217033.3	XM_217033.3	S	484	TTTCTACTCAGCCTCTACGCCCACCGCTACCGGGCTGACTTCGCTGACAT
6550021	ILMN_51880	0.121296	9.76164	2.0226	0.0598364	0.304967	-4.30725	L	GI_25742634-S	Ihpk1	Rattus norvegicus inositol hexaphosphate kinase 1 (Ihpk1), mRNA.	6550021	NM_053316.1	NM_053316.1	S	4007	CCTGGAAGCTACACACCCTAAGACCTGCGCCTGGATACATACGTGGCTCC	myo-inositol metabolism [goid 6020] [evidence IEA]; ADP phosphorylation [goid 6757] [evidence ISS]; inositol or phosphatidylinositol kinase activity [goid 4428] [evidence ISS]; transferase activity [goid 16740] [evidence IEA]; kinase activity [goid 16301] [evidence IEA]; nucleus [goid 5634] [evidence IEA]	Itpk6
2490286	ILMN_161775	-0.0473999	7.37943	-2.02046	0.0600795	0.305186	-4.31072	L	GI_27692057-S	LOC288457		2490286	GI_27692057	XM_221885.1	S	979	GGCCAGGATTCAGGAGACCAAAAGTGTCAGAGGAATGGGTCCTCAAATGG
540136	ILMN_51882	0.124469	7.94392	2.02029	0.060099	0.305186	-4.311	L	GI_21426812	Ua20	Rattus norvegicus putative UA20 protein (Ua20), mRNA.	540136	NM_144742.1	NM_144742.1	S	910	ACCTAGAAGACGGGTGAATGGGAAGGGGAGTGGTTCTGATACTGTGTCTG
5550341	ILMN_53105	0.0500546	7.86984	2.01597	0.0605922	0.307108	-4.31799	L	GI_6981557-S	Slc9a1	Rattus norvegicus solute carrier family 9, member 1 (Slc9a1), mRNA.	5550341	NM_012652.1	NM_012652.1	S	4444	TTGCCATGCAAGGTGACATCGACAACCATGTACAAAGCCACCGCAGCCGC	sodium ion transport [goid 6814] [pmid 12039959] [evidence TAS]; regulation of pH [goid 6885] [pmid 12039959] [evidence TAS]; transport [goid 6810] [evidence IEA]; ion transport [goid 6811] [evidence IEA]; antiporter activity [goid 15297] [evidence IEA]; ion channel activity [goid 5216] [evidence IEA]; solute:hydrogen antiporter activity [goid 15299] [evidence IEA]; carrier activity [goid 5386] […	Nhe1
5570497	ILMN_50257	0.0422542	7.22653	2.01475	0.0607318	0.307529	-4.31996	L	GI_62643017-S	LOC310137	PREDICTED: Rattus norvegicus similar to hypothetical protein FLJ13231 (LOC310137), mRNA.	5570497	XM_226853.3	XM_226853.3	S	6554	CAGGAGGCAGACATATTTCCGGATCAAGGCATCTCCGTAAGGGGGAACCC
2120025	ILMN_52205	0.0710614	8.14012	2.01378	0.060844	0.307811	-4.32154	L	GI_52486746-S	Tacc1a	Rattus norvegicus transforming, acidic coiled-coil containing protein 1a (Tacc1a), mRNA.	2120025	NM_001004107.1	NM_001004107.1	S	7633	AGTGGCAGGGGGGCACACACTGCATTGACTCCTGCTGTCAGGACGGTGTT	M phase of mitotic cell cycle [goid 87] [evidence ISS]; protein binding [goid 5515] [evidence ISS]
4280168	ILMN_48976	0.0961194	9.55958	2.01196	0.061053	0.308152	-4.32447	L	GI_62660455-S	LOC498363	PREDICTED: Rattus norvegicus similar to 60S acidic ribosomal protein P2 (LOC498363), mRNA.	4280168	XM_347184.2	XM_347184.2	S	323	GGAGTCGGATGACAACATGGGATTTGACCTGTTTAATTAAGTTCCCCTGC
3450554	ILMN_161762	-0.0549549	7.39093	-2.01143	0.0611144	0.308319	-4.32533	L	GI_27684774-S	LOC301506		3450554	GI_27684774	XM_238588.1	S	408	CTCTCTGCTGCTTGGAGCCTTAACTCTGGAAGGGGGTGGTCAGGGTTCCA
3190010	ILMN_50767	-0.0420272	7.25272	-2.0109	0.0611751	0.308482	-4.32618	L	GI_8393029-S	Cacna1d	Rattus norvegicus calcium channel, voltage-dependent, L type, alpha 1D subunit (Cacna1d), mRNA.	3190010	NM_017298.1	NM_017298.1	S	7505	CGCGATGAGGGGAGTGGGACCGGAACCGTTTTGTTAAGCGATGCCAGTTT	memory [goid 7613] [pmid 12591156] [evidence IEP]; calcium-mediated signaling [goid 19722] [pmid 7479909] [evidence IDA]; calcium ion transport [goid 6816] [evidence IEA]; cation transport [goid 6812] [evidence IEA]; transport [goid 6810] [evidence IEA]; potassium ion transport [goid 6813] [evidence IEA]; ion transport [goid 6811] [evidence IEA]; cation channel activity [goid 5261] [evidence IEA]…
3450725	ILMN_51005	-0.185577	8.45163	-2.00842	0.0614624	0.309072	-4.33019	L	GI_62657233-S	Polg2_predicted	PREDICTED: Rattus norvegicus polymerase (DNA directed), gamma 2, accessory subunit (predicted) (Polg2_predicted), mRNA.	3450725	XM_221047.3	XM_221047.3	S	1064	TAAGGTGGCTCTAGATGTGGGGAAAGGCCCAACCGTGGAACTCCGACAGG
6220484	ILMN_49748	0.0393458	7.24012	2.00441	0.0619295	0.310929	-4.33666	L	GI_47577014-S	Olr782_predicted	Rattus norvegicus olfactory receptor 782 (predicted) (Olr782_predicted), mRNA.	6220484	NM_001000605.1	NM_001000605.1	S	593	GGTCACTGTCAACAGTGGGTTCATTTCTGTGGGGTCCTTTCTTCTACTGG	detection of chemical stimulus during sensory perception of smell [goid 50911] [evidence ISS]; G-protein coupled receptor protein signaling pathway [goid 7186] [evidence ISS]; olfactory receptor activity [goid 4984] [evidence ISS]; integral to membrane [goid 16021] [evidence ISS]	Olr782
2350014	ILMN_55416	0.180436	11.1039	2.0038	0.062001	0.310929	-4.33765	L	GI_47087116-S	Mrps18b	Rattus norvegicus mitochondrial ribosomal protein S18B (Mrps18b), mRNA.	2350014	NM_212534.1	NM_212534.1	S	783	GTCAGACTTAGGGAGTGGTGTCTAGGGGTATGTGGTGGTGTGTGTTCTGG		Ptd017
4760047	ILMN_51725	-0.061267	7.36494	-2.00374	0.0620075	0.310929	-4.33774	L	GI_62718652-S	LOC301137	PREDICTED: Rattus norvegicus similar to putative pheromone receptor (Go-VN5) (LOC301137), mRNA.	4760047	XM_236799.3	XM_236799.3	S	2268	TGGATGGTCTTGTCCTTCATACCCCACTCCAATAGAAGAGACCTCCTTAC
2900014	ILMN_50226	0.0805051	8.09941	2.00346	0.0620406	0.310929	-4.33819	L	GI_62665933-S	Slc25a16_predicted	PREDICTED: Rattus norvegicus solute carrier family 25 (mitochondrial carrier, Graves disease autoantigen), member 16 (predicted) (Slc25a16_predicted), mRNA.	2900014	XM_342129.2	XM_342129.2	S	1025	CCCATTTGATGTAACCCGTCGGAGAATGCAGTTGGGGGCAGTCCTACCGG
3850468	ILMN_53707	-0.0390209	7.3733	-2.00339	0.0620486	0.310929	-4.3383	L	GI_16758239-S	Zp1	Rattus norvegicus zona pellucida glycoprotein 1 (Zp1), mRNA.	3850468	NM_053509.1	NM_053509.1	S	1564	ATGCCCTTCGGGGACAGGTCTATTTCTTCTGTAGTGCCTCTGCCTGCCAC	fertilization (sensu Metazoa) [goid 7338] [evidence IEA]; integral to membrane [goid 16021] [evidence IEA]; extracellular space [goid 5615] [evidence IEA]; extracellular matrix (sensu Metazoa) [goid 5578] [evidence IEA]
6900292	ILMN_48049	-0.136183	8.33165	-2.00327	0.0620634	0.310929	-4.3385	L	GI_62078742-S	LOC306766	PREDICTED: Rattus norvegicus hypothetical LOC306766 (LOC306766), mRNA.	6900292	XM_225174.3	XM_225174.3	S	2008	GCCGTGGCCTCACTTTGTAGCCGTGGCTAGCCTGAAACTCAGTCAGAAGA
1580113	ILMN_53854	0.0404398	7.49716	2.00275	0.0621242	0.310929	-4.33934	L	GI_62656200-S	Mapk7	PREDICTED: Rattus norvegicus mitogen-activated protein kinase 7 (Mapk7), mRNA.	1580113	XM_340813.2	XM_340813.2	S	2763	TGCAGGTTCATCTCAGACCCACCGTTCAGCCTTAAGCAGCCGCCTGAGCC
5130110	ILMN_54721	-0.0781802	7.46787	-2.00148	0.0622733	0.31137	-4.34139	L	GI_62651694-S	Hmg20b_predicted	PREDICTED: Rattus norvegicus high mobility group 20 B (predicted) (Hmg20b_predicted), mRNA.	5130110	XM_343153.2	XM_343153.2	S	1134	GCGCTGCAACAGCAACTGCAGGCTGTGAGACAAGCGCTCACGGCTAGTTT
6350273	ILMN_49108	0.0649277	8.25315	2.00092	0.062338	0.31137	-4.34228	L	GI_62645709-S	LOC311165	PREDICTED: Rattus norvegicus similar to lung cancer metastasis-related protein 1 (predicted) (LOC311165), mRNA.	6350273	XM_230275.3	XM_230275.3	S	447	TCTGGTTTCCGCCTCCATACTGGCCCGTTGCCAGAGCAGTGTCGTCTGAT
4570113	ILMN_50727	-0.0439486	7.31239	-2.00087	0.0623448	0.31137	-4.34237	L	GI_62659496-S	Lamc1	PREDICTED: Rattus norvegicus laminin, gamma 1 (Lamc1), mRNA.	4570113	XM_341133.2	XM_341133.2	S	4669	AAGGTGTCCAACCTGGAGAACGAGGCCCGGAAGCAGGAGGCAGCCATCTT
2510435	ILMN_48441	-0.03863	7.21535	-2.00084	0.0623484	0.31137	-4.34242	L	GI_16758089-S	Dffb	Rattus norvegicus DNA fragmentation factor, beta subunit (Dffb), mRNA.	2510435	NM_053362.1	NM_053362.1	S	919	AGTGCACATCGCCTGCCACAAGAAGACCACACACAAGCTGCAGTGCGACC	DNA fragmentation during apoptosis [goid 6309] [pmid 11425895] [evidence IDA]; intracellular signaling cascade [goid 7242] [evidence IEA]; apoptosis [goid 6915] [evidence IEA]; induction of apoptosis [goid 6917] [pmid 11425895] [evidence IDA]; caspase-activated deoxyribonuclease activity [goid 4537] [evidence IEA]; deoxyribonuclease activity [goid 4536] [pmid 11425895] [evidence IDA]; nuclease ac…	Cad
6370176	ILMN_53852	0.110376	8.16498	1.99968	0.0624841	0.311658	-4.34428	L	GI_56090545-S	Icam2	Rattus norvegicus intercellular adhesion molecule 2 (Icam2), mRNA.	6370176	NM_001007725.1	NM_001007725.1	S	992	ACGGTGGGTCTCTCTACCGCCGCATCTCAGAGTACCAGAGCCTTGAAGTC		MGC95023
4810605	ILMN_49048	-0.189144	9.07511	-1.9992	0.0625408	0.311759	-4.34505	L	GI_62654721-S	LOC363197	PREDICTED: Rattus norvegicus similar to KIAA0792 gene product (predicted) (LOC363197), mRNA.	4810605	XM_343537.2	XM_343537.2	S	3255	CCTGATGGCCTCACGGACACAGACTTCCAGTCATGCGAGGACAGCCTCAT
4280279	ILMN_53631	-0.0620775	7.80872	-1.99254	0.0633303	0.314631	-4.35576	L	GI_62641244-S	LOC308961	PREDICTED: Rattus norvegicus similar to dynactin subunit p25 (predicted) (LOC308961), mRNA.	4280279	XM_219310.3	XM_219310.3	S	638	CTCCAAGATGGACCTGGAGATGAGAAGGGCAGTTGGTGACGACAGAGCTG
540563	ILMN_54093	-0.0528878	7.51841	-1.99239	0.0633482	0.314631	-4.356	L	GI_62648592-S	RGD1306455_predicted	PREDICTED: Rattus norvegicus similar to Ac2-190 (predicted) (RGD1306455_predicted), mRNA.	540563	XM_575759.1	XM_575759.1	S	992	CCCGGCTGGTGGTGCTGGTTATAAGGTTTTAGCCCTCTTGGATGTACCTG
5720184	ILMN_161849	-0.0443466	7.38758	-1.99148	0.0634572	0.314885	-4.35747	L	GI_34876223-S	LOC361258	Rattus norvegicus similar to Cul2 protein (LOC361258), mRNA.	5720184	GI_34876223	XM_341542.1	S	1977	GGATACACCACAAGAACTGGAACAGACTAGAAGTGCTGTAGATGAGGACC
6220600	ILMN_53049	-0.0513856	7.30684	-1.98793	0.0638821	0.31632	-4.36316	L	GI_62646671-S	LOC499976	PREDICTED: Rattus norvegicus LOC499976 (LOC499976), mRNA.	6220600	XM_580041.1	XM_580041.1	S	1352	AGATGGTGTTGCGGTCGGCGTTGGCTGCCCGAAGAGGAAGAGATGACTGT
3140619	ILMN_49003	0.0386323	7.2739	1.98681	0.0640171	0.31651	-4.36497	L	GI_40254769-S	Fut4	Rattus norvegicus fucosyltransferase 4 (Fut4), mRNA.	3140619	NM_022219.2	NM_022219.2	S	3647	TTGTGCTTGGCGGGCAGTTGGCGGGATATGTGTAGCCATGAGCACATTGG	protein amino acid glycosylation [goid 6486] [evidence IEA]; alpha(1,3)-fucosyltransferase activity [goid 46920] [pmid 9111142] [evidence IDA]; transferase activity, transferring glycosyl groups [goid 16757] [evidence IEA]; fucosyltransferase activity [goid 8417] [evidence IEA]; transferase activity [goid 16740] [evidence IEA]; integral to membrane [goid 16021] [evidence IEA]; cell surface [goid …	Fuct
460372	ILMN_51271	0.0478314	7.33218	1.98625	0.0640848	0.316617	-4.36587	L	GI_62656868-S	LOC497983	PREDICTED: Rattus norvegicus similar to RIKEN cDNA 5730593F17 (LOC497983), mRNA.	460372	XM_573179.1	XM_573179.1	S	2487	AAGAGTGGGAAGAAGGATCTGGCACTCCTCCAGGGGGCATGTAGCAGCCA
6200181	ILMN_51700	-0.0965177	10.7611	-1.98591	0.064126	0.316617	-4.36641	L	GI_55741686-S	Irf3	Rattus norvegicus interferon regulatory factor 3 (Irf3), mRNA.	6200181	NM_001006969.1	NM_001006969.1	S	1296	GCACATCTCCAACAGCCAGCCGATCTCCCTTACCTCTGACCAGTACAAGG		MGC94729
2690451	ILMN_55402	0.0586255	7.64748	1.98498	0.0642379	0.316864	-4.3679	L	GI_62662506-S	LOC290686	PREDICTED: Rattus norvegicus similar to RIKEN cDNA 1810029B16 (predicted) (LOC290686), mRNA.	2690451	XM_214332.3	XM_214332.3	S	812	GCTGAGATGGCTCAGCAAGAGGGGGCTTGCAGCCAAGCCTGATTGTCAAA
510070	ILMN_50170	0.147768	8.50118	1.98407	0.0643478	0.316872	-4.36936	L	GI_57164094-S	Pir	Rattus norvegicus pirin (Pir), mRNA.	510070	NM_001009474.1	NM_001009474.1	S	1117	CATAGTGACACATTCCTTTAGTCCCAGCACTCCAGGGGTCAGACATCGGG		MGC109484
2350592	ILMN_54629	0.121551	10.2173	1.98307	0.064469	0.316872	-4.37096	L	GI_62650339-S	LOC497811	PREDICTED: Rattus norvegicus hypothetical gene supported by NM_017154 (LOC497811), mRNA.	2350592	XM_579397.1	XM_579397.1	S	4006	GTCTGTGAGGATCTGAAGAGAAGGTCTCCAGCAGTGGTTTGTACCGCAGC
1050471	ILMN_49516	-0.0409417	7.22204	-1.98299	0.0644788	0.316872	-4.37109	L	GI_62649825-S	Extl1_predicted	PREDICTED: Rattus norvegicus exostoses (multiple)-like 1 (predicted) (Extl1_predicted), mRNA.	1050471	XM_233547.3	XM_233547.3	S	1817	CCTGCCTAAAGCCCTGAGGAGCATAGCCGATGAGACTCCCACCTGTGTTG
5570048	ILMN_52344	0.0405988	7.23643	1.9824	0.0645498	0.316872	-4.37203	L	GI_13929179-S	Fbn2	Rattus norvegicus fibrillin 2 (Fbn2), mRNA.	5570048	NM_031826.1	NM_031826.1	S	8542	GCTACCTGCACACAGCCAAGAAGAAGCTCACTCCCGGCACATACACACTG	morphogenesis [goid 9653] [evidence IEA]; limb morphogenesis [goid 35108] [evidence IEA]; embryonic limb morphogenesis [goid 30326] [evidence IEA]; extracellular matrix structural constituent [goid 5201] [evidence IEA]; calcium ion binding [goid 5509] [evidence IEA]; extracellular region [goid 5576] [evidence IEA]; extracellular space [goid 5615] [evidence IEA]; extracellular matrix (sensu Metazo…
2470092	ILMN_51106	0.0581735	7.53155	1.97821	0.0650598	0.318038	-4.37874	L	GI_62665038-S	LOC304649	PREDICTED: Rattus norvegicus similar to CG2662-PA (predicted) (LOC304649), mRNA.	2470092	XM_222452.3	XM_222452.3	S	1097	TGAACAACAAAAACCAGGGGAGCTTCCTGTGGCCCCAAACCCCTCTTCAG
290095	ILMN_55061	-0.0359423	7.65075	-1.97772	0.0651198	0.318062	-4.37952	L	GI_42734404-A	BS69	Rattus norvegicus BS69 protein (BS69), transcript variant 2, mRNA.	290095	NM_203367.1	NM_203367.1	A	1509	GCGTGAAACAGAGAGAGTGGTGCGGGAAGCGCTGGAAAAGTTGCGTTCTG		MGC72621
630154	ILMN_49894	0.1118	8.53809	1.97673	0.0652414	0.318247	-4.38111	L	GI_56090264-S	Sars1	Rattus norvegicus seryl-aminoacyl-tRNA synthetase 1 (Sars1), mRNA.	630154	NM_001007606.1	NM_001007606.1	S	1775	CCTCACTGATGACTGGTGAAGCCACGCAATAAAGCATCTCTGGGGAGGGC		Sars; MGC72629
1240086	ILMN_53908	0.0640009	8.23558	1.97634	0.0652888	0.318247	-4.38173	L	GI_62642211-S	LOC368042	PREDICTED: Rattus norvegicus similar to TBP-associated factor 172 (TAF-172) (TAF(II)170) (LOC368042), mRNA.	1240086	XM_347206.2	XM_347206.2	S	7074	TGTGTCTGGCCCTGCACCCAGGCATCAACTTAAAACCATCAGACCTCAGT
2680402	ILMN_51842	-0.0909129	9.74791	-1.975	0.0654533	0.318832	-4.38388	L	GI_62078698-S	RGD1311440_predicted	PREDICTED: Rattus norvegicus similar to RIKEN cDNA C330023F11 (predicted) (RGD1311440_predicted), mRNA.	2680402	XM_222995.3	XM_222995.3	S	1994	GGCTGCCGTGACTTTCCTGAATGATGCCTCTGACCTTCCAAAAGGGGGCG
6840253	ILMN_49528	0.0515166	7.62813	1.9745	0.0655151	0.318848	-4.38468	L	GI_58865583-A	Rnf25_predicted	PREDICTED: Rattus norvegicus ring finger protein 25 (predicted) (Rnf25_predicted), mRNA.	6840253	XM_576586.1	XM_576586.1	S	1331	TCTGGTACTCGCAGGGAGCCCCTGGGCTTGGAATCTGAGGAAGGTTCCTA
5050672	ILMN_48036	-0.0625526	7.57202	-1.97223	0.0657945	0.319563	-4.3883	L	GI_62658800-S	LOC360800	PREDICTED: Rattus norvegicus similar to Sulfatase modifying factor 2 precursor (C-alpha-formyglycine-generating enzyme 2) (LOC360800), mRNA.	5050672	XM_341070.2	XM_341070.2	S	681	GATTTGAAGGCAGGCTGAAGGAGGATCTGTGAGCGGCCAGACAGAGACGG
5130022	ILMN_55167	-0.0866812	10.6664	-1.97164	0.0658675	0.319563	-4.38925	L	GI_62641273-S	Tufm_predicted	PREDICTED: Rattus norvegicus Tu translation elongation factor, mitochondrial (predicted) (Tufm_predicted), mRNA.	5130022	XM_215069.3	XM_215069.3	S	1503	CCAGCCATGACCGAGGAGGACAAGAACATCAAATGGAGCTGAGTCTGGAC
2320403	ILMN_49903	0.24571	13.7558	1.96934	0.0661523	0.320079	-4.39292	L	GI_40538863-S	Ca3	Rattus norvegicus carbonic anhydrase 3 (Ca3), mRNA.	2320403	NM_019292.3	NM_019292.3	S	1604	CCTGAGACAGGAAGGAGGGAATGCCAGCACTGAAGCTGAGAGTTTGTACT	response to oxidative stress [goid 6979] [pmid 10900145] [evidence IMP]; one-carbon compound metabolism [goid 6730] [evidence IEA]; lyase activity [goid 16829] [evidence IEA]; zinc ion binding [goid 8270] [evidence IEA]; carbonate dehydratase activity [goid 4089] [pmid 10900145] [evidence TAS]	Car3
5690504	ILMN_54126	-0.0469204	7.26608	-1.96844	0.0662629	0.320197	-4.39434	L	GI_62662708-S	LOC498637	PREDICTED: Rattus norvegicus similar to Da1-12 (LOC498637), mRNA.	5690504	XM_573918.1	XM_573918.1	S	1002	GAATGCTTCACTCCTTCTTTAAAAGGGGAACAAGAATAACCCTGGCAGGG
3170471	ILMN_48120	0.116732	7.77857	1.96519	0.0666681	0.321727	-4.39953	L	GI_62655183-S	LOC501161	PREDICTED: Rattus norvegicus similar to Nol5a_predicted protein (LOC501161), mRNA.	3170471	XM_237246.3	XM_237246.3	S	325	CGCTTGAAGAAGGAAAAGAAGCGACTGGCTGCACTGGCCCTGACCTTTTC
1170332	ILMN_49167	0.11903	11.1648	1.96454	0.0667497	0.321851	-4.40057	L	GI_40068045-S	Cct4	Rattus norvegicus chaperonin subunit 4 (delta) (Cct4), mRNA.	1170332	NM_182814.2	NM_182814.2	S	1761	GAGGCTGGCTGACTGGCACGAGTATGGAGAGAAGTATTGTGGCTAGAGTG	chaperone cofactor dependent protein folding [goid 51085] [pmid 12874111] [evidence TAS]; protein folding [goid 6457] [evidence IEA]; chaperonin-mediated tubulin folding [goid 7022] [pmid 12874111] [evidence TAS]; unfolded protein binding [goid 51082] [pmid 12874111] [evidence TAS]; ATP binding [goid 5524] [evidence IEA]
4200411	ILMN_48939	0.138161	8.34931	1.96451	0.0667529	0.321851	-4.40061	L	GI_62643921-S	Fcgr1_predicted	PREDICTED: Rattus norvegicus Fc receptor, IgG, high affinity I (predicted) (Fcgr1_predicted), mRNA.	4200411	XM_215643.3	XM_215643.3	S	1035	AGCGATGACGTGTATGAAGAAGTAACAGCCACTGTAAGATAGGCCACCCC
3780039	ILMN_50655	-0.0531121	7.86228	-1.96411	0.0668036	0.321952	-4.40126	L	GI_13569845-S	Parva	Rattus norvegicus parvin, alpha (Parva), mRNA.	3780039	NM_020656.2	NM_020656.2	S	998	CATGCAAGATGGAGGGCTGGAAAAGCCTAAACCTCGGCCAGAAGACATTG	actin cytoskeleton organization and biogenesis [goid 30036] [pmid 11931650] [evidence IPI]; cell adhesion [goid 7155] [evidence IEA]; actin binding [goid 3779] [evidence IEA]; protein binding [goid 5515] [evidence IEA]; cytoplasm [goid 5737] [evidence IEA]; cytoskeleton [goid 5856] [evidence IEA]; nucleus [goid 5634] [evidence IEA]; focal adhesion [goid 5925] [pmid 11931650] [evidence NAS]; lamel…	Actp
5550040	ILMN_50698	0.078647	12.6966	1.96312	0.0669278	0.321968	-4.40284	L	GI_62717830	LOC501232	PREDICTED: Rattus norvegicus similar to Liver carboxylesterase B-1 precursor (Liver microsomal carboxylesterase) (LOC501232), mRNA.	5550040	XM_576653.1	XM_576653.1	S	1743	GACAACCTCAGCCCCACCACAATGAGCTGTGAATGCAAGTCTCTGTCAGC
6940358	ILMN_50429	0.161778	11.1242	1.96287	0.0669582	0.321968	-4.40322	L	GI_62644382-S	LOC362040	PREDICTED: Rattus norvegicus similar to RIKEN cDNA 2310008M10 (LOC362040), mRNA.	6940358	XM_342341.2	XM_342341.2	S	1326	CGGCGTGTGGGCTACTCTGCCACTTCAGATGCACATGGGGGACTTGTTTC
6520446	ILMN_53371	-0.208287	12.7871	-1.96168	0.0671077	0.322135	-4.40512	L	GI_62641696-S	LOC293656	PREDICTED: Rattus norvegicus similar to hypothetical protein MGC37914 (predicted) (LOC293656), mRNA.	6520446	XM_215189.3	XM_215189.3	S	587	CTCCTTCGCCGACTACCGCCTACTGGATTTACTTCTGAACCTAGAGCTCC
4610193	ILMN_52199	0.0564178	7.39345	1.96132	0.0671533	0.322212	-4.4057	L	GI_62649002-S	Zfp462_predicted	PREDICTED: Rattus norvegicus zinc finger protein 462 (predicted) (Zfp462_predicted), mRNA.	4610193	XM_232936.3	XM_232936.3	S	1888	ACCCTCTCGGACAGTGCGTGGAAACCGAGGCTCCTGGACATTGAAGACTT
70347	ILMN_54050	0.0755833	7.85181	1.96039	0.0672703	0.322489	-4.40718	L	GI_8393991-S	Pmp22	Rattus norvegicus peripheral myelin protein 22 (Pmp22), mRNA.	70347	NM_017037.1	NM_017037.1	S	1541	AGCCTTCGTCACTCCCACAGTTTTCTCACGGTCGGAGCATCAGGACGAGC	sensory perception of sound [goid 7605] [evidence IEA]; synaptic transmission [goid 7268] [evidence IEA]; myelination [goid 42552] [pmid 11456309] [evidence IDA]; negative regulation of cell proliferation [goid 8285] [evidence IEA]; peripheral nervous system development [goid 7422] [evidence IEA]; cell cycle arrest [goid 7050] [evidence IEA]; mechanosensory behavior [goid 7638] [evidence IEA]; ce…	Gas-3
5220358	ILMN_49994	0.0687318	7.81906	1.95767	0.0676128	0.323561	-4.4115	L	GI_62639335-S	LOC292780	PREDICTED: Rattus norvegicus similar to hypothetical protein MGC15677 (LOC292780), mRNA.	5220358	XM_214896.3	XM_214896.3	S	830	GGCTCCAAAACTCCTGACCTTGGAACCTTAGGGCAGAGGTAGCTGCCCAG
3710615	ILMN_161774	-0.0475403	7.44928	-1.95674	0.0677305	0.323711	-4.41298	L	GI_27691269-S	LOC295105		3710615	GI_27691269	XM_215570.1	S	480	GACATCGGTGTTAGTCATTGGTAATGTCCACGCTTCCTGTCCCGTGACTG
1580364	ILMN_54751	-0.118531	8.44513	-1.95672	0.0677333	0.323711	-4.41301	L	GI_62662181-S	LOC361111	PREDICTED: Rattus norvegicus LOC361111 (predicted) (LOC361111), mRNA.	1580364	XM_341397.2	XM_341397.2	S	537	TTCGCGGGACGCGCAGGGACGTTTGTACTGCCTCTAGGAACACCAGTCTA
5720592	ILMN_161798	-0.0430953	7.41638	-1.95645	0.0677675	0.323732	-4.41344	L	GI_27712069-S	LOC304809		5720592	GI_27712069	XM_239761.1	S	909	CTTCTGCCTGCTTCCCCCTCTCCATGATGTTCCCAAGGGAGACTGGAGGT
4730064	ILMN_50310	0.0765107	8.03492	1.95396	0.0680834	0.324054	-4.41739	L	GI_56605709-S	Ltbr	Rattus norvegicus lymphotoxin B receptor (Ltbr), mRNA.	4730064	NM_001008315.1	NM_001008315.1	S	1936	GGGAGAGAGGACAGTGAGAAGGGCAGGGGGGCTTCAGTAGCATTACCACA	signal transduction [goid 7165] [evidence IEA]; positive regulation of I-kappaB kinase/NF-kappaB cascade [goid 43123] [evidence IEA]; apoptosis [goid 6915] [evidence IEA]; immune response [goid 6955] [evidence IEA]; transmembrane receptor activity [goid 4888] [evidence IEA]; receptor activity [goid 4872] [evidence IEA]; protein binding [goid 5515] [evidence IEA]; integral to membrane [goid 16021]…	MGC94657
840632	ILMN_50984	0.0564299	8.1674	1.95392	0.0680893	0.324054	-4.41747	L	GI_62648075-S	AZF1	PREDICTED: Rattus norvegicus zinc finger protein 1 (AZF1), mRNA.	840632	XM_342745.2	XM_342745.2	S	1175	CAGAGTTCACACGGGTCTGAAGCCCTATGCGTGTTCCCACTGCAGGAAGA
2120088	ILMN_55380	0.0584488	7.65543	1.9531	0.0681935	0.324061	-4.41877	L	GI_62654850-S	Plcl2_predicted	PREDICTED: Rattus norvegicus phospholipase C-like 2 (predicted) (Plcl2_predicted), mRNA.	2120088	XM_217326.3	XM_217326.3	S	4072	GTGGACTGAACAAACCAGGCACCGAAAACTCAGAGGCCCAGAAGCCACGC
4730722	ILMN_52138	-0.183716	10.2646	-1.95244	0.0682776	0.324064	-4.41981	L	GI_25742753-A	Mat1a	PREDICTED: Rattus norvegicus methionine adenosyltransferase I, alpha (Mat1a), mRNA.	4730722	XM_579352.1	XM_579352.1	S	1547	GGTCAGTGTCCCCTGAACATCTGCATTCTGTGAGGGACTGAGCTGTGTGT
7100273	ILMN_52926	0.0685419	8.92889	1.95216	0.0683132	0.324064	-4.42025	L	GI_9506844-S	Rabep1	Rattus norvegicus rabaptin 5 (Rabep1), mRNA.	7100273	NM_019124.1	NM_019124.1	S	3355	GGGCCCAAAGGTACCAGGGCAAATAACTGGCACCATCTACCCTTTCGAAG	endocytosis [goid 6897] [evidence IEA]; transport [goid 6810] [evidence IEA]; protein transport [goid 15031] [evidence IEA]; apoptosis [goid 6915] [evidence IEA]; Golgi to endosome transport [goid 6895] [evidence TAS]; GTPase activator activity [goid 5096] [evidence IEA]; growth factor activity [goid 8083] [evidence IEA]; protein binding [goid 5515] [evidence IDA]; endosome [goid 5768] [evidence …
2650537	ILMN_55879	-0.058527	7.38374	-1.95147	0.0684015	0.324164	-4.42135	L	GI_62662513-S	Klhl2_predicted	PREDICTED: Rattus norvegicus kelch-like 2, Mayven (Drosophila) (predicted) (Klhl2_predicted), mRNA.	2650537	XM_214331.3	XM_214331.3	S	2720	GTCCTTGGTTTTACCAGTGTGACTTTTTGCCCGTTCCTTTGCAGACCGAC
3440497	ILMN_54098	0.0457831	7.2502	1.9513	0.0684237	0.324164	-4.42163	L	GI_62650779-S	Sos2	PREDICTED: Rattus norvegicus son of sevenless homolog 2 (Drosophila) (Sos2), mRNA.	3440497	XM_234263.3	XM_234263.3	S	3905	CCTACCAAAACTGCCACCAAAGACTTACAAGCGGGAGCTTTCACACCCGC
4210136	ILMN_50609	0.0619751	7.61285	1.95047	0.068529	0.324281	-4.42293	L	GI_62644822-S	Ddx31_predicted	PREDICTED: Rattus norvegicus DEAD/H (Asp-Glu-Ala-Asp/His) box polypeptide 31 (predicted) (Ddx31_predicted), mRNA.	4210136	XM_242296.3	XM_242296.3	S	3146	CCCTGGGGAAGCCTCACTGCTCTTCAGTGTCTGAGGTCTTTGTGTGTGAC
1980619	ILMN_49100	-0.0570096	7.44593	-1.95038	0.0685403	0.324281	-4.42307	L	GI_62641612-S	LOC309109	PREDICTED: Rattus norvegicus similar to RIKEN cDNA 5530601I19 (predicted) (LOC309109), mRNA.	1980619	XM_219482.3	XM_219482.3	S	1595	CCATGTTCAGGGCTGGAGGTAGGGCTGGGGAAGTTCCAAGGAGCAGAAGA
3060095	ILMN_50996	0.127142	7.73522	1.95017	0.0685675	0.324281	-4.42341	L	GI_62653858	LOC363087	PREDICTED: Rattus norvegicus similar to vacuolar protein sorting 13C protein (LOC363087), mRNA.	3060095	XM_343418.2	XM_343418.2	S	11636	AGGATCCCATCACAGCCAAGAGAGCCTTTGAAGCCATCGAGAGCGCGCAG
6760647	ILMN_47718	0.157072	8.38074	1.94988	0.0686053	0.324319	-4.42388	L	GI_62641119	LOC293415	PREDICTED: Rattus norvegicus similar to D7H11orf15 protein (predicted) (LOC293415), mRNA.	6760647	XM_215038.3	XM_215038.3	S	1454	AGCCCAAGCCTTCCTGGATGAGTGACATACACATACTGGTCAGCCTCTCC
6520368	ILMN_48983	0.10121	10.9901	1.94951	0.0686519	0.324398	-4.42446	L	GI_15100180-S	Psmc2	Rattus norvegicus proteasome (prosome, macropain) 26S subunit, ATPase 2 (Psmc2), mRNA.	6520368	NM_033236.1	NM_033236.1	S	1161	GGAGCGGAGATTAGAAGCGTTTGCACAGAGGCTGGTATGTTTGCAATCCG	proteolysis and peptidolysis [goid 6508] [evidence IEA]; protein catabolism [goid 30163] [evidence IEA]; nucleoside-triphosphatase activity [goid 17111] [evidence IEA]; nucleotide binding [goid 166] [evidence IEA]; ATPase activity [goid 16887] [evidence IEA]; ATP binding [goid 5524] [evidence IEA]; hydrolase activity [goid 16787] [evidence IEA]; cytosol [goid 5829] [evidence IEA]; cytoplasm [goid…	MSS1
6940068	ILMN_50133	0.122027	12.5866	1.94867	0.0687608	0.32449	-4.4258	L	GI_6981487-S	Rps26	Rattus norvegicus ribosomal protein S26 (Rps26), mRNA.	6940068	NM_013224.1	NM_013224.1	S	36	GGAGAAACAACGGTCGTGCCAAAAAGGGCCGCGGCCATGTGCAACCAATT	protein biosynthesis [goid 6412] [evidence IEA]; structural constituent of ribosome [goid 3735] [evidence IEA]; RNA binding [goid 3723] [evidence IEA]; ribosome [goid 5840] [evidence IEA]; cytosolic small ribosomal subunit (sensu Eukaryota) [goid 5843] [evidence IEA]; intracellular [goid 5622] [evidence IEA]
6270093	ILMN_49005	-0.0621695	7.50315	-1.9461	0.0690909	0.325624	-4.42987	L	GI_11560027-S	Birc4	Rattus norvegicus baculoviral IAP repeat-containing 4 (Birc4), mRNA.	6270093	NM_022231.1	NM_022231.1	S	1747	GTGCGGAAGCAGTTGACAAATGTCCCATGTGCTGCACAGTCATTACGTTC	inhibition of caspase activation [goid 1719] [evidence IEA]; protein ubiquitination [goid 16567] [evidence IEA]; apoptosis [goid 6915] [evidence IEA]; anti-apoptosis [goid 6916] [evidence TAS]; zinc ion binding [goid 8270] [evidence IEA]; ubiquitin-protein ligase activity [goid 4842] [evidence IEA]; ubiquitin ligase complex [goid 151] [evidence IEA]; intracellular [goid 5622] [evidence IEA]	Api3; Xiap; riap3
6590594	ILMN_52386	0.0417268	7.46112	1.94567	0.0691459	0.325664	-4.43054	L	GI_62656173-S	LOC303193	PREDICTED: Rattus norvegicus similar to hypothetical protein FLJ20308 (predicted) (LOC303193), mRNA.	6590594	XM_220525.3	XM_220525.3	S	1309	GTCTGTGCTTCTGCCCACACACCGGCGGAGAGGGAGTTTTAGCTCTGAGA
5130292	ILMN_54577	0.141119	8.53877	1.94534	0.069189	0.325664	-4.43107	L	GI_62665102	LOC291936	PREDICTED: Rattus norvegicus similar to hedgehog-interacting protein (LOC291936), mRNA.	5130292	XM_238042.3	XM_238042.3	S	4229	GAAATGGGAGCGGGTTGGGAAATCTCGGTGCCTAGGGAACAATAGCCTGC
610110	ILMN_50585	-0.0901041	12.4227	-1.94489	0.0692474	0.325692	-4.43179	L	GI_19424337-S	Hadhb	Rattus norvegicus hydroxyacyl-Coenzyme A dehydrogenase/3-ketoacyl-Coenzyme A thiolase/enoyl-Coenzyme A hydratase (trifunctional protein), beta subunit (Hadhb), mRNA.	610110	NM_133618.1	NM_133618.1	S	1586	GCGGTCAAGCCTTGCCAGTGTTCGAGCTTTCCGATAATCACAGCTTCTGC	fatty acid metabolism [goid 6631] [evidence IEA]; fatty acid beta-oxidation [goid 6635] [evidence IEA]; transferase activity [goid 16740] [evidence IEA]; acetyl-CoA C-acyltransferase activity [goid 3988] [evidence IEA]; acyltransferase activity [goid 8415] [evidence IEA]; acetyl-CoA C-acetyltransferase activity [goid 3985] [evidence IEA]; mitochondrion [goid 5739] [evidence IEA]
4010746	ILMN_50365	0.0638033	7.82021	1.94302	0.0694891	0.325985	-4.43475	L	GI_62651170-S	LOC500710	PREDICTED: Rattus norvegicus similar to RIKEN cDNA D230037D09 gene (LOC500710), mRNA.	4010746	XM_576091.1	XM_576091.1	S	200	CTGAGGAGCCAAGGGAAGGAACCACATGGACACACTCCTTGAAAGCTCGG
5080717	ILMN_54133	-0.177195	8.38558	-1.94199	0.0696234	0.326298	-4.43638	L	GI_62666016-S	LOC294410	PREDICTED: Rattus norvegicus similar to mannosyl-oligosaccharide alpha-1,2-mannosidase (LOC294410), mRNA.	5080717	XM_228157.3	XM_228157.3	S	3449	CAGATCGGAAAAAGGGCCCGTCCCAGGTACAGCTCGTCAATGTACTTCAG
5420148	ILMN_51151	-0.0532472	7.19249	-1.93985	0.069901	0.327317	-4.43976	L	GI_34882606-S	LOC501346	PREDICTED: Rattus norvegicus LOC501346 (LOC501346), mRNA.	5420148	XM_576757.1	XM_576757.1	S	357	CTGACAGATCGCCTCCTTTATGTGACAGGTGGATCCATGAGAAAGAGCCC
2650341	ILMN_54966	-0.0430963	7.27504	-1.939	0.0700119	0.327477	-4.4411	L	GI_19745197-S	Rnf38	Rattus norvegicus ring finger protein 38 (Rnf38), mRNA.	2650341	NM_134467.1	NM_134467.1	S	1505	GCACCGGGATTCAGAGTGACCAGCCTAAGAGCACAGATTTAGTTTGGGTG	spermatid development [goid 7286] [pmid 12533418] [evidence NAS]; protein ubiquitination [goid 16567] [evidence IEA]; zinc ion binding [goid 8270] [evidence IEA]; ubiquitin-protein ligase activity [goid 4842] [evidence IEA]; protein binding [goid 5515] [pmid 12533418] [evidence IDA]; ubiquitin ligase complex [goid 151] [evidence IEA]	Oip1; MGC93195
2450195	ILMN_50161	-0.0847968	7.89182	-1.9359	0.070417	0.328307	-4.446	L	GI_9506508-S	Cox6c	Rattus norvegicus cytochrome c oxidase, subunit VIc (Cox6c), mRNA.	2450195	NM_019360.1	NM_019360.1	S	25	CCCATGATAGCAGAGGCAGAGGACATTGGCTACCATCAGTTCCGGTGCTC	electron transport [goid 6118] [evidence IEA]; cytochrome-c oxidase activity [goid 4129] [pmid 14970006] [evidence TAS]; oxidoreductase activity [goid 16491] [evidence IEA]; integral to membrane [goid 16021] [evidence IEA]; extracellular space [goid 5615] [evidence IEA]; mitochondrion [goid 5739] [evidence IEA]; inner membrane [goid 19866] [evidence IEA]; respiratory chain complex IV (sensu Eukar…	COVIc
4590112	ILMN_52167	0.0804823	8.22246	1.93464	0.0705836	0.328307	-4.448	L	GI_27465578-S	Pdlim7	Rattus norvegicus PDZ and LIM domain 7 (Pdlim7), mRNA.	4590112	NM_173125.1	NM_173125.1	S	1634	CAGGTGCTAGCCTCCTAGCCCCAGTTCACTCTGGTGTCACAATAAACCTG	positive regulation of osteoblast differentiation [goid 45669] [pmid 9832452] [evidence IDA]	Enigma
3840082	ILMN_50850	-0.0914817	9.24732	-1.93455	0.0705949	0.328307	-4.44814	L	GI_11120711-S	Tsn	Rattus norvegicus translin (Tsn), mRNA.	3840082	NM_021762.1	NM_021762.1	S	770	CAGCGGCTTGTGGTGAAAAATAGGAGCTTTCCCCTGCGGCTGGCCTTGCT	mRNA binding [goid 3729] [pmid 9681436] [evidence IDA]
3610100	ILMN_54758	0.0615883	7.53622	1.93398	0.0706699	0.328418	-4.44904	L	GI_62665105-S	Abce1_predicted	PREDICTED: Rattus norvegicus ATP-binding cassette, sub-family E (OABP), member 1 (predicted) (Abce1_predicted), mRNA.	3610100	XM_341669.2	XM_341669.2	S	3151	TGTTTCTAGACTACAGCAGCCAAGGACACCCTTAACCCCTGCGGGGAGCC
5900110	ILMN_55878	-0.0768269	8.18148	-1.93391	0.0706791	0.328418	-4.44915	L	GI_62662204-S	LOC306270	PREDICTED: Rattus norvegicus similar to cDNA sequence BC019806 (predicted) (LOC306270), mRNA.	5900110	XM_224623.3	XM_224623.3	S	1783	CCTGAGCCAGGGCTGTTTTCTGGGACCCCGTCTTTCTGGAATTTTGAGTC
780551	ILMN_160514	0.0632863	7.22805	1.93282	0.0708224	0.328803	-4.45086	L	Rn.98226		Rattus norvegicus integral type I protein, mRNA (cDNA clone MGC:94283 IMAGE:7131966), complete	780551	Rn.98226	BC079220	S	952	TATTGTGTGTGTAACATTGGCCAAAAATGTTTACGGGTCAAACTAGGGAT
2680093	ILMN_49208	-0.131706	8.52493	-1.93158	0.0709861	0.328814	-4.45282	L	GI_62655472-S	LOC501194	PREDICTED: Rattus norvegicus similar to hypothetical protein D330021B20 (LOC501194), mRNA.	2680093	XM_576622.1	XM_576622.1	S	1180	CGGGAGCTTGCGCCACAGTTTCATATCCCCTGGTCCATACCGTTAGAGGC
4850594	ILMN_52082	0.0634903	7.85407	1.92791	0.0714732	0.330275	-4.45861	L	GI_20302064-S	Golgb1	Rattus norvegicus golgi autoantigen, golgin subfamily b, macrogolgin 1 (Golgb1), mRNA.	4850594	NM_138885.1	NM_138885.1	S	9992	CGGTAAGCTGGCCTGCCACATCCGCTCTCCTTAAACACGTCGGCTTCTGA
1340647	ILMN_55398	0.0742976	8.00192	1.92705	0.0715864	0.330658	-4.45995	L	GI_18543352-S	Slc5a6	Rattus norvegicus solute carrier family 5 (sodium-dependent vitamin transporter), member 6 (Slc5a6), mRNA.	1340647	NM_130746.1	NM_130746.1	S	2801	CTACCTCTGTTTGTGAGAGGGAGGCTTTGGAGCGCTTGGGTCTCAGCACT	pantothenate transport [goid 15887] [pmid 9516450] [evidence IDA]; transport [goid 6810] [evidence IEA]; sodium ion transport [goid 6814] [evidence IEA]; ion transport [goid 6811] [evidence IEA]; symporter activity [goid 15293] [evidence IEA]; biotin binding [goid 9374] [evidence IEA]; transporter activity [goid 5215] [evidence IEA]; sodium-dependent multivitamin transporter activity [goid 8523] …	SMVT
2650687	ILMN_53775	-0.0760237	8.10067	-1.92624	0.0716945	0.330824	-4.46123	L	GI_62662166-S	Actr8_predicted	PREDICTED: Rattus norvegicus ARP8 actin-related protein 8 homolog (S. cerevisiae) (predicted) (Actr8_predicted), mRNA.	2650687	XM_341393.2	XM_341393.2	S	2005	GGCTGATTTCGTGGAAGGGGGGTGCAGTGTTGGCGTGTTTGGACACCACT
2650338	ILMN_52988	0.113988	8.29196	1.9261	0.0717134	0.330824	-4.46146	L	GI_62656186-S	LOC303196	PREDICTED: Rattus norvegicus similar to RIKEN cDNA 5730466P16; similar to protein PM1 (predicted) (LOC303196), mRNA.	2650338	XM_220530.3	XM_220530.3	S	863	CCACAGGGCCCACAGGACTCAGATTCCCTACAGCAACACTGGGTTTTCTC
1500010	ILMN_48377	-0.0971337	8.48845	-1.92566	0.0717718	0.330893	-4.46214	L	GI_62648929-S	LOC362513	PREDICTED: Rattus norvegicus similar to Shb protein (LOC362513), mRNA.	1500010	XM_342831.2	XM_342831.2	S	3992	CTTAGGATGCTGTCGCCACTTACAGGGTTGGAGAAGGCCTGGATGAAGGG
4730176	ILMN_48711	0.0818057	8.16783	1.92553	0.0717892	0.330893	-4.46235	L	GI_62650222-S	LOC313824	PREDICTED: Rattus norvegicus similar to RIKEN cDNA 4632413C14 (LOC313824), mRNA.	4730176	XM_233790.3	XM_233790.3	S	1166	CATGTGATATGATGGCGCCCCACCCTGAGCTTGTGAAACACGTGAGCCTG
2760050	ILMN_53803	0.0881066	7.63575	1.92366	0.07204	0.331437	-4.4653	L	GI_50054383-S	Csf1	Rattus norvegicus colony stimulating factor 1 (macrophage) (Csf1), mRNA.	2760050	NM_023981.4	NM_023981.4	S	3718	TGGGTGCCTGGTTGCATAAGAGCAGGAGGAGCCCCAAACCCACCTTTGGA	ossification [goid 1503] [pmid 12379742] [evidence IMP]; odontogenesis [goid 42476] [pmid 12379742] [evidence IMP]; positive regulation of odontogenesis (sensu Vertebrata) [goid 42488] [evidence IEA]; cell proliferation [goid 8283] [evidence IEA]; cell differentiation [goid 30154] [evidence IEA]; development [goid 7275] [pmid 12074592] [evidence TAS]; regulation of ossification [goid 30278] [evid…
3450039	ILMN_53106	0.0607607	7.82699	1.92076	0.0724293	0.332019	-4.46986	L	GI_56090442-S	MGC93911	Rattus norvegicus similar to solute carrier family 25 (mitochondrial deoxynucleotide carrier), member 19 (MGC93911), mRNA.	3450039	NM_001007674.1	NM_001007674.1	S	1230	TTGCACTGTAGAAAGAAGGCCGTGGGGAAGGAGCCTGGTGCCTGGTGTGT		Slc25a19
460010	ILMN_53773	0.106255	11.1606	1.92075	0.0724299	0.332019	-4.46987	L	GI_62660758-S	LOC498406	PREDICTED: Rattus norvegicus similar to mitochondrial ribosomal protein S24 (LOC498406), mRNA.	460010	XM_573648.1	XM_573648.1	S	519	GTCACGATGTCACCTGCAAAGGCCCAAAGAAGCGAAGTAGATCAGACGCC
4590047	ILMN_55778	-0.0845687	8.33112	-1.91979	0.0725588	0.33247	-4.47138	L	GI_62655811	LOC302972	PREDICTED: Rattus norvegicus similar to RIKEN cDNA 5730457F11 (predicted) (LOC302972), mRNA.	4590047	XM_220243.3	XM_220243.3	S	1238	CAGGCCACTTACATCTCTGGTGAACTGGTGTGGCAGGCAGAGGAAGCTGG
6480743	ILMN_48221	0.0824195	7.9131	1.91831	0.0727586	0.332969	-4.4737	L	GI_62659824-S	Tagln2_predicted	PREDICTED: Rattus norvegicus transgelin 2 (predicted) (Tagln2_predicted), mRNA.	6480743	XM_222906.3	XM_222906.3	S	333	CCAGACTGTGGATCTCTGGGAAGGAAAGAACATGGCTTGTGTGCAGCGGA
7100735	ILMN_53100	-0.115895	7.54241	-1.91775	0.0728341	0.332969	-4.47458	L	GI_16758123-S	Smpx	Rattus norvegicus small muscle protein, X-linked (Smpx), mRNA.	7100735	NM_053395.1	NM_053395.1	S	683	CCACCTGGGGAGTGTGGTTTTGAGGAGAGATGTGATTTTTATGGAGGGGG	striated muscle contraction [goid 6941] [evidence IEA]; cytoplasm [goid 5737] [evidence IEA]; nucleus [goid 5634] [evidence IEA]
3390047	ILMN_52920	-0.208019	9.34109	-1.91763	0.0728516	0.332969	-4.47478	L	GI_62665989-S	LOC499433	PREDICTED: Rattus norvegicus similar to glyceraldehyde-3-phosphate dehydrogenase (LOC499433), mRNA.	6180026	XM_574756.1	XM_574756.1	S	788	CCGCTGTGGATCTGACATGCCGCCTGGAGAAACCTGACAAGCATGATGAC
770059	ILMN_51301	-0.140007	10.2612	-1.91623	0.0730402	0.333088	-4.47697	L	GI_56605989-S	Lrpprc	Rattus norvegicus leucine-rich PPR-motif containing (Lrpprc), mRNA.	770059	NM_001008519.1	NM_001008519.1	S	3902	GGCCCCGGTTCTGAAGACCTTGTTAGAGCTGATTCCCGAGTTACGTGAGA	RNA binding [goid 3723] [evidence IEA]; binding [goid 5488] [evidence IEA]; single-stranded DNA binding [goid 3697] [evidence IEA]; cytoplasm [goid 5737] [evidence IEA]; mitochondrion [goid 5739] [evidence IEA]; nucleus [goid 5634] [evidence IEA]	Lrp157
6040379	ILMN_161750	-0.055189	7.64133	-1.91622	0.0730416	0.333088	-4.47699	L	GI_27679553-S	LOC308944		6040379	GI_27679553	XM_219273.1	S	2538	GTCAGAGGTGTTTATCCGGTTCTTTGTGGAGACCGTGGGGCACTACTCCC
1240603	ILMN_54600	0.22154	10.0924	1.91608	0.0730609	0.333088	-4.47721	L	GI_9507118-S	Slc22a5	Rattus norvegicus solute carrier family 22 (organic cation transporter), member 5 (Slc22a5), mRNA.	1240603	NM_019269.1	NM_019269.1	S	2871	CTCTTCTGATTATGTTGCCATGGTGCTCCGAAAGCACACGCTTCACGCTC	carnitine transport [goid 15879] [pmid 9792817] [evidence IDA]; transport [goid 6810] [evidence IEA]; sodium ion transport [goid 6814] [evidence IEA]; ion transport [goid 6811] [evidence IEA]; carrier activity [goid 5386] [evidence IEA]; ion transporter activity [goid 15075] [evidence IEA]; carnitine transporter activity [goid 15226] [pmid 9792817] [evidence IDA]; symporter activity [goid 15293] …	CT1; OCTN2; UST2r
6650440	ILMN_51557	-0.0877458	7.79272	-1.91521	0.0731792	0.333487	-4.47858	L	GI_62657242-S	Helz_predicted	PREDICTED: Rattus norvegicus helicase with zinc finger domain (predicted) (Helz_predicted), mRNA.	6650440	XM_237808.3	XM_237808.3	S	5984	CAAGTGACCCGGCTCGCGCTCTCCTCAGAGAATGTGCAGTTCCTGTTCAG
4230180	ILMN_52178	0.0579979	7.4469	1.91344	0.0734189	0.334209	-4.48134	L	GI_67846051	LOC309035	PREDICTED: Rattus norvegicus hypothetical LOC309035 (predicted) (LOC309035), mRNA.	4230180	XM_219389.2	XM_219389.2	S	1113	ATATTTTCTACTTTCACCTTTCTCTGCCTTGTATTTGAAAGGGCTCTAAA
1940133	ILMN_49775	0.0741232	9.85302	1.91269	0.0735217	0.334209	-4.48253	L	GI_62079118-S	RGD1309207_predicted	PREDICTED: Rattus norvegicus similar to putative phosphatase subunit (predicted) (RGD1309207_predicted), mRNA.	1940133	XM_343064.2	XM_343064.2	S	1607	CCTTCATGAGGATGCCTGAATGCTGCATGCAAAACCCTGGAAGCAGAACC
2350746	ILMN_51245	-0.121429	7.54886	-1.91167	0.0736604	0.334411	-4.48412	L	GI_62646633-S	LOC497782	PREDICTED: Rattus norvegicus hypothetical gene supported by NM_133401 (LOC497782), mRNA.	2350746	XM_579621.1	XM_579621.1	S	4431	TGAGTACCTGAGTCCAGATCCCTAGCACCTATGTAAGCAGAAAGGTGTGG
6100731	ILMN_49354	-0.0789954	8.56886	-1.91052	0.0738181	0.334858	-4.48593	L	GI_62650689-S	Cfl2_predicted	PREDICTED: Rattus norvegicus cofilin 2, muscle (predicted) (Cfl2_predicted), mRNA.	6100731	XM_345674.2	XM_345674.2	S	2422	GTCGCTGTGAGTTGTTCCAGACCTTTCTGTGGCTTTTTGGTAAGGCTGCT
6770215	ILMN_47952	0.0743378	7.41146	1.9088	0.0740536	0.33527	-4.48862	L	GI_13540649-S	Ica1	Rattus norvegicus islet cell autoantigen 1 (Ica1), mRNA.	6770215	NM_030844.1	NM_030844.1	S	1936	GCATGAGTCTGCAACCTTCAACAGGGGAGCCCTCCGGCCACTCCGCAACA	transport [goid 6810] [evidence IEA]; neurotransmitter transport [goid 6836] [evidence IEA]; regulation of neurotransmitter secretion [goid 46928] [evidence IEA]; cytosol [goid 5829] [evidence IEA]; synaptic vesicle membrane [goid 30672] [evidence IEA]; cytoplasm [goid 5737] [evidence IEA]; secretory granule membrane [goid 30667] [evidence IEA]; Golgi membrane [goid 139] [evidence IEA]; membrane …	Ica69
6860008	ILMN_50768	-0.0643402	7.91073	-1.90871	0.0740656	0.33527	-4.48876	L	GI_16758759-S	Map3k1	Rattus norvegicus mitogen activated protein kinase kinase kinase 1 (Map3k1), mRNA.	6860008	NM_053887.1	NM_053887.1	S	5028	AAACTCGCGGGCAGCCACGTTGATAGTCTGCTGGCCTCATACCACTGACC	eye development (sensu Mammalia) [goid 1747] [evidence IEA]; regulation of cell migration [goid 30334] [evidence IEA]; transforming growth factor beta receptor signaling pathway [goid 7179] [evidence IEA]; protein amino acid phosphorylation [goid 6468] [evidence IEA]; protein ubiquitination [goid 16567] [evidence IEA]; positive regulation of actin filament polymerization [goid 30838] [evidence IE…	Mekk1
2120008	ILMN_49893	0.0946946	10.4501	1.90844	0.0741029	0.33527	-4.48918	L	GI_16758753-S	Atp6v1f	Rattus norvegicus ATPase, H+ transporting, V1 subunit F (Atp6v1f), mRNA.	2120008	NM_053884.1	NM_053884.1	S	542	CTGATGTTCAGGTCCAGGCTGGGTAGGGAAAGAAAGGCCAACCATCTCTC	ATP synthesis coupled proton transport [goid 15986] [evidence IEA]; proton transport [goid 15992] [evidence IEA]; hydrogen-transporting ATPase activity, rotational mechanism [goid 46961] [evidence IEA]; ATPase activity, coupled to transmembrane movement of ions [goid 42625] [pmid 8621738] [evidence IDA]; hydrolase activity [goid 16787] [evidence IEA]; hydrogen-transporting ATP synthase activity, …	Atp6s14
1570471	ILMN_50450	0.0515189	7.6065	1.90825	0.0741298	0.33527	-4.48949	L	GI_62652973-S	Alg12_predicted	PREDICTED: Rattus norvegicus asparagine-linked glycosylation 12 homolog (yeast, alpha-1,6-mannosyltransferase) (predicted) (Alg12_predicted), mRNA.	1570471	XM_235555.3	XM_235555.3	S	1880	CGATGACTGGAGGTATGACAAGAGGGAAGATGTGCAGCTGGGAGCAGCGG
3520112	ILMN_50690	-0.0536236	7.34006	-1.90788	0.0741795	0.33527	-4.49006	L	GI_62643503-S	Mbnl1	PREDICTED: Rattus norvegicus muscleblind-like 1 (Drosophila) (Mbnl1), mRNA.	3520112	XM_342252.2	XM_342252.2	S	1740	CAGGCTCTAGCCAACATGCAGTTACAGCAGCATACAGCGTTCCTCCCACC
6510070	ILMN_53028	0.0712051	7.62574	1.90676	0.0743337	0.335519	-4.49181	L	GI_55741503-S	RGD1359460	Rattus norvegicus MMR_HSR1 domain containing protein RGD1359460 (RGD1359460), mRNA.	6510070	NM_001006959.1	NM_001006959.1	S	1878	GCACACTGCATCTCCGAGCTTACACACCTGAAGGGACTGCTCTGACTGTC		MGC95260
6660148	ILMN_49217	0.0497699	7.6014	1.90554	0.0745018	0.335991	-4.49372	L	GI_62660461-S	LOC289625	PREDICTED: Rattus norvegicus similar to betaKlotho protein (predicted) (LOC289625), mRNA.	6660148	XM_223410.3	XM_223410.3	S	2058	GAGAACAGAAGTCCTGCCTGTGGTCAGCCTCCAGAAGACACAGAATGCGC
6660414	ILMN_161791	-0.0466315	7.37336	-1.90511	0.0745618	0.335991	-4.4944	L	GI_27705783-S	LOC294473		6660414	GI_27705783	XM_228242.1	S	2013	CAGGGGTCCTCTGGAACTCTTCCTGGATCAACTGCTGATGGAAGTTCGAG
4810112	ILMN_48337	-0.0468329	7.13467	-1.90375	0.0747498	0.336544	-4.49653	L	GI_47777697-S	Olr920_predicted	Rattus norvegicus olfactory receptor 920 (predicted) (Olr920_predicted), mRNA.	4810112	NM_001001356.1	NM_001001356.1	S	456	ATCCTGCCACCACTTAGCCTGGGCCTCAATCTGGAATTCTGTGACTCTGT	detection of chemical stimulus during sensory perception of smell [goid 50911] [evidence ISS]; G-protein coupled receptor protein signaling pathway [goid 7186] [evidence ISS]; olfactory receptor activity [goid 4984] [evidence ISS]; integral to membrane [goid 16021] [evidence ISS]	Olr920
3290286	ILMN_55945	0.0938113	13.489	1.9031	0.0748395	0.336544	-4.49754	L	GI_62655566-S	LOC501206	PREDICTED: Rattus norvegicus similar to 60S ribosomal protein L5 (LOC501206), mRNA.	3290286	XM_576632.1	XM_576632.1	S	876	GAAGGCAAGCTTCCTCAGAGCTCAGGAATGGGCTGCTGAAAGCTAAAGCC
2480451	ILMN_53024	0.0370076	7.20791	1.90273	0.0748903	0.336544	-4.49811	L	GI_47576420-S	Olr157_predicted	Rattus norvegicus olfactory receptor 157 (predicted) (Olr157_predicted), mRNA.	2480451	NM_001000169.1	NM_001000169.1	S	914	GACCAGGGAGATTCGTGAGAGGGTTGCCAAGGTGTTTCAGTGGGGACAGG	detection of chemical stimulus during sensory perception of smell [goid 50911] [evidence ISS]; G-protein coupled receptor protein signaling pathway [goid 7186] [evidence ISS]; olfactory receptor activity [goid 4984] [evidence ISS]; integral to membrane [goid 16021] [evidence ISS]	Olr157
3830309	ILMN_55479	0.0721876	7.51356	1.90218	0.0749665	0.336561	-4.49897	L	GI_62658526-S	LOC288515	PREDICTED: Rattus norvegicus similar to FLJ23471 protein (predicted) (LOC288515), mRNA.	3830309	XM_221956.3	XM_221956.3	S	3167	GGAAGAGACTGGTGCTGTGACTCCAGAAGGGATGCTTGAGGGTACCAGGG
6960196	ILMN_53567	-0.053504	7.69987	-1.90093	0.0751414	0.336707	-4.50094	L	GI_62649031-S	Susd1_predicted	PREDICTED: Rattus norvegicus sushi domain containing 1 (predicted) (Susd1_predicted), mRNA.	6960196	XM_232941.3	XM_232941.3	S	3107	GGGAAGACCGAGTTGATGATGCACAGATATTCTGCCGGCTTCTCAGGCCT
4120300	ILMN_52439	0.0545607	7.27848	1.90021	0.0752415	0.336707	-4.50206	L	GI_56090623-S	C1qtnf1	Rattus norvegicus C1q and tumor necrosis factor related protein 1 (C1qtnf1), mRNA.	4120300	NM_001007675.1	NM_001007675.1	S	1314	CTGGCTGCCGATGGATGAGATCATTGGGCGGGGAGACTGTGTGGACATTG		MGC94614
1340632	ILMN_49461	0.305104	9.74766	1.89801	0.0755473	0.337577	-4.50548	L	GI_62660140-S	Plac8_predicted	PREDICTED: Rattus norvegicus placenta-specific 8 (predicted) (Plac8_predicted), mRNA.	1340632	XM_341188.2	XM_341188.2	S	888	TGAAGTCAGCACACGCCCTTCAGCCCGAGCCCTTCAGACACCTTTGGCAA
1570020	ILMN_55426	-0.06586	8.12397	-1.8975	0.0756185	0.337577	-4.50628	L	GI_16758077-S	Ikbkb	Rattus norvegicus inhibitor of kappaB kinase beta (Ikbkb), mRNA.	1570020	NM_053355.1	NM_053355.1	S	2754	GACGGTGATACCAAGCTCCCTGATGTCCCGGCTCCTTTAAGCCACAGAGC	protein amino acid phosphorylation [goid 6468] [evidence IEA]; I-kappaB phosphorylation [goid 7252] [evidence IEA]; B cell homeostasis [goid 1782] [evidence IEA]; receptor signaling protein serine/threonine kinase activity [goid 4702] [evidence IEA]; protein kinase activity [goid 4672] [evidence IEA]; kinase activity [goid 16301] [pmid 11401541] [evidence IDA]; protein-tyrosine kinase activity [g…	AIM-1
4730338	ILMN_55111	-0.0823874	12.9226	-1.89722	0.0756579	0.337577	-4.50672	L	GI_20302084-S	Ubb	PREDICTED: Rattus norvegicus polyubiquitin (Ubb), mRNA.	4730338	XM_579661.1	XM_579661.1	S	669	CCGGCGGGCACTGATGGCATTACTCTGCACTCTAGCCATTTGCCCCAATT
6110603	ILMN_50342	0.0690449	8.46702	1.89608	0.0758175	0.338151	-4.5085	L	GI_62641633-S	LOC499288	PREDICTED: Rattus norvegicus similar to ovary-specific MOB-like protein (LOC499288), mRNA.	6110603	XM_574587.1	XM_574587.1	S	1285	TGGGATGACCCAGGAAGGCCCACACCTGCTGCTTGCTCCTATTACCCCTT
6510576	ILMN_53467	-0.0433038	7.38992	-1.89545	0.0759053	0.338265	-4.50947	L	GI_62646681-S	LOC499979	PREDICTED: Rattus norvegicus LOC499979 (LOC499979), mRNA.	6510576	XM_575333.1	XM_575333.1	S	628	GGACAACAAGCCAATGCCAGTGTCCCTATAGCCGTGAGAAACAACAGCGC
670360	ILMN_161756	-0.0921734	8.51645	-1.89279	0.0762801	0.338826	-4.51363	L	GI_27682898-S	LOC316344		670360	GI_27682898	XM_237071.1	S	3423	GAAAAGGTTGATGCAGCAGTCAGTGGAGTCAGTATGGAACATGGCGTTCG
4920452	ILMN_51578	0.0678765	7.63019	1.89212	0.0763749	0.33897	-4.51468	L	GI_62664444-S	LOC291444	PREDICTED: Rattus norvegicus similar to RIKEN cDNA 1190002C06 (LOC291444), mRNA.	4920452	XM_214541.3	XM_214541.3	S	1496	AAACGTCACCCGGACTGATTGGCACCTGGCTTTCACTGGCATGTCTCGCC
2630390	ILMN_52318	0.0740311	8.31007	1.8907	0.0765745	0.339579	-4.51688	L	GI_62664031-S	LOC498820	PREDICTED: Rattus norvegicus similar to establishment of cohesion 1 homolog 1 (LOC498820), mRNA.	2630390	XM_226162.3	XM_226162.3	S	1848	GCTTATGTTTGTGACACTGATGGTGGCAGGGGAAGCTCTCTGATGTGGAG
1850673	ILMN_48529	-0.074258	8.62705	-1.88931	0.0767711	0.339621	-4.51904	L	GI_62640431-S	Ndnl2_predicted	PREDICTED: Rattus norvegicus necdin-like 2 (predicted) (Ndnl2_predicted), mRNA.	1850673	XM_219708.2	XM_219708.2	S	993	GCACAATACTGCGAGGCTTTGGCAGATGAGGAGAGTAGGGCCAGACCTGC
5220072	ILMN_51775	0.234531	13.1046	1.88879	0.0768457	0.339813	-4.51986	L	GI_57527134-S	Serpina6_mapped	Rattus norvegicus serine (or cysteine) proteinase inhibitor, clade A (alpha-1 antiproteinase, antitrypsin), member 6 (mapped) (Serpina6_mapped), mRNA.	5220072	NM_001009663.1	NM_001009663.1	S	1270	CCTGAGAAGCCTTGGTGCCATCTGACTTTGAGGGATGGAAGCCTTTCCCC		Cbg; Serpina6; MGC112780
3120142	ILMN_54040	0.0925433	10.5264	1.88365	0.0775769	0.341447	-4.52784	L	GI_62664673-S	LOC498890	PREDICTED: Rattus norvegicus similar to DNA segment, Chr 18, Wayne State University 98, expressed (LOC498890), mRNA.	3120142	XM_574178.1	XM_574178.1	S	1542	CCCTTTCCTGGTCAGAGATGGTAATGGGTTCTGGACTGATACAGGAGCAG
6620181	ILMN_53807	-0.0538671	7.25788	-1.88331	0.0776268	0.341447	-4.52838	L	GI_13592110-S	Tgfbr2	Rattus norvegicus transforming growth factor, beta receptor II (Tgfbr2), mRNA.	6620181	NM_031132.1	NM_031132.1	S	1741	GCCTGAAATCCCCAGCTTCTGGCTCAACCACCAGGGCATCCAGATCGTGT	response to hypoxia [goid 1666] [pmid 12183510] [evidence TAS]; transmembrane receptor protein serine/threonine kinase signaling pathway [goid 7178] [evidence IEA]; positive regulation of cell proliferation [goid 8284] [evidence IEA]; transforming growth factor beta receptor signaling pathway [goid 7179] [pmid 12183510] [evidence TAS]; protein amino acid phosphorylation [goid 6468] [evidence IEA]…	TGF-beta 2
2760292	ILMN_52278	0.0925017	7.88781	1.88139	0.0779017	0.341925	-4.53136	L	GI_30039678-A	Prnp	PREDICTED: Rattus norvegicus prion protein (Prnp), mRNA.	2760292	XM_579340.1	XM_579340.1	S	1921	AGTGTGGAACGCACTGGCCGTTCTGTGCAGTACTAAGTGTGACCCTTGGG
5360086	ILMN_50730	0.259905	12.2288	1.88079	0.0779882	0.341925	-4.53229	L	GI_13928755-S	Cpt1a	Rattus norvegicus carnitine palmitoyltransferase 1, liver (Cpt1a), mRNA.	5360086	NM_031559.1	NM_031559.1	S	4003	CGGCCTGACTCTCGCTGCTGTGACCACTCACCAACCTGTGTTACTCAGAG	transport [goid 6810] [evidence IEA]; fatty acid beta-oxidation [goid 6635] [evidence IEA]; fatty acid metabolism [goid 6631] [evidence IEA]; carnitine O-palmitoyltransferase activity [goid 4095] [evidence IMP]; transferase activity [goid 16740] [evidence IEA]; acyltransferase activity [goid 8415] [evidence IEA]; membrane fraction [goid 5624] [evidence IEA]; integral to membrane [goid 16021] [evi…	CPT-Ia
5270176	ILMN_51737	0.180301	8.77686	1.8806	0.0780143	0.341925	-4.53257	L	GI_34868220-S	LOC500923	PREDICTED: Rattus norvegicus similar to tumor protein, translationally-controlled 1 (LOC500923), mRNA.	5270176	XM_576332.1	XM_576332.1	S	425	GGGTAAAGCCTTTTATGACTGGAGCTGCAGAGAAAATTAAGCGCATCCTA
3610672	ILMN_48699	-0.211012	9.68806	-1.87994	0.0781103	0.342208	-4.53361	L	GI_62644782-S	Agpat2_predicted	PREDICTED: Rattus norvegicus 1-acylglycerol-3-phosphate O-acyltransferase 2 (lysophosphatidic acid acyltransferase, beta) (predicted) (Agpat2_predicted), mRNA.	3610672	XM_231089.3	XM_231089.3	S	1568	TCGAGCCTGTGCCTCCAGAATCCAGCAAGAGGGCTGACCCACAAGACCAC
4540494	ILMN_55687	0.128452	10.0286	1.87743	0.0784723	0.342828	-4.5375	L	GI_51948527-S	Ppid	Rattus norvegicus peptidylprolyl isomerase D (Ppid), mRNA.	4760603	NM_001004279.1	NM_001004279.1	S	965	GGACCCTTCAAACACTAAAGCACTATACCGAAAAGCACAAGGATGGCAAG		MGC93768
2070747	ILMN_161727	-0.0599698	7.65412	-1.87712	0.0785167	0.342828	-4.53798	L	GI_27665245-S	LOC287986		2070747	GI_27665245	XM_213569.1	S	544	TGAGGACGAGGAGTCTGATCACAACTGATGGCGGGTGGGGCAGGGGACTT
430020	ILMN_50994	-0.09787	8.96941	-1.87692	0.0785454	0.342828	-4.53828	L	GI_62652534-A	Dgat1	PREDICTED: Rattus norvegicus diacylglycerol O-acyltransferase 1 (Dgat1), mRNA.	430020	XM_579557.1	XM_579557.1	S	1402	GTGAACCGCTTCTTCCAAGGGAACTATGGCAATGCAGCTGTGTGGGTGAC
3990487	ILMN_50314	0.163049	9.39468	1.87673	0.0785728	0.342828	-4.53858	L	GI_40254729-S	Stip1	Rattus norvegicus stress-induced phosphoprotein 1 (Stip1), mRNA.	3990487	NM_138911.2	NM_138911.2	S	1805	TACATGCCTACAAGGAAGACAGACTCATCCAGTGCCACCTCGGGCCCTCC	response to stress [goid 6950] [evidence IEA]; Golgi apparatus [goid 5794] [evidence IEA]; nucleus [goid 5634] [evidence IEA]
1410390	ILMN_47885	0.0706805	9.23301	1.87656	0.0785982	0.342828	-4.53885	L	GI_19424247-S	Giot1	Rattus norvegicus gonadotropin inducible ovarian transcription factor 1 (Giot1), mRNA.	1410390	NM_133563.1	NM_133563.1	S	2395	TCAGTAAAGCCATGCATACCAAGCACATTTTCCCCCCATCTTCCTGGTAC
4280338	ILMN_55734	-0.120167	14.559	-1.876	0.0786783	0.343008	-4.53971	L	GI_56961636-S	ste2	Rattus norvegicus estrogen sulfotransferase (ste2), mRNA.	4280338	NM_001007718.2	NM_001007718.2	S	935	GAGGAGCACTACCAGCGGCATATGAAGGACTGCCCTGTGAAGTTTAGAGC		MGC108739
450128	ILMN_50083	0.0354234	7.21572	1.87501	0.0788215	0.343389	-4.54124	L	GI_62643013-S	LOC497752	PREDICTED: Rattus norvegicus hypothetical gene supported by NM_012927 (LOC497752), mRNA.	450128	XM_579360.1	XM_579360.1	S	1261	GACTCACATGAACCTCCTGACATCCAGCAAACTGGGCTACCATCCCTACG
1580019	ILMN_51332	0.108638	8.57154	1.87128	0.0793654	0.345222	-4.54702	L	GI_56090643-S	Abhd6	Rattus norvegicus abhydrolase domain containing 6 (Abhd6), mRNA.	1580019	NM_001007680.1	NM_001007680.1	S	1891	CCACAGGGAAGAGCGCCTGACCGGGTGGGTTCCCTAGGAGTGATTTACAA		MGC94917
5290300	ILMN_55359	0.0366197	7.2618	1.87125	0.0793691	0.345222	-4.54706	L	GI_34854040-A	Dmtf1	PREDICTED: Rattus norvegicus cyclin D binding myb-like transcription factor 1 (Dmtf1), mRNA.	5290300	XM_575344.1	XM_575344.1	S	1043	CGCCTCTTCTGTCAAAGACCGCTGCCGGCTGATGAAGGACACCTGCAACA
5270037	ILMN_47914	0.0548142	7.22979	1.86751	0.0799168	0.34656	-4.55284	L	GI_62647044-S	LOC296985	PREDICTED: Rattus norvegicus similar to CD69 antigen (p60, early T-cell activation antigen) (LOC296985), mRNA.	5270037	XM_231622.3	XM_231622.3	S	1035	AACAGCTTCCCCCATGCGTTGGAGAGAACAGCCCGGAGCTGGAGGCTGCT
3190673	ILMN_55401	0.0452944	7.27645	1.86565	0.08019	0.346693	-4.55571	L	GI_62662194-S	Dnah1	PREDICTED: Rattus norvegicus dynein, axonemal, heavy polypeptide 1 (Dnah1), mRNA.	3190673	XM_224615.3	XM_224615.3	S	13499	GCGACACTGGATAAAGCGTGGTGTAGCTCTCATCTGTGCCCTGGACTACT
1770458	ILMN_48804	-0.27666	9.39531	-1.86507	0.0802757	0.346693	-4.55661	L	GI_55741834-S	Tob2	Rattus norvegicus transducer of ERBB2, 2 (Tob2), mRNA.	1770458	NM_001007146.1	NM_001007146.1	S	1996	CATGCCTGTGCGTGTGTGGCTTGCTGTCATGGTCTCAAGGATTCCGAGCC		MGC105824
2690528	ILMN_53212	0.0841548	7.48968	1.86501	0.0802849	0.346693	-4.5567	L	GI_62649023-A	Akap2_predicted	PREDICTED: Rattus norvegicus A kinase (PRKA) anchor protein 2 (predicted) (Akap2_predicted), mRNA.	2690528	XM_575832.1	XM_575832.1	S	3144	TCGGCTGGGCGTTACGGAGGAGCAAACAGGCCATTCCAAGGCAACCAACA
3140138	ILMN_52261	0.0754159	7.89021	1.86478	0.0803192	0.346693	-4.55706	L	GI_55741468-S	Naglu	Rattus norvegicus alpha-N-acetylglucosaminidase (Naglu), mRNA.	3140138	NM_001006954.1	NM_001006954.1	S	1742	CTGGCCCTTGGAACTAACAAATCTAATGGTGAGGAGGAATGGGGGCCTCG		MGC94749
430403	ILMN_49314	0.0440618	7.35885	1.86442	0.0803724	0.346693	-4.55762	L	GI_11067380-S	Pold1	Rattus norvegicus polymerase (DNA directed), delta 1, catalytic subunit (Pold1), mRNA.	430403	NM_021662.1	NM_021662.1	S	3001	GGCCTTCACCAAGCGCCGAAACTCTTGTATTGGCTGCCGCTCCGTAATCG	DNA replication [goid 6260] [evidence IEA]; DNA replication proofreading [goid 45004] [evidence IEA]; zeta DNA polymerase activity [goid 3894] [evidence IEA]; theta DNA polymerase activity [goid 16452] [evidence IEA]; sigma DNA polymerase activity [goid 19984] [evidence IEA]; epsilon DNA polymerase activity [goid 3893] [evidence IEA]; 3'-5' exonuclease activity [goid 8408] [evidence IEA]; kappa D…
2680332	ILMN_55815	0.0899401	12.779	1.86412	0.0804156	0.346693	-4.55807	L	GI_54020745-S	Pabpc1	Rattus norvegicus poly(A) binding protein, cytoplasmic 1 (Pabpc1), mRNA.	2680332	NM_134353.2	NM_134353.2	S	2346	CTGTCTAAATTGATCAGGGACCACGAACAGAAACTCGTGCTTCACCGAAG	mRNA polyadenylylation [goid 6378] [evidence IEA]; nucleic acid binding [goid 3676] [evidence IEA]; poly(A) binding [goid 8143] [evidence IEA]; mRNA binding [goid 3729] [pmid 11416190] [evidence IDA]	Pabp; Pabp1; MGC91496
1450278	ILMN_49930	0.0731428	8.06854	1.86381	0.0804616	0.346693	-4.55855	L	GI_62648959-S	Nans_predicted	PREDICTED: Rattus norvegicus N-acetylneuraminic acid synthase (sialic acid synthase) (predicted) (Nans_predicted), mRNA.	1450278	XM_216398.3	XM_216398.3	S	1825	TAGCCATAGGGGGCGGTGCAGAAATCAACCCCACCATAAGCACCAGTGTC
4220450	ILMN_161738	-0.0620273	7.49671	-1.86345	0.0805148	0.346693	-4.55911	L	GI_27671194-S	LOC304125		4220450	GI_27671194	XM_221711.1	S	683	GAAGGAAAGGGTGGGCAGCAAGTAGACAGCGAGAAGGGAAAAGGGGGAAG
5420450	ILMN_51369	-0.0709153	7.75782	-1.86326	0.0805426	0.346693	-4.5594	L	GI_62657238-S	Falz_predicted	PREDICTED: Rattus norvegicus fetal Alzheimer antigen (predicted) (Falz_predicted), mRNA.	5420450	XM_221050.3	XM_221050.3	S	11020	CACCACTCACAGAGAAGGATTATGAGGGCTTGAAGAGGGTGCTGCGCTCC
2850040	ILMN_53721	-0.0863554	7.9369	-1.86254	0.0806494	0.34691	-4.56051	L	GI_27545349-S	Yy1	Rattus norvegicus YY1 transcription factor (Yy1), mRNA.	2850040	NM_173290.1	NM_173290.1	S	920	CTCTGCTATGAGAAAGCATCTGCACACCCACGGTCCCAGAGTCCACGTCT	antimicrobial humoral response (sensu Vertebrata) [goid 19735] [evidence IEA]; negative regulation of steroid metabolism [goid 45939] [pmid 11861536] [evidence NAS]; regulation of transcription from RNA polymerase II promoter [goid 6357] [evidence IEA]; regulation of transcription, DNA-dependent [goid 6355] [pmid 11487577] [evidence IDA]; nucleic acid binding [goid 3676] [evidence IEA]; transcrip…	NF-E1; UCRBP
2320162	ILMN_53045	-0.143899	7.75381	-1.85994	0.0810349	0.347744	-4.56452	L	GI_62644872-S	LOC502610	PREDICTED: Rattus norvegicus similar to Ac1147 (LOC502610), mRNA.	2320162	XM_578098.1	XM_578098.1	S	712	GTCGCGCCGCTGGGACTCTGCTGGTCTCCCGAAGTTCAGACGTGGGCGGC
1400671	ILMN_53517	0.133101	8.16758	1.85603	0.081619	0.349324	-4.57054	L	GI_9506372-S	Adcy4	Rattus norvegicus adenylate cyclase 4 (Adcy4), mRNA.	1400671	NM_019285.1	NM_019285.1	S	3192	GGGTTACACATGCTACAGCCGAGGTGTCATCAAGGTCAAGGGCAAAGGGC	adenylate cyclase activation [goid 7190] [evidence IEA]; cyclic nucleotide biosynthesis [goid 9190] [evidence IEA]; G-protein signaling, coupled to cAMP nucleotide second messenger [goid 7188] [evidence IEA]; intracellular signaling cascade [goid 7242] [pmid 1946437] [evidence IDA]; cAMP biosynthesis [goid 6171] [evidence IEA]; magnesium ion binding [goid 287] [evidence IEA]; lyase activity [goid…	MGC93493
3290301	ILMN_50087	0.0387845	7.34931	1.85573	0.0816634	0.349324	-4.571	L	GI_62644813-S	Wdr5_predicted	PREDICTED: Rattus norvegicus WD repeat domain 5 (predicted) (Wdr5_predicted), mRNA.	3290301	XM_342397.2	XM_342397.2	S	1328	GTCGGGCCAGGGGCGTGCATATATACCACCGAGTCTTGATAGCCACTGTG
3190450	ILMN_50168	-0.0809684	7.66974	-1.85473	0.0818136	0.349433	-4.57254	L	GI_62641173-S	Sox6_predicted	PREDICTED: Rattus norvegicus SRY-box containing gene 6 (predicted) (Sox6_predicted), mRNA.	3190450	XM_215016.3	XM_215016.3	S	4436	GAGCCCTTCGGTAGGAGGTGTCAGTGAACAGTACAGCCTAGCATCTAAGC
3870053	ILMN_55319	0.161496	7.87748	1.85269	0.0821202	0.350193	-4.57568	L	GI_12621125-S	Ppp1r10	PREDICTED: Rattus norvegicus protein phosphatase 1, regulatory subunit 10 (Ppp1r10), mRNA.	3870053	XM_579471.1	XM_579471.1	S	3752	TGTAGTGTTGGGCCACTCTTGCCTACAGCCATTTTCGAGACTCCGTGAGG
1400300	ILMN_48512	0.0468354	8.38764	1.85147	0.0823034	0.350632	-4.57755	L	GI_51948479-S	Mtif2	Rattus norvegicus mitochondrial translational initiation factor 2 (Mtif2), mRNA.	1400300	NM_001004254.1	NM_001004254.1	S	1852	GCAACAGATTGCCCTACAAGGTGGAGGAGTACCCAATAGGTGAGGCTTCT		MGC94962
7560706	ILMN_161818	-0.041076	7.42316	-1.84892	0.0826887	0.351791	-4.58147	L	GI_34854740-S	LOC362141	Rattus norvegicus similar to RIKEN cDNA 9330158F14 gene (LOC362141), mRNA.	7560706	GI_34854740	XM_342441.1	S	825	TCCTACCCCAGGATCTGTGTTGCTTGTAATCTGGTCCTAGCTGTGCACCC
3940082	ILMN_53455	0.0738307	7.35499	1.84781	0.0828574	0.35218	-4.58318	L	GI_62640771-S	Prc1_predicted	PREDICTED: Rattus norvegicus protein regulator of cytokinesis 1 (predicted) (Prc1_predicted), mRNA.	3940082	XM_218820.3	XM_218820.3	S	2545	GGGTGGGTTGGGCCATTTCTGTCATGGACTCCACAACTTTGCACATCTCC
6840131	ILMN_49677	-0.109172	8.92819	-1.84668	0.083028	0.35218	-4.5849	L	GI_62643935-S	LOC362003	PREDICTED: Rattus norvegicus similar to RIKEN cDNA 4933412D19 (predicted) (LOC362003), mRNA.	6840131	XM_342301.2	XM_342301.2	S	1366	TCTGAGGCTGTGCAAAGTGAGGAGGAGAGGGCCAGGGCTGAGAATATCCG
2350192	ILMN_52798	-0.108592	11.6664	-1.84656	0.0830473	0.35218	-4.5851	L	GI_62650753-S	Fau	PREDICTED: Rattus norvegicus Finkel-Biskis-Reilly murine sarcoma virusubiquitously expressed (Fau), mRNA.	2350192	XM_342000.2	XM_342000.2	S	3	TTGCAGCAGCGGCGTCCGCGGGTAAGTAGCCAACATGCAGCTCTTTGTCC
360402	ILMN_54196	-0.102191	9.94669	-1.84618	0.0831037	0.35218	-4.58566	L	GI_62653923-I	Fbxo9_predicted	PREDICTED: Rattus norvegicus f-box only protein 9 (predicted) (Fbxo9_predicted), mRNA.	4610100	XM_576433.1	XM_576433.1	S	1320	GGTACTGGGGGTGACCTGCACGGTGTGTTAGGTAATTTGCAGTGCGACTC
3870471	ILMN_55748	0.0537941	7.37198	1.84505	0.0832766	0.35243	-4.58741	L	GI_62644920-S	Exosc2_predicted	PREDICTED: Rattus norvegicus exosome component 2 (predicted) (Exosc2_predicted), mRNA.	3870471	XM_345336.2	XM_345336.2	S	1530	CCCAAGGGAGCTGTTACTTCTCTTCCTTCAGCATGTCCACTGGCAGGAGC
1980368	ILMN_52631	0.0418211	7.18144	1.84334	0.0835376	0.352642	-4.59003	L	GI_62651654-S	Si_predicted	PREDICTED: Rattus norvegicus silver (predicted) (Si_predicted), mRNA.	1980368	XM_343146.2	XM_343146.2	S	1687	GCCTTGGGCAGGCTCCCTTGCTTGTAGGTGTCTTACTGGTGTTGGTGGCT
6860725	ILMN_55501	0.0542592	8.22339	1.84285	0.0836127	0.352642	-4.59078	L	GI_57526941-S	Pop4	Rattus norvegicus processing of precursor 4, ribonuclease P/MRP family, (S. cerevisiae) (Pop4), mRNA.	6860725	NM_001009642.1	NM_001009642.1	S	873	ACCCTGAGTGTTCACTTTTCCTTGAAGAACCTCTGGCTGTAGCCCGCCTC	tRNA processing [goid 8033] [evidence IEA]; rRNA processing [goid 6364] [evidence IEA]; ribonuclease activity [goid 4540] [evidence IEA]; ribonuclease P activity [goid 4526] [evidence IEA]; RNA binding [goid 3723] [evidence IEA]; hydrolase activity [goid 16787] [evidence IEA]; ribonuclease MRP complex [goid 172] [evidence IEA]; nucleus [goid 5634] [evidence IEA]	MGC108830
6350278	ILMN_52566	0.0695479	8.21453	1.8418	0.083772	0.352771	-4.59238	L	GI_62662451	LOC361128	PREDICTED: Rattus norvegicus similar to TR4 orphan receptor associated protein TRA16 (LOC361128), mRNA.	6350278	XM_341415.2	XM_341415.2	S	564	TGAGGATACCACCGACTTTTTTGGCCGTGTAGTCATCTACCACCTGCGGG
450273	ILMN_54292	-0.0449833	7.25657	-1.84166	0.083794	0.352771	-4.5926	L	GI_62655783-S	LOC497665	PREDICTED: Rattus norvegicus hypothetical gene supported by NM_173149 (LOC497665), mRNA.	450273	XM_579701.1	XM_579701.1	S	2330	CTCTGCTGAGAGAAGTCCTATTGCAGGTGTGACAGTGTTTGGGGCTACCA
4200671	ILMN_51969	0.0408665	7.23181	1.84072	0.0839389	0.353108	-4.59404	L	GI_62665968-S	LOC499431	PREDICTED: Rattus norvegicus similar to collagen type XIII alpha-1 chain (LOC499431), mRNA.	4200671	XM_574755.1	XM_574755.1	S	2652	GATGGCTTACCAGTCCAAGGCTGCTGGAACAAGTGATGCCTCTAACCTCG
5890086	ILMN_51640	0.211013	8.49346	1.83988	0.0840669	0.353374	-4.59532	L	GI_62652547-S	LOC361163	PREDICTED: Rattus norvegicus similar to LRRGT00078 (LOC361163), mRNA.	5890086	XM_341449.2	XM_341449.2	S	338	ATTAAAAATGGGGTTCACGGGCTGGAGAGATGGCTCAGCCGTTAAAGGCT
2810008	ILMN_48490	0.0430695	7.39189	1.83951	0.0841239	0.353476	-4.59589	L	GI_62661264-S	Socs4_predicted	PREDICTED: Rattus norvegicus suppressor of cytokine signaling 4 (predicted) (Socs4_predicted), mRNA.	2810008	XM_223934.3	XM_223934.3	S	1372	CCACTCCGTTAATCCGGACTTTCCCCTTTTCCTTGCAGCACATTTGCAGG
360048	ILMN_54693	0.0519291	7.15723	1.83676	0.0845479	0.353881	-4.6001	L	GI_62640798-S	Cpeb1_predicted	PREDICTED: Rattus norvegicus cytoplasmic polyadenylation element binding protein 1 (predicted) (Cpeb1_predicted), mRNA.	360048	XM_218858.3	XM_218858.3	S	2512	GGTTTGTCGCACCTTATGTTGCACTTACGTTGGGGGAGGGTTGATAGAAG
2230450	ILMN_55852	-0.0349603	7.39289	-1.83639	0.0846045	0.353881	-4.60066	L	GI_62652629-S	LOC362937	PREDICTED: Rattus norvegicus similar to hypothetical protein FLJ20200 (predicted) (LOC362937), mRNA.	2230450	XM_343265.2	XM_343265.2	S	4552	CAGTAGTGCGGCAGGAGACAACTTGGCAGATGAGGACACCAGGGACAGTA
3120129	ILMN_48870	-0.0976708	9.62258	-1.83498	0.0848223	0.354223	-4.60281	L	GI_62649812	Aim1l_predicted	PREDICTED: Rattus norvegicus absent in melanoma 1-like (predicted) (Aim1l_predicted), mRNA.	3120129	XM_216539.3	XM_216539.3	S	7684	GCTGAGAGCCGCCTACCACGCCAAACCTGGAGCATCAGTGAATTGGGTCA
5080736	ILMN_50029	0.0356659	7.35952	1.83381	0.0850043	0.354847	-4.6046	L	GI_13928967-S	Siat4b	Rattus norvegicus sialyltransferase 4B (beta-galactoside alpha-2,3-sialyltransferase) (Siat4b), mRNA.	5080736	NM_031695.1	NM_031695.1	S	2442	CCGAGAAGGGCTGTAGCGGAACCTCTCAGGGCTCTAATCATCGTGCAGTC	protein amino acid glycosylation [goid 6486] [evidence IEA]; transferase activity [goid 16740] [evidence IEA]; sialyltransferase activity [goid 8373] [evidence IEA]; transferase activity, transferring glycosyl groups [goid 16757] [evidence IEA]; integral to membrane [goid 16021] [evidence IEA]; membrane [goid 16020] [evidence IEA]; Golgi apparatus [goid 5794] [evidence IEA]	Siat5
3290056	ILMN_51731	-0.0641848	7.63705	-1.83311	0.0851135	0.355031	-4.60568	L	GI_62650276-S	Mta3_predicted	PREDICTED: Rattus norvegicus metastasis associated 3 (predicted) (Mta3_predicted), mRNA.	3290056	XM_216633.3	XM_216633.3	S	1680	AAGTACGGAGGTCTGAAAATGCCCACGCAGACGGACGAGGAGAAGGCTCC
2640528	ILMN_52188	0.0443472	7.37715	1.83191	0.0852987	0.355198	-4.6075	L	GI_62645300	Fkbp7_predicted	PREDICTED: Rattus norvegicus FK506 binding protein 7 (predicted) (Fkbp7_predicted), mRNA.	2640528	XM_215758.3	XM_215758.3	S	458	GCAAATAGACACGGACAATGACAGGCAGCTCTCCAAGGCCGAGATAGAGC
7050528	ILMN_49604	0.078563	7.8451	1.83145	0.0853708	0.355288	-4.6082	L	GI_62650694-S	Srp54	PREDICTED: Rattus norvegicus signal recognition particle 54 kDa (Srp54), mRNA.	7050528	XM_343063.2	XM_343063.2	S	2168	GATGTGGTCAGCGTACCACCCAGAAAATAGACAAAAAGCCAGCAGGTACA
1170551	ILMN_49079	0.075362	14.1148	1.82928	0.0857094	0.356028	-4.61151	L	GI_20806114-S	Rpl41	Rattus norvegicus ribosomal protein L41 (Rpl41), mRNA.	1170551	NM_139083.1	NM_139083.1	S	134	CTGCGGGAGCAGAAGTAAGGGATGCTGAAGCCCGGAACAAGTGGTTGGAC	protein biosynthesis [goid 6412] [evidence IEA]; translation [goid 43037] [pmid 7575549] [evidence TAS]; structural constituent of ribosome [goid 3735] [pmid 7575549] [evidence TAS]; RNA binding [goid 3723] [evidence IEA]; ribosome [goid 5840] [evidence IEA]; cytosolic large ribosomal subunit (sensu Eukaryota) [goid 5842] [pmid 7575549] [evidence TAS]
1660039	ILMN_52625	-0.0769355	7.90876	-1.82926	0.0857124	0.356028	-4.61154	L	GI_62649009-S	Catnal1_predicted	PREDICTED: Rattus norvegicus catenin alpha-like 1 (predicted) (Catnal1_predicted), mRNA.	1660039	XM_216386.3	XM_216386.3	S	2158	GGGTCTCTGCGACAAACAAAGATGCCATGGATGGTCAAACCTGAGCAGCC
840563	ILMN_49940	-0.0467647	7.5417	-1.82543	0.0863129	0.357296	-4.61738	L	GI_62653837-S	Herc1_predicted	PREDICTED: Rattus norvegicus hect (homologous to the E6-AP (UBE3A) carboxyl terminus) domain and RCC1 (CHC1)-like domain (RLD) 1 (predicted) (Herc1_predicted), mRNA.	840563	XM_236362.3	XM_236362.3	S	14939	GCACCGGCCTTATGACAGTCTGCCTACCTCACAGACCTGCTTCTTCCAGC
4570239	ILMN_55545	0.0828636	11.0878	1.82363	0.0865968	0.357736	-4.62012	L	GI_13487930-S	Ywhaz	Rattus norvegicus tyrosine 3-monooxygenase/tryptophan 5-monooxygenase activation protein, zeta polypeptide (Ywhaz), mRNA.	4570239	NM_013011.1	NM_013011.1	S	1481	GATGCAGTACAAACGAGTTGCTTGGTGTTCCCGGCTCCATGCGGATCAAG	protein targeting [goid 6605] [evidence IEA]; protein targeting to mitochondrion [goid 6626] [pmid 7822263] [evidence IDA]; protein domain specific binding [goid 19904] [evidence IEA]; monooxygenase activity [goid 4497] [evidence IEA]; mitochondrion [goid 5739] [evidence IEA]	14-3-3z
1940348	ILMN_47830	0.0456565	7.47541	1.82231	0.0868043	0.35824	-4.62212	L	GI_9506992-A	Prkr	PREDICTED: Rattus norvegicus Protein kinase, interferon-inducible double stranded RNA dependent (Prkr), mRNA.	1940348	XM_579433.1	XM_579433.1	S	1061	TCCCGAGAACAGCACAAACGGTGACACAAGTCGATACAAGACCCGGTGCC
540181	ILMN_49051	0.0394528	7.19238	1.81898	0.087333	0.359604	-4.62719	L	GI_62656113-S	LOC287305	PREDICTED: Rattus norvegicus similar to L-amino acid oxidase 1 (predicted) (LOC287305), mRNA.	540181	XM_220454.3	XM_220454.3	S	1364	GGCCTTTACCGAGACCCTACGTGGCATCATCTCCTTTTTCCAAGAGCCCC
5290070	ILMN_55627	-0.0406332	8.32108	-1.81723	0.0876112	0.360279	-4.62985	L	GI_62641735-S	Sf3b2_predicted	PREDICTED: Rattus norvegicus splicing factor 3b, subunit 2 (predicted) (Sf3b2_predicted), mRNA.	5290070	XM_215182.3	XM_215182.3	S	2307	CAGTTGTTCACTGTATTGCCAGAGAAGAGGACAGCCACTGTTGGTGGGGC
3170088	ILMN_52145	-0.0459598	7.1751	-1.81711	0.0876293	0.360279	-4.63002	L	GI_62664027-S	LOC498818	PREDICTED: Rattus norvegicus similar to KIAA1772 (LOC498818), mRNA.	3170088	XM_574100.1	XM_574100.1	S	735	ACCTAGTCAGAACCTCCCAGGGCGTGCTATCAAAGGGACCTCTCATCTGC
5820594	ILMN_161766	-0.0404922	7.34731	-1.81624	0.0877685	0.360338	-4.63135	L	GI_27686982-S	LOC294684		5820594	GI_27686982	XM_215469.1	S	7359	CGTGGAAGCCAGGCACTCGCACACCCAACTGACTTCTGCTAGGTATTGGC
5050328	ILMN_50374	0.137078	9.17869	1.81615	0.0877828	0.360338	-4.63148	L	GI_56090288-S	Pelo	Rattus norvegicus pelota homolog (Pelo), mRNA.	5050328	NM_001007634.1	NM_001007634.1	S	1138	GGTATGTCAGGCTGGTGGACAGTGTGAAAGAGAATGCGGGCACCGTAAGG		MGC94455
4010524	ILMN_52512	0.0974406	9.17339	1.81231	0.0883972	0.361644	-4.6373	L	GI_62639384-S	LOC308503	PREDICTED: Rattus norvegicus similar to Set beta isoform (LOC308503), mRNA.	4010524	XM_218493.3	XM_218493.3	S	1438	AAATTCTCTCCTGATGAAGACTTGAGCCCTGCCACTCAATGGGAGAACCA
2470288	ILMN_47991	0.200159	9.33016	1.81123	0.0885713	0.361694	-4.63895	L	GI_62641590-S	Ifitm1_predicted	PREDICTED: Rattus norvegicus interferon induced transmembrane protein 1 (predicted) (Ifitm1_predicted), mRNA.	2470288	XM_215117.3	XM_215117.3	S	162	GGACCCCACACCTCAACTTCTGCGACAACCACCACAATCAACATGCCTGC
6900348	ILMN_49626	-0.116055	9.09877	-1.81031	0.0887185	0.361888	-4.64033	L	GI_62660469-S	LOC305350	PREDICTED: Rattus norvegicus similar to Mitochondrial carrier triple repeat 1 (LOC305350), mRNA.	6900348	XM_223417.2	XM_223417.2	S	2296	TCTGCTTGACTTGTTTGTGCTACTGGTGTGGACACAGCCGACCAGTGTGT
4920632	ILMN_52494	0.0670888	7.47004	1.80449	0.0896611	0.364912	-4.64914	L	GI_62666850-S	LOC501559	PREDICTED: Rattus norvegicus similar to chromosome X open reading frame 23 (LOC501559), mRNA.	4920632	XM_576964.1	XM_576964.1	S	2673	AGAAGCCTAGAGAAGAAGTGCATCCTCTCCATCAGGTCATGGCGAGTGCA
5570121	ILMN_53976	0.0953676	8.70543	1.80384	0.0897665	0.36496	-4.65012	L	GI_16758805-S	Pik3c2g	Rattus norvegicus phosphatidylinositol 3-kinase, C2 domain containing, gamma polypeptide (Pik3c2g), mRNA.	5570121	NM_053923.1	NM_053923.1	S	5863	GATCTCACAGTTTGTCACCTGTGTAACAGGCAAACCCAGAGGACGCCTCC	intracellular signaling cascade [goid 7242] [evidence IEA]; inositol or phosphatidylinositol kinase activity [goid 4428] [evidence IEA]; phosphatidylinositol-4-phosphate 3-kinase activity [goid 35005] [pmid 9516481] [evidence IDA]; kinase activity [goid 16301] [evidence IEA]; transferase activity [goid 16740] [evidence IEA]; phosphatidylinositol 3-kinase activity [goid 16303] [evidence IEA]; phos…
3800092	ILMN_53609	0.042694	7.22491	1.80316	0.0898778	0.365112	-4.65115	L	GI_18426849-S	Lcp2	Rattus norvegicus lymphocyte cytosolic protein 2 (Lcp2), mRNA.	3800092	NM_130421.1	NM_130421.1	S	1166	CTTACCTTTACCAGTTCCAAACAGGCCTCAGCCTCCATCTCCTGGGGAAG	intracellular signaling cascade [goid 7242] [evidence IEA]	Slp76
5910440	ILMN_55191	0.0361684	7.34931	1.80294	0.0899135	0.365121	-4.65148	L	GI_62649939-S	LOC362645	PREDICTED: Rattus norvegicus similar to RIKEN cDNA 1110012E06 (predicted) (LOC362645), mRNA.	5910440	XM_342962.2	XM_342962.2	S	3548	GCTGCGGCCTAAACGGGCCTCCAAGAAGCAATTCAAGCAGCTACAACGGG
3840138	ILMN_48897	-0.0596882	7.2509	-1.80003	0.0903892	0.366779	-4.65588	L	GI_62663070-I	Usp19	PREDICTED: Rattus norvegicus ubiquitin specific protease 19 (Usp19), mRNA.	3840138	XM_573962.1	XM_573962.1	S	6	AGAGGGCTGGTGGCGGCGGTCTCGCTCGGCTCTTGGTTCTTTGCTGAAGA
430148	ILMN_55827	0.0460756	7.40109	1.79932	0.0905045	0.36711	-4.65694	L	GI_62641738-S	Drap1_predicted	PREDICTED: Rattus norvegicus Dr1 associated protein 1 (negative cofactor 2 alpha) (predicted) (Drap1_predicted), mRNA.	430148	XM_215177.3	XM_215177.3	S	1094	GGGAGTCTGACAGGAGTCTGGGGCACTGAAGAAAGGAATGTGGTCTAGGG
2060129	ILMN_51431	0.0421058	7.27489	1.79888	0.0905765	0.367265	-4.6576	L	GI_58000414-A	Pacsin3_predicted	PREDICTED: Rattus norvegicus protein kinase C and casein kinase substrate in neurons 3 (predicted) (Pacsin3_predicted), mRNA.	2060129	XM_579322.1	XM_579322.1	S	1072	GTCCCCGGAAAGCTGGCACTGGGGTGAGGGTACGGGCACTTTATGACTAT
2190671	ILMN_49486	-0.0758825	7.50475	-1.79833	0.090667	0.367495	-4.65843	L	GI_12018265-S	Synj2bp	Rattus norvegicus synaptojanin 2 binding protein (Synj2bp), mRNA.	2190671	NM_022599.1	NM_022599.1	S	5008	CCAGAAGGACTGACAGACAGCTAGAGAGGTTGTGTAGACATCCAGATGGG	cytoplasm organization and biogenesis [goid 7028] [evidence IEA]; intracellular signaling cascade [goid 7242] [evidence IEA]; protein targeting [goid 6605] [evidence IEA]; Rho protein signal transduction [goid 7266] [evidence IEA]; regulation of endocytosis [goid 30100] [evidence IEA]; receptor activity [goid 4872] [evidence IEA]; protein binding [goid 5515] [evidence IEA]; integral to membrane […	Omp25
610634	ILMN_51404	-0.137553	9.29727	-1.79247	0.0916336	0.369907	-4.66726	L	GI_13591913-S	Anpep	Rattus norvegicus alanyl (membrane) aminopeptidase (Anpep), mRNA.	610634	NM_031012.1	NM_031012.1	S	2958	ATGACTATCTCAGCAGCCTGTGCAGGGTCTCTGTCTTCAGAGCGCCAGAC	proteolysis and peptidolysis [goid 6508] [evidence IEA]; angiogenesis [goid 1525] [evidence IEA]; zinc ion binding [goid 8270] [pmid 2567164] [evidence ISS]; aminopeptidase activity [goid 4177] [evidence IEA]; membrane alanyl aminopeptidase activity [goid 4179] [evidence IEA]; metallopeptidase activity [goid 8237] [pmid 2567164] [evidence ISS]; hydrolase activity [goid 16787] [evidence IEA]; inte…	APN; Apm; Lap1
4200463	ILMN_54968	-0.0637647	7.33624	-1.79027	0.0919997	0.370582	-4.67058	L	GI_46048644-S	Cryab	Rattus norvegicus crystallin, alpha B (Cryab), mRNA.	4200463	NM_012935.2	NM_012935.2	S	882	CACGGCAAGCACGAAGAGCGCCAGGACGAACATGGCTTCATCTCCAGGGA	eye development (sensu Mammalia) [goid 1747] [evidence IEA]; response to heat [goid 9408] [evidence IEA]; response to stress [goid 6950] [pmid 11945023] [evidence IPI]; visual perception [goid 7601] [evidence IEA]; muscle contraction [goid 6936] [evidence IEA]; protein folding [goid 6457] [evidence IEA]; sensory organ development [goid 7423] [evidence IEA]; muscle development [goid 7517] [evidenc…	AACRYA
3190307	ILMN_161734	-0.0365666	7.34701	-1.79022	0.0920073	0.370582	-4.67065	L	GI_27667775-S	LOC288109		3190307	GI_27667775	XM_221455.1	S	1984	GTGTGGGCTGCGGCCCTGTACTTTTTCTTCCAGAACCTCAGCAGCTGGGA
2360121	ILMN_53407	0.0765153	7.74546	1.7878	0.0924109	0.371932	-4.67429	L	GI_62656509-S	Tax1bp3_predicted	PREDICTED: Rattus norvegicus Tax1 (human T-cell leukemia virus type I) binding protein 3 (predicted) (Tax1bp3_predicted), mRNA.	2360121	XM_340841.2	XM_340841.2	S	1090	TGGGTGCTGGCCTCCCCACAAGTTTCAAGACTGACATTTCAAGGCAGCTC
6760133	ILMN_54563	-0.0463879	7.15835	-1.78569	0.0927634	0.37269	-4.67745	L	GI_58865635-A	Art3_predicted	PREDICTED: Rattus norvegicus ADP-ribosyltransferase 3 (predicted) (Art3_predicted), mRNA.	6760133	XM_573565.1	XM_573565.1	S	1644	GGCCATCGGCTCCTTCCGTCAGACACAGCATCCACCATTTTACTCATCGC
50270	ILMN_54556	-0.135261	7.99115	-1.78565	0.0927702	0.37269	-4.67751	L	GI_62656913-S	Npepps	PREDICTED: Rattus norvegicus aminopeptidase puromycin sensitive (Npepps), mRNA.	50270	XM_340889.2	XM_340889.2	S	3640	TTCCGAACAGTATCGGCGAGCTCTGGCTCACCACTTGTGCATGTGAGGGG
5670039	ILMN_49687	-0.148517	10.1201	-1.78506	0.0928688	0.372811	-4.67839	L	GI_46485399	Siat10	Rattus norvegicus sialyltransferase 10 (alpha-2,3-sialyltransferase VI) (Siat10), mRNA.	5670039	NM_207602.1	NM_207602.1	S	1019	CCCAAGCACCCCACGACGGGAATTATCGCTCTCACCTTGGCGTTTCACAT
610524	ILMN_53165	0.0628225	7.78518	1.78315	0.0931906	0.373139	-4.68127	L	GI_62663413-S	LOC361232	PREDICTED: Rattus norvegicus similar to PAK/PLC-interacting protein 1 (LOC361232), mRNA.	610524	XM_574002.1	XM_574002.1	S	1309	GCAGCCAGCAGCCAACTAAAAGAAATAGCCCAGCGCCAGCCAAGAAGAGG
3870168	ILMN_53689	-0.0953479	9.33013	-1.78227	0.0933388	0.373596	-4.68259	L	GI_11968069-S	Ppt	Rattus norvegicus palmitoyl-protein thioesterase (Ppt), mRNA.	3870168	NM_022502.1	NM_022502.1	S	1853	CCCTACGTCCTATTTGCCAGCATGCGTCCAACTGCTACTGACTGGGTTCA	protein modification [goid 6464] [evidence IEA]; grooming behavior [goid 7625] [evidence IEA]; visual perception [goid 7601] [evidence IEA]; adult locomotory behavior [goid 8344] [evidence IEA]; regulation of synaptic plasticity [goid 48167] [pmid 12270687] [evidence TAS]; neurogenesis [goid 7399] [evidence IEA]; catalytic activity [goid 3824] [evidence IEA]; palmitoyl-(protein) hydrolase activit…
2260152	ILMN_48827	0.0730325	7.7135	1.78107	0.0935415	0.373949	-4.68439	L	GI_56605647-S	Tfip11	Rattus norvegicus tuftelin interacting protein 11 (Tfip11), mRNA.	2260152	NM_001008291.1	NM_001008291.1	S	3285	GCACTTTTCAGTTCCACGGGTAGTGGGAATGCTGGGCTCACCCCGAGGGT	ossification [goid 1503] [evidence IEA]; extracellular matrix organization and biogenesis [goid 30198] [evidence IEA]; cell differentiation [goid 30154] [evidence IEA]; secretory pathway [goid 45045] [evidence IEA]; nucleic acid binding [goid 3676] [evidence IEA]; protein binding [goid 5515] [evidence IEA]; intracellular [goid 5622] [evidence IEA]; nucleus [goid 5634] [evidence IEA]; extracellula…
1740433	ILMN_48437	-0.0696727	8.19694	-1.77956	0.0937954	0.374496	-4.68664	L	GI_13242323-S	Hnrpd	Rattus norvegicus heterogeneous nuclear ribonucleoprotein D (Hnrpd), mRNA.	1740433	NM_024404.1	NM_024404.1	S	865	TTTGCAGGAAGAGCTCGCGGAAGAGGCGGTGGCCCCAGTCAAAACTGGAA	regulation of transcription, DNA-dependent [goid 6355] [evidence IEA]; telomerase-dependent telomere maintenance [goid 7004] [evidence IEA]; nuclear mRNA splicing, via spliceosome [goid 398] [evidence IEA]; RNA processing [goid 6396] [evidence IEA]; RNA catabolism [goid 6401] [evidence IEA]; mRNA catabolism [goid 6402] [evidence IEA]; nucleic acid binding [goid 3676] [evidence IEA]; DNA binding […
6550301	ILMN_53373	0.0864545	7.93917	1.77951	0.0938045	0.374496	-4.68672	L	GI_62642199-S	LOC309522	PREDICTED: Rattus norvegicus similar to RIKEN cDNA 3230401I01 (LOC309522), mRNA.	6550301	XM_220054.3	XM_220054.3	S	1718	GAAGCTGTCAGAAGGCCTGGAAGGCACCAAGCATAGCAGCGTGATGAAGC
780121	ILMN_48463	-0.0825565	8.56634	-1.77844	0.0939858	0.374945	-4.68833	L	GI_62648019-S	LOC297514	PREDICTED: Rattus norvegicus similar to mKIAA1757 protein (predicted) (LOC297514), mRNA.	780121	XM_238368.3	XM_238368.3	S	6238	CAGTCTGGGAGAGCATTGGGAGTGGAAATCATGTTGCCTGGGATGCCGGT
730465	ILMN_51693	-0.0541234	7.62186	-1.77738	0.0941649	0.375521	-4.68991	L	GI_13592024-S	Pggt1b	Rattus norvegicus protein geranylgeranyltransferase type I, beta subunit (Pggt1b), mRNA.	730465	NM_031082.1	NM_031082.1	S	1241	CAGAAGCGTGTACTGCTAGTTCTTCAGGATATGCTCTTAGGCCAGTGACC	protein amino acid geranylgeranylation [goid 18348] [pmid 8106351] [evidence TAS]; transferase activity [goid 16740] [evidence IEA]; prenyltransferase activity [goid 4659] [evidence IEA]; catalytic activity [goid 3824] [evidence IEA]; CAAX-protein geranylgeranyltransferase activity [goid 4662] [pmid 8106351] [evidence TAS]; CAAX-protein geranylgeranyltransferase complex [goid 5953] [pmid 8106351]…
6420239	ILMN_48269	-0.0480145	7.3554	-1.77667	0.0942864	0.375731	-4.69098	L	GI_62644336-S	Trim33_predicted	PREDICTED: Rattus norvegicus tripartite motif protein 33 (predicted) (Trim33_predicted), mRNA.	6420239	XM_345266.2	XM_345266.2	S	3293	CTCAGACAGGACCTTCGCTCCTTTGCCAGAGTTTGAGCAGGAAGAGGATG
6510176	ILMN_54118	0.036512	7.19883	1.77485	0.0945962	0.37632	-4.6937	L	GI_62659894-S	Taf1a_predicted	PREDICTED: Rattus norvegicus TATA box binding protein (Tbp)-associated factor, RNA polymerase I, A (predicted) (Taf1a_predicted), mRNA.	6510176	XM_341167.2	XM_341167.2	S	1267	CGTGAGTGGGTTGAAGAAGAGTGGAAGTCCAGGAGAAACTGGTGGCCAGC
3440161	ILMN_51230	0.0555196	7.51327	1.7727	0.094963	0.37725	-4.69691	L	GI_62638933-S	Znf324_predicted	PREDICTED: Rattus norvegicus zinc finger protein 324 (predicted) (Znf324_predicted), mRNA.	3440161	XM_344862.2	XM_344862.2	S	1438	GCTGAAGACACAGCCCCAGTGCATTCCATCTCCTTGGTGCAAGCCTCAGG
2260372	ILMN_55113	-0.0390447	7.21006	-1.77137	0.0951896	0.377429	-4.69889	L	GI_62656543-I	Serpinf2_predicted	PREDICTED: Rattus norvegicus serine (or cysteine) proteinase inhibitor, clade F, member 2 (predicted) (Serpinf2_predicted), mRNA.	2260372	XM_573141.1	XM_573141.1	S	60	AAGGTCCTGTGGGAGGAGAGAGCTAGGCCGTGCTGGCTACACTGGGTGGA
1400253	ILMN_48400	0.0546058	7.84428	1.77133	0.095198	0.377429	-4.69896	L	GI_62660115-S	LOC498329	PREDICTED: Rattus norvegicus LOC498329 (LOC498329), mRNA.	1400253	XM_579817.1	XM_579817.1	S	1252	ACTGTTTACTGCTTCTGCGGCCAACATCTCGTGTGTGGTCGGTCAGCCTG
730017	ILMN_48710	-0.146599	8.29781	-1.77088	0.0952744	0.377457	-4.69962	L	GI_62649808-A	Dhdds_predicted	PREDICTED: Rattus norvegicus dehydrodolichyl diphosphate synthase (predicted) (Dhdds_predicted), mRNA.	730017	XM_575927.1	XM_575927.1	S	1168	TTGAACCTCAAGCGGGCTGACTGGCTGGCACTTTGGGGCACTGCATCTGC
2510647	ILMN_55000	-0.0324572	7.2938	-1.76797	0.0957747	0.37853	-4.70397	L	GI_62650798-S	Daam1_predicted	PREDICTED: Rattus norvegicus dishevelled associated activator of morphogenesis 1 (predicted) (Daam1_predicted), mRNA.	2510647	XM_234275.3	XM_234275.3	S	3793	GGGAGAGGGAGCGGAAGATGAGGAAGGCCAAGGAGAGCAGTGAAGAGAGT
3170671	ILMN_53674	-0.18537	8.15763	-1.767	0.0959419	0.378586	-4.70541	L	GI_62660197-S	LOC361283	PREDICTED: Rattus norvegicus similar to ORF2 consensus sequence encoding endonuclease and reverse transcriptase minus RNaseH (LOC361283), mRNA.	3170671	XM_341568.2	XM_341568.2	S	523	GGTGAGGATGTGGAGAAAGAGGAACACTCCTCCATTGTTGGTGAGATTGC
4920040	ILMN_50896	0.0698466	7.49481	1.76618	0.0960826	0.379004	-4.70663	L	GI_58866031-S	XRG9	PREDICTED: Rattus norvegicus XK-related protein 9 (XRG9), mRNA.	4920040	XM_575746.1	XM_575746.1	S	1757	TGTGTTGCCAAGGATTAGGCCCTGTGCATGTTATCCCACCACTGAGTTGC
4280309	ILMN_52359	0.0386244	7.41245	1.76583	0.0961433	0.379106	-4.70715	L	GI_62645778-S	LOC497780	PREDICTED: Rattus norvegicus hypothetical gene supported by NM_024353 (LOC497780), mRNA.	4280309	XM_579486.1	XM_579486.1	S	4864	GTTGCCTTGCAGGTGGTGCATAAAGTGGACGGGTGGGATGAGTCCTGTTG
2900167	ILMN_48792	-0.117198	8.44741	-1.7641	0.0964426	0.379874	-4.70973	L	GI_34870150-A	Ptprf	PREDICTED: Rattus norvegicus protein tyrosine phosphatase, receptor type, F (Ptprf), mRNA.	2900167	XM_346748.1	XM_346748.1	S	6390	AGACAGTGGTGGGCGGGGAGGCGATAGGAAACACATCCCCAGTGTGCATT
4730037	ILMN_54647	-0.0728967	8.56662	-1.76272	0.0966828	0.380359	-4.71179	L	GI_62656914-S	Mrpl45_predicted	PREDICTED: Rattus norvegicus mitochondrial ribosomal protein L45 (predicted) (Mrpl45_predicted), mRNA.	4730037	XM_213446.3	XM_213446.3	S	1316	CTGAGGGGAAATGAGAAGCATCAGGAGGGAGAGCAGATGTGGCACTGGGC
5670129	ILMN_49794	0.039029	7.2125	1.76255	0.0967123	0.380359	-4.71204	L	GI_62660148-S	LOC501887	PREDICTED: Rattus norvegicus similar to Rho GTPase activating protein 24 (LOC501887), mRNA.	5670129	XM_577307.1	XM_577307.1	S	2912	CACGTGTTTGGCCTGTGGAACTGAAGCTGTGTCTACCAGGGTATCCGTGC
2230162	ILMN_50297	0.0436056	7.48414	1.76199	0.0968094	0.380492	-4.71287	L	GI_62661579-A	Cdadc1_predicted	PREDICTED: Rattus norvegicus cytidine and dCMP deaminase domain containing 1 (predicted) (Cdadc1_predicted), mRNA.	6660156	XM_573797.1	XM_573797.1	S	1047	GCCACAGGAAGTTGCAAGGCATTGCATGGTGCAGGCCAGGTTATTGGCTT
1340132	ILMN_54711	0.0355189	7.34332	1.76081	0.0970151	0.380955	-4.71463	L	GI_62647673-S	LOC500226	PREDICTED: Rattus norvegicus similar to D3Mm3e (LOC500226), mRNA.	1340132	XM_575577.1	XM_575577.1	S	1072	GACCTTGCTGAGATCCTGAGATTTGGCAGTGTCTGAGAGTGGAGCAGCGG
4060601	ILMN_49155	-0.131203	12.7425	-1.75988	0.0971778	0.380955	-4.71601	L	GI_6978576-S	C4bpa	Rattus norvegicus complement component 4 binding protein, alpha (C4bpa), mRNA.	4060601	NM_012516.1	NM_012516.1	S	1532	CCCAAAGGTGTCCAGATGTGAGCAGGAGGTCCCTAAAGACTGTGAGCACG	complement activation [goid 6956] [evidence IEA]; immune response [goid 6955] [pmid 12232502] [evidence TAS]; complement activation, classical pathway [goid 6958] [evidence IEA]; complement binding [goid 1848] [pmid 12232502] [evidence TAS]; extracellular space [goid 5615] [evidence IEA]	C4BP; MGC108761
6650102	ILMN_47935	-0.0385236	7.41432	-1.75977	0.0971959	0.380955	-4.71617	L	GI_62655457-S	LOC503269	PREDICTED: Rattus norvegicus similar to RAB17, member RAS oncogene family (LOC503269), mRNA.	6650102	XM_578804.1	XM_578804.1	S	751	GCCACCTCTACTTCCGGGGTGCTAATGCTGCGCTCCTGGTTTATGACATC
4730370	ILMN_52781	-0.0359267	7.31434	-1.75971	0.097207	0.380955	-4.71626	L	GI_62644432-S	LOC502598	PREDICTED: Rattus norvegicus similar to H3 histone, family 3B (LOC502598), mRNA.	4730370	XM_578085.1	XM_578085.1	S	247	GGATCCTCCTATGGTGTAACGTGGATGAACACAGTAGGTGCAGAGCTGCT
4250047	ILMN_49818	-0.0497571	7.42716	-1.75917	0.0973015	0.381055	-4.71707	L	GI_16924013-S	Ccl17	Rattus norvegicus small inducible cytokine subfamily A (Cys-Cys), member 17 (Ccl17), mRNA.	4250047	NM_057151.1	NM_057151.1	S	3	GATGTCACTTCAGATGCTGCTCCTGGCTGCCCTGCTTCTGGGGACTTCTC	cellular defense response [goid 6968] [evidence IEA]; signal transduction [goid 7165] [evidence IEA]; chemotaxis [goid 6935] [evidence IEA]; immune response [goid 6955] [evidence IEA]; chemokine activity [goid 8009] [evidence IEA]; cytokine activity [goid 5125] [evidence IEA]; extracellular region [goid 5576] [evidence IEA]; extracellular space [goid 5615] [evidence IEA]	Tarc; Scya17
3780670	ILMN_55934	-0.428233	11.6617	-1.75896	0.0973375	0.381055	-4.71737	L	GI_62650816	LOC500672	PREDICTED: Rattus norvegicus similar to Down-regulated in nephrectomized rat kidney #3 (LOC500672), mRNA.	3780670	XM_576050.1	XM_576050.1	S	1440	GGACAGGAATCCCTATACCCTTGAGTGCTCCACCTTCAGAACAACCCATT
460672	ILMN_47807	-0.0802442	8.4789	-1.75871	0.0973817	0.381091	-4.71775	L	GI_62641587-S	Psmd13_predicted	PREDICTED: Rattus norvegicus proteasome (prosome, macropain) 26S subunit, non-ATPase, 13 (predicted) (Psmd13_predicted), mRNA.	460672	XM_344976.2	XM_344976.2	S	931	AACAAGGTGGAGCTGTTGGTGATGAAGGCACTCTCGGTGGGGCTGGTGAG
2120411	ILMN_49409	-0.1776	9.36581	-1.75787	0.0975289	0.38153	-4.719	L	GI_47575854-S	Sod2	Rattus norvegicus superoxide dismutase 2, mitochondrial (Sod2), mRNA.	2120411	NM_017051.2	NM_017051.2	S	1620	GGCACCTTTTTCAGTAGAGGCAAACGGGTTTCTGAGTGAGGTCAGTAGGG	age-dependent response to reactive oxygen species [goid 1315] [evidence IEA]; removal of superoxide radicals [goid 19430] [pmid 2001291] [evidence TAS]; superoxide metabolism [goid 6801] [evidence IEA]; cellular defense response (sensu Vertebrata) [goid 16066] [evidence IEA]; response to oxidative stress [goid 6979] [evidence IEA]; response to superoxide [goid 303] [evidence IEA]; regulation of t…
7000575	ILMN_161004	0.196922	7.85392	1.75686	0.097706	0.381808	-4.7205	L	Rn.2164		Rattus norvegicus torsin family 3, member A (predicted), mRNA (cDNA clone MGC:105766 IMAGE:7318816), complete	7000575	Rn.2164	BC087678	S	1751	CTGCAGACTGAAAACTTTGAGGCCTTGTCATGTGTGATTAAATGTATTTT
7150114	ILMN_161794	-0.0403986	7.51001	-1.75672	0.0977306	0.381808	-4.72071	L	GI_27708639-S	LOC317464		7150114	GI_27708639	XM_228915.1	S	1728	CTTCCCGGAGTCGGCTTATGTTGCTGCCTATCTTAGTCGGTGCTTGGAAG
2370707	ILMN_48561	-0.0871851	8.71562	-1.75582	0.0978877	0.381813	-4.72204	L	GI_62656103-S	LOC360531	PREDICTED: Rattus norvegicus similar to hypothetical protein FLJ11526 (predicted) (LOC360531), mRNA.	2370707	XM_340803.2	XM_340803.2	S	786	TCCAGCTACAGGTGAACACTCTCCGACGCTACAAACGGCACTACAAGCTG
6130035	ILMN_49696	0.0809152	8.16061	1.7555	0.0979443	0.381813	-4.72252	L	GI_62650696-S	LOC500652	PREDICTED: Rattus norvegicus similar to RIKEN cDNA 1700047I17 (LOC500652), mRNA.	6130035	XM_576030.1	XM_576030.1	S	435	CGGGCCGCCACATCAACCCTCTCAGTGTGTGACTTTCTTGGAGAGAAGAT
1570541	ILMN_54755	0.145258	8.3514	1.75535	0.0979704	0.381813	-4.72274	L	GI_62663438-S	Ly86_predicted	PREDICTED: Rattus norvegicus lymphocyte antigen 86 (predicted) (Ly86_predicted), mRNA.	1570541	XM_225636.3	XM_225636.3	S	1045	CATGGCCTGCAAGAAAATGCACAGGAAACTCAGCCTCAGGGAACCCCAAG
2510161	ILMN_53344	-0.0569694	12.4367	-1.75486	0.0980572	0.381813	-4.72347	L	GI_40538741-S	Atp5a1	Rattus norvegicus ATP synthase, H+ transporting, mitochondrial F1 complex, alpha subunit, isoform 1 (Atp5a1), mRNA.	2510161	NM_023093.1	NM_023093.1	S	1480	CCCATGGCTATTGAAGAACAGGTGGCTGTCATCTATGCAGGCGTCCGGGG	proton transport [goid 15992] [evidence IEA]; ATP biosynthesis [goid 6754] [evidence IEA]; ATP synthesis coupled proton transport [goid 15986] [evidence IEA]; ion transport [goid 6811] [evidence IEA]; hydrogen ion transporter activity [goid 15078] [evidence IEA]; hydrogen-exporting ATPase activity, phosphorylative mechanism [goid 8553] [evidence IEA]; ATP-binding and phosphorylation-dependent chl…
2680411	ILMN_53974	-0.497447	10.8483	-1.75372	0.0982568	0.382044	-4.72515	L	GI_21728405-S	Slc25a25	Rattus norvegicus solute carrier family 25 (mitochondrial carrier, phosphate carrier), member 25 (Slc25a25), mRNA.	2680411	NM_145677.1	NM_145677.1	S	2844	ACGGCAGTGAGGTGCTTCATTCACCAGGAATTTGGTGTGAGGGTGAGGAC		Mcsc; Pcscl
1940181	ILMN_51208	0.0440133	8.39765	1.75255	0.0984629	0.382247	-4.72688	L	GI_16758509-S	Dnajc14	Rattus norvegicus DnaJ (Hsp40) homolog, subfamily C, member 14 (Dnajc14), mRNA.	1940181	NM_053690.1	NM_053690.1	S	2282	TCTTCAGTCAATGTCAGGGAGTCAAAAGGGCTGTGTACAGCGCAGGATGG	G-protein-coupled receptor binding [goid 1664] [pmid 11331877] [evidence IDA]; dopamine receptor binding [goid 50780] [pmid 11331877] [evidence IDA]; receptor activity [goid 4872] [evidence IEA]; integral to membrane [goid 16021] [evidence IEA]	Drip78; MGC93289
450435	ILMN_54956	0.172989	9.10015	1.75208	0.0985471	0.382353	-4.72759	L	GI_55741682-S	Jub	Rattus norvegicus ajuba homolog (Xenopus laevis) (Jub), mRNA.	450435	NM_053503.1	NM_053503.1	S	2927	GGACCCTTGCTGGCTGAAAGTTAGGTTCCTTGGATGACCAGGTTGCCAAG		MGC93830
6650450	ILMN_51368	-0.0555062	7.53949	-1.75011	0.0988955	0.38275	-4.73051	L	GI_62656870-S	Spop_predicted	PREDICTED: Rattus norvegicus speckle-type POZ protein (predicted) (Spop_predicted), mRNA.	6650450	XM_213437.3	XM_213437.3	S	2594	GCTTGCCTCTTGGGTCTCAGTTTCTTGCTTGTGAGATTTCGAAGCCCTGG
450594	ILMN_52216	0.0822797	9.27982	1.74897	0.0990978	0.383168	-4.7322	L	GI_62656169-S	Atpaf2_predicted	PREDICTED: Rattus norvegicus ATP synthase mitochondrial F1 complex assembly factor 2 (predicted) (Atpaf2_predicted), mRNA.	450594	XM_220522.3	XM_220522.3	S	1263	GCTTCCGATGCAGATGCCCTTGGCTTGACCAGTAGTGAGGAAGGGAGACG
5570131	ILMN_54377	0.0410553	7.23963	1.74785	0.0992964	0.383483	-4.73385	L	GI_62655785-S	LOC497666	PREDICTED: Rattus norvegicus hypothetical gene supported by NM_053652 (LOC497666), mRNA.	5570131	XM_579569.1	XM_579569.1	S	4244	CCCCTGCCCCTTACAGCCTCCCTATCCAGGAAGAGTCAAACTCAGACACG
4480687	ILMN_50636	-0.0658151	9.52151	-1.746	0.0996263	0.384116	-4.73659	L	GI_62656145-S	Mrpl55_predicted	PREDICTED: Rattus norvegicus mitochondrial ribosomal protein L55 (predicted) (Mrpl55_predicted), mRNA.	4480687	XM_213321.3	XM_213321.3	S	420	CACGACGCATGCTGGCGATGCCCCTAGACCTGGATGCCCTATCTCCAGAA
6200195	ILMN_53225	0.0888114	8.38138	1.74594	0.0996366	0.384116	-4.73668	L	GI_62654808-S	Phf3_predicted	PREDICTED: Rattus norvegicus PHD finger protein 3 (predicted) (Phf3_predicted), mRNA.	6200195	XM_343548.2	XM_343548.2	S	6517	TGTAGAGGAGCGGCAAGAAAGCCGAGACTTCCCAGTCAGACCATCCTGAC
5670132	ILMN_54992	0.0265328	7.23421	1.74448	0.0998968	0.384574	-4.73883	L	GI_62647679-S	LOC297387	PREDICTED: Rattus norvegicus similar to Mob4B protein (LOC297387), mRNA.	5670132	XM_216183.3	XM_216183.3	S	1022	GGTGCTGTGTGGCCACCCTGTTACTGTTAATGTCCTTCTTTGTTTTCACC
5570066	ILMN_54520	-0.0580387	7.73266	-1.74309	0.100146	0.384835	-4.74089	L	GI_62642652-S	LOC294595	PREDICTED: Rattus norvegicus similar to KIAA0372 gene product (predicted) (LOC294595), mRNA.	5570066	XM_226606.3	XM_226606.3	S	4284	CAAGTTCAGTGTACATCACTCCTGGCGTCACAGAAACCCCTCCCAGATGC
2810458	ILMN_53335	-0.0445494	7.1681	-1.74163	0.100407	0.385041	-4.74304	L	GI_6978692-S	Cox8h	Rattus norvegicus Cytochrom c oxidase subunit VIII-H (heart/muscle) (Cox8h), mRNA.	2810458	NM_012786.1	NM_012786.1	S	22	GGCCAAGGAAAGAGTGCGACCCCGAGAATCATGCCAAGGCTTCCCCCTAT	mitochondrial electron transport, cytochrome c to oxygen [goid 6123] [pmid 8939982] [evidence TAS]; electron transport [goid 6118] [evidence IEA]; cytochrome-c oxidase activity [goid 4129] [pmid 8939982] [evidence TAS]; oxidoreductase activity [goid 16491] [evidence IEA]; integral to membrane [goid 16021] [evidence IEA]; mitochondrion [goid 5739] [evidence IEA]; inner membrane [goid 19866] [evide…	CCO8A
6180059	ILMN_55838	0.0764845	8.92825	1.7394	0.100809	0.385491	-4.74634	L	GI_62717926-S	LOC501257	PREDICTED: Rattus norvegicus similar to small nuclear ribonucleoprotein polypeptide D2 (LOC501257), mRNA.	580068	XM_576676.1	XM_576676.1	S	346	AACCCGCTCATCGCTGGCAAGTAAAATGGAGGCCAGCCTCAGCCCTCTGA
5390181	ILMN_48605	-0.0741252	8.73345	-1.73929	0.100828	0.385491	-4.74649	L	GI_62638878-S	Suv420h2_predicted	PREDICTED: Rattus norvegicus suppressor of variegation 4-20 homolog 2 (Drosophila) (predicted) (Suv420h2_predicted), mRNA.	5390181	XM_218221.3	XM_218221.3	S	2023	GGCCAGGTGTGACCTCATCTTTTTCACGGTGCTATCCCTGGTGCTACTGG
3840095	ILMN_51203	0.0403656	7.49048	1.73896	0.100887	0.385491	-4.74698	L	GI_57527187-S	Dnalc4	Rattus norvegicus dynein, axonemal, light chain 4 (Dnalc4), mRNA.	3840095	NM_001009666.1	NM_001009666.1	S	1188	AGCTGCATGGCTGAGAGCTAGGGCCTTGGTGTAGAGCGACTTCTCAAAAG	microtubule-based movement [goid 7018] [evidence IEA]; microtubule-based process [goid 7017] [evidence IEA]; microtubule motor activity [goid 3777] [evidence IEA]; motor activity [goid 3774] [evidence IEA]; ATPase activity, coupled [goid 42623] [evidence IEA]; microtubule associated complex [goid 5875] [evidence IEA]; dynein complex [goid 30286] [evidence IEA]; axonemal dynein complex [goid 5858]…	MGC105573
2650131	ILMN_48473	0.0503653	7.46802	1.73868	0.100938	0.385491	-4.74739	L	GI_62653803-S	Smad6_predicted	PREDICTED: Rattus norvegicus MAD homolog 6 (Drosophila) (predicted) (Smad6_predicted), mRNA.	2650131	XM_345947.2	XM_345947.2	S	2477	GTTGGCTGGAGATCCTCCTCAACAACCACAGATAGCAAAGCGGCTGCCAC
6370242	ILMN_54573	-0.0830823	12.1908	-1.73723	0.101201	0.385715	-4.74954	L	GI_62663436-S	LOC498731	PREDICTED: Rattus norvegicus similar to Tpi1 protein (LOC498731), mRNA.	6370242	XM_574007.1	XM_574007.1	S	1292	CTCCCCCGCAGTGCCGAAGCCCTTGTATTGTGTTTGTGAACCATCCTACG
5670181	ILMN_49785	-0.0563705	7.58791	-1.73712	0.101221	0.385715	-4.7497	L	GI_56090229-S	Wsb2	Rattus norvegicus WD SOCS-box protein 2 (Wsb2), mRNA.	5670181	NM_001007616.1	NM_001007616.1	S	1389	GTGCAAGTAGGTCTGAGTGATCCCACTTCCGTGGTGCCAGCCTTACCTCG		MGC93822
1500768	ILMN_53273	-0.0404842	7.38987	-1.73623	0.101382	0.386059	-4.75101	L	GI_13928737-S	Nppb	Rattus norvegicus natriuretic peptide precursor type B (Nppb), mRNA.	1500768	NM_031545.1	NM_031545.1	S	376	ATCGGCGCAGTCAGTCGCTTGGGCTGTGACGGGCTGAGGTTGTTTTAGGA	natriuresis [goid 30147] [evidence IEA]; regulation of vasodilation [goid 42312] [evidence IEA]; negative regulation of cell growth [goid 30308] [evidence IEA]; fluid secretion [goid 7589] [evidence IEA]; regulation of blood pressure [goid 8217] [evidence IEA]; cell surface receptor linked signal transduction [goid 7166] [evidence IEA]; regulation of vascular permeability [goid 43114] [evidence I…	BNP; Bnf
60008	ILMN_53325	0.086945	7.44863	1.73529	0.101551	0.386374	-4.75239	L	GI_62660191-S	LOC498335	PREDICTED: Rattus norvegicus similar to Small inducible cytokine B13 precursor (CXCL13) (B lymphocyte chemoattractant) (CXC chemokine BLC) (LOC498335), mRNA.	60008	XM_573561.1	XM_573561.1	S	792	AGGTCCCTAAGAAGCAGACGCATTACCAGCCTAAGGTGATGCAGAGCAGG
2120315	ILMN_51846	-0.0545414	8.12663	-1.73498	0.101608	0.386374	-4.75285	L	GI_62661014-S	Ndst2_predicted	PREDICTED: Rattus norvegicus N-deacetylase/N-sulfotransferase (heparan glucosaminyl) 2 (predicted) (Ndst2_predicted), mRNA.	2120315	XM_223793.3	XM_223793.3	S	3187	ACCTCTGACCTATGAACCTGGGAGGTGAGGAAGAGAGGGTCCAGGGAAGG
1740647	ILMN_52879	-0.0429945	7.33236	-1.73464	0.10167	0.386374	-4.75335	L	GI_62649462	LOC313519	PREDICTED: Rattus norvegicus similar to RIKEN cDNA 5330440M15 (LOC313519), mRNA.	1740647	XM_233417.3	XM_233417.3	S	1	GAGCTTTGTTATGGTTGTGGGCTAGTCACCTCTGCTGGTCGGAGAAGCTG
6020519	ILMN_53218	-0.18281	11.2058	-1.73421	0.101748	0.386374	-4.75399	L	GI_62651664-S	LOC366792	PREDICTED: Rattus norvegicus similar to RIKEN cDNA 0610006F02 (predicted) (LOC366792), mRNA.	6020519	XM_345771.2	XM_345771.2	S	1154	CCTCCCCACCATACACTCTATCCTGAACTACAGAGGAACAGAGAGCAGAC
6130450	ILMN_55106	0.0331075	7.25152	1.73119	0.102297	0.387782	-4.75843	L	GI_62654401-S	LOC301038	PREDICTED: Rattus norvegicus similar to CP2B (LOC301038), mRNA.	6130450	XM_238562.3	XM_238562.3	S	1597	TTAGGCCCCGCTTAACCATCTATGTCTGCCAGGAGCAGCCGAGCAGTGCT
6040458	ILMN_49542	-0.104733	7.63025	-1.73033	0.102455	0.388063	-4.75969	L	GI_62661986-S	Vdrip_predicted	PREDICTED: Rattus norvegicus vitamin D receptor interacting protein (predicted) (Vdrip_predicted), mRNA.	6040458	XM_224355.3	XM_224355.3	S	789	CCAGGAGACCCTCGACGGCCATACCCAACTGATTTAGAGATGAGAAGTGG
4730162	ILMN_48162	-0.0533724	7.74466	-1.72984	0.102545	0.388063	-4.76042	L	GI_16758237-S	Spa17	Rattus norvegicus sperm autoantigenic protein 17 (Spa17), mRNA.	4730162	NM_053482.1	NM_053482.1	S	150	GAGAAAACCAGCTTTGATCCAGCAGAATGGGGGGCTAAGGTAGAGGACCG	signal transduction [goid 7165] [evidence IEA]; cAMP-dependent protein kinase regulator activity [goid 8603] [evidence IEA]; membrane [goid 16020] [evidence IEA]	Sp17
6040593	ILMN_49020	-0.0579677	7.51078	-1.72969	0.102571	0.388063	-4.76063	L	GI_62642055-S	LOC499337	PREDICTED: Rattus norvegicus similar to dedicator of cytokinesis 8 (LOC499337), mRNA.	6040593	XM_574645.1	XM_574645.1	S	5967	TGCGGTGAGGCCGTAGAGAAGAACAGGAGACTCATTACCGCAGAGCAGCG
4560132	ILMN_49990	-0.133767	10.0687	-1.72922	0.102657	0.388063	-4.76132	L	GI_51948453-S	MGC94439	Rattus norvegicus similar to Protein CGI-51 (MGC94439), mRNA.	4560132	NM_001004241.1	NM_001004241.1	S	1400	CCTATGGGTGTGCAGCGAGGCGACAGGATTTGTGATGGCGTCCAGTTTGG		Samm50
3290400	ILMN_52217	-0.122758	9.64517	-1.72696	0.103072	0.388971	-4.76464	L	GI_51948513-A	Znf403	PREDICTED: Rattus norvegicus zinc finger protein 403 (Znf403), mRNA.	3290400	XM_579133.1	XM_579133.1	S	2468	GGGAGACGGTGGAGGTAACCTCATTCGTTTGTTCTTTCTTCAGGCTTGTG
630504	ILMN_53787	-0.0887309	8.10242	-1.7269	0.103083	0.388971	-4.76473	L	GI_62666450-S	LOC313449	PREDICTED: Rattus norvegicus similar to UPF3 regulator of nonsense transcripts homolog B isoform 2 (LOC313449), mRNA.	630504	XM_233312.3	XM_233312.3	S	1836	GCGCGCCTTAGTTCGAGTGGAGCAGGAGCACACTAAGTCTTGTTGGGATC
3140427	ILMN_49505	0.0452246	7.33752	1.72616	0.103218	0.388971	-4.76581	L	GI_62645253-S	Lnp_predicted	PREDICTED: Rattus norvegicus limb and neural patterns (predicted) (Lnp_predicted), mRNA.	3140427	XM_342450.2	XM_342450.2	S	2785	GCATGTGGAACTGGACTTGAATGTCAGCTTTGCACTCTTGGGCAAACTTC
3710280	ILMN_48220	0.0874498	9.51348	1.72438	0.103547	0.389824	-4.76843	L	GI_58865869-A	Uchl5_predicted	PREDICTED: Rattus norvegicus ubiquitin carboxyl-terminal hydrolase L5 (predicted) (Uchl5_predicted), mRNA.	3710280	XM_573467.1	XM_573467.1	S	1188	GACTCAGTGCACGTTTGGCATAGTACCAGTCTGTCTTTATGCATGGAGTT
3940021	ILMN_50540	-0.114654	10.045	-1.72318	0.103769	0.39037	-4.77019	L	GI_62653849-S	Lactb_predicted	PREDICTED: Rattus norvegicus lactamase, beta (predicted) (Lactb_predicted), mRNA.	3940021	XM_217181.3	XM_217181.3	S	1634	TAAAGACAGAGCCGACTAATCCTAACCGCGGCACAGGTCCACAGTGAGCC
2850148	ILMN_48628	0.0318125	7.2204	1.72148	0.104084	0.391419	-4.77268	L	GI_62650673-S	LOC366619	PREDICTED: Rattus norvegicus similar to hypothetical protein MGC9912 (predicted) (LOC366619), mRNA.	2850148	XM_345669.2	XM_345669.2	S	1487	ATGGCAGACAGGGAATAAACAAGAACAAGAGAGGACTTGGAGGAAGTGGC
2650524	ILMN_54049	-0.107875	10.3133	-1.72102	0.104169	0.391582	-4.77336	L	GI_57526970-S	Glyat	Rattus norvegicus glycine-N-acyltransferase (Glyat), mRNA.	2650524	NM_001009648.1	NM_001009648.1	S	1104	GCTGCTGTCTGTGCTCTGGGGAAGCAGTGTGAATGGCCAACAGATCTCCA	acyl-CoA metabolism [goid 6637] [evidence IEA]; transport [goid 6810] [evidence IEA]; response to toxin [goid 9636] [evidence IEA]; transferase activity [goid 16740] [evidence IEA]; acyltransferase activity [goid 8415] [evidence IEA]; transporter activity [goid 5215] [evidence IEA]; glycine N-acyltransferase activity [goid 47961] [evidence IEA]; receptor activity [goid 4872] [evidence IEA]; mitoc…	MGC93750
6200112	ILMN_51870	0.0453096	7.5118	1.72063	0.10424	0.391582	-4.77392	L	GI_18959243-S	Heph	Rattus norvegicus hephaestin (Heph), mRNA.	6200112	NM_133304.1	NM_133304.1	S	4095	GTCATGAGTACCTAGAACCCCTGGAACCAGAAGCACCTGTAAAAGAGTCC	iron ion transport [goid 6826] [pmid 11557513] [evidence ISS]; transport [goid 6810] [evidence IEA]; copper ion transport [goid 6825] [evidence IEA]; erythrocyte differentiation [goid 30218] [evidence IEA]; oxidoreductase activity [goid 16491] [evidence IEA]; copper ion binding [goid 5507] [evidence IEA]; copper ion transporter activity [goid 5375] [evidence IEA]; iron ion transporter activity [g…
1570619	ILMN_48621	-0.432151	9.25035	-1.71891	0.10456	0.392263	-4.77644	L	GI_62647060-S	Aass_predicted	PREDICTED: Rattus norvegicus aminoadipate-semialdehyde synthase (predicted) (Aass_predicted), mRNA.	1570619	XM_231524.3	XM_231524.3	S	2616	GGCTTACTGGGGGATGAGCAGGTTCCTCAGGCAGAGTCCATTGTGGATGC
4670184	ILMN_51867	-0.094333	10.8481	-1.71841	0.104654	0.392478	-4.77718	L	GI_9507090-S	Sfrs5	Rattus norvegicus splicing factor, arginine/serine-rich 5 (Sfrs5), mRNA.	4670184	NM_019257.1	NM_019257.1	S	2365	GATGGGGTTGGGCTGGATTTCTTTGTAGATGTGGACCACCAAGGGGTTGG	regulation of transcription, DNA-dependent [goid 6355] [evidence IEA]; mRNA splice site selection [goid 6376] [evidence IEA]; nuclear mRNA splicing, via spliceosome [goid 398] [evidence IEA]; regulation of cell cycle [goid 74] [pmid 7686911] [evidence IEP]; regulation of nuclear mRNA splicing, via spliceosome [goid 48024] [pmid 7686911] [evidence ISS]; nucleic acid binding [goid 3676] [evidence I…	HRS; SRp40
610088	ILMN_55203	0.0423285	7.30537	1.71747	0.104828	0.39286	-4.77855	L	GI_62654848-S	LOC367205	PREDICTED: Rattus norvegicus similar to ribosomal protein L31 (LOC367205), mRNA.	610088	XM_578768.1	XM_578768.1	S	207	GCTGTCTGGGCCAAAGGAATAATGAACGTTCCGTACCGCATTCAAGTACA
2360307	ILMN_161801	-0.031234	7.40677	-1.71623	0.10506	0.393323	-4.78036	L	GI_27715482-S	LOC313438		2360307	GI_27715482	XM_233283.1	S	3779	TTCCATGTGGCTTTGTTTCACCTACAAGCAGAGGGAGCCTGGCCACTGAC
940133	ILMN_53927	0.036625	7.1864	1.71501	0.105288	0.393832	-4.78215	L	GI_61740622-S	Pla2g2d_predicted	PREDICTED: Rattus norvegicus phospholipase A2, group IID (predicted) (Pla2g2d_predicted), mRNA.	940133	XM_233590.2	XM_233590.2	S	1731	GCCCAGTCAAAACACACCATTGCCCCCAGCCCATTCTAACACAGACCTCC
5220300	ILMN_53037	-0.062932	10.0137	-1.71492	0.105304	0.393832	-4.78227	L	GI_62641690-S	Ndufs8_predicted	PREDICTED: Rattus norvegicus NADH dehydrogenase (ubiquinone) Fe-S protein 8 (predicted) (Ndufs8_predicted), mRNA.	5220300	XM_215197.3	XM_215197.3	S	419	GCTGAGCCAAGAGCAGATGGCAGCCGCCGGACTACACGCTATGACATTGA
6940066	ILMN_50792	0.0466331	7.16733	1.71378	0.105517	0.394184	-4.78393	L	GI_62647590-S	LOC502835	PREDICTED: Rattus norvegicus similar to immunoglobulin kappa-chain VK-1 (LOC502835), mRNA.	6940066	XM_578335.1	XM_578335.1	S	102	GGAGAGAGGGTTTCCATCTCCTGTAGGGCCAGTGAAGGGGTCAATTCATA
6760601	ILMN_52008	-0.0826647	9.35245	-1.71354	0.105562	0.394184	-4.78429	L	GI_62644850-S	RGD1310284_predicted	PREDICTED: Rattus norvegicus similar to RIKEN cDNA C230075L19 gene (predicted) (RGD1310284_predicted), mRNA.	6760601	XM_242300.3	XM_242300.3	S	4108	GCAGAGCTGTCATCCACTGCTTTACCACCTGGGTCTGGGGAAATGTCTGT
6590746	ILMN_52410	0.134295	8.87978	1.71332	0.105603	0.394184	-4.7846	L	GI_62667254-S	LOC308654	PREDICTED: Rattus norvegicus similar to zinc finger, matrin type 1 (LOC308654), mRNA.	6590746	XM_218706.3	XM_218706.3	S	1786	GAAGACGACACCTGGAGGAAGGGAAAGAAAGGCCAGAGAAGGAGCAGTCC
4210725	ILMN_53794	0.0814094	14.8111	1.71078	0.106081	0.395174	-4.78832	L	GI_6981683-S	Ttr	Rattus norvegicus transthyretin (Ttr), mRNA.	4210725	NM_012681.1	NM_012681.1	S	428	TGTCGTCAGTAACCCCCAGAACTGAGGGACCCAGCCCACGAGGACCAAGA	transport [goid 6810] [evidence IEA]; thyroid hormone metabolism [goid 42403] [pmid 11995998] [evidence TAS]; thyroid hormone generation [goid 6590] [evidence IEA]; carrier activity [goid 5386] [evidence IEA]; hormone binding [goid 42562] [pmid 11995998] [evidence IDA]; steroid binding [goid 5496] [evidence IEA]; hormone activity [goid 5179] [evidence IEA]; retinol binding [goid 19841] [evidence …	LR1; prealbumin
6660528	ILMN_49538	-0.0640923	8.1006	-1.70973	0.106279	0.395713	-4.78985	L	GI_62660142-S	RGD1311361_predicted	PREDICTED: Rattus norvegicus similar to hypothetical protein (predicted) (RGD1311361_predicted), mRNA.	6660528	XM_223187.3	XM_223187.3	S	4314	CCGTCCCTTTCCTTCTGTGCGGTTCTAACTGAAGGACGTTTGTGTCAGGC
5550131	ILMN_49882	0.145442	8.18504	1.70686	0.106823	0.396502	-4.79404	L	GI_62666391-S	LOC294568	PREDICTED: Rattus norvegicus similar to WASP family 1 (LOC294568), mRNA.	5550131	XM_215432.3	XM_215432.3	S	2161	CGAGAATGGAATCTTGAAGGCAGCTCTGTCCGTGGTTGAGCCTTATTCCG
2340364	ILMN_53513	-0.0351848	7.27187	-1.70684	0.106825	0.396502	-4.79406	L	GI_62665083	RGD1306108_predicted	PREDICTED: Rattus norvegicus similar to cDNA sequence BC016188 (predicted) (RGD1306108_predicted), mRNA.	2340364	XM_237884.3	XM_237884.3	S	2558	TGGCCTTTGACCAAGAGCGGCTAGAAAGGAAGATCCTGGCCCTGAGGCAG
1450528	ILMN_49619	-0.0423999	7.18297	-1.70665	0.106862	0.396502	-4.79434	L	GI_62657814-S	LOC288178	PREDICTED: Rattus norvegicus similar to extracellular signal-related kinase 1c (LOC288178), mRNA.	1450528	XM_212694.3	XM_212694.3	S	587	CCTGGACCAGCTCAACCACATTCTAGCTCTTGACCTGCTGGACCAGATGT
4060731	ILMN_49441	0.107579	7.74506	1.70542	0.107095	0.396897	-4.79613	L	GI_62650691-S	Baz1a_predicted	PREDICTED: Rattus norvegicus bromodomain adjacent to zinc finger domain, 1A (predicted) (Baz1a_predicted), mRNA.	4060731	XM_234156.3	XM_234156.3	S	4685	GCTTGGACTGCATGTCTCACCCAGTAATGTGGACCAGGCTAGCACGCCAC
4670504	ILMN_55238	-0.043008	7.43223	-1.70535	0.107108	0.396897	-4.79623	L	GI_47577134-S	Olr330_predicted	Rattus norvegicus olfactory receptor 330 (predicted) (Olr330_predicted), mRNA.	4670504	NM_001000761.1	NM_001000761.1	S	418	AGCCTCTGCTCTTGGATGCTCTTGGGAAGCTATACAGCAGGACTCATAAG	detection of chemical stimulus during sensory perception of smell [goid 50911] [evidence ISS]; G-protein coupled receptor protein signaling pathway [goid 7186] [evidence ISS]; olfactory receptor activity [goid 4984] [evidence ISS]; integral to membrane [goid 16021] [evidence ISS]	Olr330
1850368	ILMN_49090	-0.0444038	7.44496	-1.70261	0.10763	0.398156	-4.80022	L	GI_18543176-S	Cs	Rattus norvegicus citrate synthase (Cs), mRNA.	1850368	NM_130755.1	NM_130755.1	S	921	ACACTTACCTGTCCTTTGCAGCAGCTATGAATGGGCTGGCAGGGCCTCTG	main pathways of carbohydrate metabolism [goid 6092] [evidence IEA]; tricarboxylic acid cycle [goid 6099] [evidence IEA]; transferase activity [goid 16740] [evidence IEA]; transferase activity, transferring acyl groups, acyl groups converted into alkyl on transfer [goid 46912] [evidence IEA]; citrate (Si)-synthase activity [goid 4108] [evidence IEA]; cytoplasm [goid 5737] [evidence IEA]; mitochon…
1850647	ILMN_49426	0.0946847	11.2191	1.70204	0.107738	0.398343	-4.80104	L	GI_62644798	Rpl7a_predicted	PREDICTED: Rattus norvegicus ribosomal protein L7a (predicted) (Rpl7a_predicted), mRNA.	1850647	XM_216024.3	XM_216024.3	S	594	GCGCCTGGTCCACAGGAAGACATGCACCACTGTTGCCTTCACACAGGTGA
2650136	ILMN_55350	0.453066	12.2313	1.69939	0.108246	0.39924	-4.8049	L	GI_62642669-S	LOC502490	PREDICTED: Rattus norvegicus similar to Ac1147 (LOC502490), mRNA.	2650136	XM_577971.1	XM_577971.1	S	754	CACCCCACATAGCCATACAACTCTTAGCGGTGGATCACTTGGCTCGTGTG
2650735	ILMN_161613	-0.0866178	7.67695	-1.69879	0.108361	0.399463	-4.80577	L	Rn.8272		AGENCOURT_26625247 NIH_MGC_253 Rattus norvegicus cDNA clone IMAGE:7304244 5', mRNA	2650735	Rn.8272	CO386935	S	318	CTTGTGTTGTACCTTTAGTCTTGCTATTTTTGTTTTCTTTGGTGATTTAT
2100129	ILMN_53279	0.038959	7.18489	1.69843	0.10843	0.399463	-4.80629	L	GI_62640767-S	LOC499190	PREDICTED: Rattus norvegicus LOC499190 (LOC499190), mRNA.	2100129	XM_579930.1	XM_579930.1	S	494	GCTCAGTAGCCCAAGCTCCCCTCAGACTCTCCAAATCAAAGAACCCTGTC
6900433	ILMN_47999	0.0764344	8.04281	1.69751	0.108606	0.399643	-4.80762	L	GI_62643901-S	Prpf3_predicted	PREDICTED: Rattus norvegicus PRP3 pre-mRNA processing factor 3 homolog (yeast) (predicted) (Prpf3_predicted), mRNA.	6900433	XM_342295.2	XM_342295.2	S	2578	GTGATCTCAGAACCGTGCCAGGCTGATACTGGGGCAAAGAGACTACCAAG
5130692	ILMN_51865	0.0797948	10.5735	1.69744	0.10862	0.399643	-4.80773	L	GI_47058987-S	Tomm70a	Rattus norvegicus translocase of outer mitochondrial membrane 70 homolog A (Tomm70a), mRNA.	5130692	NM_212519.1	NM_212519.1	S	1745	GATGGCTCATCTGTACTCACTTTGTGATGCTGCCCATGCCCAGACAGAAG		TOM70; MGC112570
1230079	ILMN_47961	-0.0350761	7.24626	-1.69577	0.108942	0.400143	-4.81015	L	GI_62665886-S	LOC365553	PREDICTED: Rattus norvegicus similar to 60S ribosomal protein L9 (LOC365553), mRNA.	1230079	XM_574741.1	XM_574741.1	S	582	GGCATCCATGTGTCTGAGAGGGGAACCGTGCAGCAGGCTGATGAATGAGA
130091	ILMN_53714	0.140459	8.3502	1.6952	0.10905	0.400143	-4.81096	L	GI_31542411-S	Coro1a	Rattus norvegicus coronin, actin binding protein 1A (Coro1a), mRNA.	130091	NM_130411.2	NM_130411.2	S	1393	GTCACGGCTGGAGGAGGATGTGAGGAATCTCAACGCCATAGTGCAAAAGC	cell motility [goid 6928] [evidence IEA]; mitosis [goid 7067] [evidence IEA]; T cell differentiation [goid 30217] [evidence NAS]; transport [goid 6810] [evidence IEA]; structural molecule activity [goid 5198] [evidence IEA]; structural constituent of cytoskeleton [goid 5200] [evidence ISS]; actin binding [goid 3779] [evidence ISS]; lysosomal membrane [goid 5765] [evidence IEA]; actin cytoskeleton…	MGC93041
730280	ILMN_51221	-0.0856278	11.3401	-1.69341	0.109396	0.400975	-4.81356	L	GI_56605661-S	Galk1	Rattus norvegicus galactokinase 1 (Galk1), mRNA.	730280	NM_001008282.1	NM_001008282.1	S	1191	GTGCTGAGCTTGTGAGGTGTCCCTGCGAGTGACGTACGCACAGGCGTAAG	galactose metabolism [goid 6012] [evidence IEA]; metabolism [goid 8152] [evidence IEA]; phosphorylation [goid 16310] [evidence IEA]; carbohydrate metabolism [goid 5975] [evidence IEA]; hexokinase activity [goid 4396] [evidence IEA]; galactokinase activity [goid 4335] [evidence IEA]; kinase activity [goid 16301] [evidence IEA]; transferase activity [goid 16740] [evidence IEA]; ATP binding [goid 55…	MGC94825
1190091	ILMN_54917	0.0702658	9.15684	1.69177	0.109715	0.401636	-4.81594	L	GI_62655287-S	LOC363266	PREDICTED: Rattus norvegicus similar to HIV-1 Rev binding protein (LOC363266), mRNA.	1190091	XM_343608.2	XM_343608.2	S	1706	TTCGTACATGGCTAAGTTCTTTAAGGATGTGGAGGACACCTGTCTGCGGC
2100152	ILMN_48299	0.123939	8.98936	1.691	0.109864	0.402048	-4.81706	L	GI_58865857-A	Tfg_predicted	PREDICTED: Rattus norvegicus Trk-fused gene (predicted) (Tfg_predicted), mRNA.	2100152	XM_573271.1	XM_573271.1	S	1448	GCTCGTAACCGTCCTCCTTTTGGTCAGGGCTATACCCAACCTGGACCTGG
6900593	ILMN_55706	0.16054	13.0987	1.69027	0.110005	0.402426	-4.81811	L	GI_20302094-S	C1s	Rattus norvegicus complement component 1, s subcomponent (C1s), mRNA.	6900593	NM_138900.1	NM_138900.1	S	2704	TCGACAGGTTGTCTGAAACACTATGCAGTCAGGGAACACAGCCTTTTTTC	glial cell differentiation [goid 10001] [pmid 9524231] [evidence IEP]; extracellular region [goid 5576] [pmid 12393260] [evidence IDA]	r-gsp
5550609	ILMN_54376	0.0577822	7.64318	1.6878	0.110487	0.403648	-4.82169	L	GI_62655546-S	LOC316729	PREDICTED: Rattus norvegicus similar to RIKEN cDNA 9130005N14 (predicted) (LOC316729), mRNA.	5550609	XM_237514.3	XM_237514.3	S	829	TGTCACACCTGGAGATTCTGTCCAATGAGAGCGAGAGCAAGGTTCAGTCA
3890189	ILMN_161850	-0.0298752	7.40367	-1.68731	0.110582	0.40382	-4.82239	L	GI_34877793-S	Il12rb1	Rattus norvegicus interleukin 12 receptor, beta 1 (Il12rb1), mRNA.	3890189	GI_34877793	XM_344493.1	S	1364	GCGTTGAGGTGCAGATTTCCCGTTTATCCATCGTTTTCGCGTCTCTGGGA
7100451	ILMN_50641	-0.0477436	7.72444	-1.68637	0.110766	0.403996	-4.82375	L	GI_62660705-S	Znf278_predicted	PREDICTED: Rattus norvegicus zinc finger protein 278 (predicted) (Znf278_predicted), mRNA.	7100451	XM_223592.2	XM_223592.2	S	3524	GATCAGGAAGAGGGTTCAGTGCGTTGGGAGCCAGGAAGGTGGAAGAGCCT
7000021	ILMN_48675	0.0597267	7.66359	1.68616	0.110806	0.403996	-4.82405	L	GI_6978554-S	Atp2a3	Rattus norvegicus ATPase, Ca++ transporting, ubiquitous (Atp2a3), mRNA.	7000021	NM_012914.1	NM_012914.1	S	4155	GCATCATGGGAAACGGAGAAAGCGCCTGTCAGTGTGACTTAGCTCTTCCC	proton transport [goid 15992] [evidence IEA]; cation transport [goid 6812] [evidence IEA]; metabolism [goid 8152] [evidence IEA]; transport [goid 6810] [evidence IEA]; ion transport [goid 6811] [evidence IEA]; calcium ion transport [goid 6816] [evidence IEA]; magnesium ion binding [goid 287] [evidence IEA]; calcium ion binding [goid 5509] [evidence IEA]; ATPase activity, coupled to transmembrane …	SERCA3
3830035	ILMN_51786	-0.0381334	7.24705	-1.68598	0.110842	0.403996	-4.82431	L	GI_8394306-S	Slc3a1	Rattus norvegicus solute carrier family 3, member 1 (Slc3a1), mRNA.	3830035	NM_017216.1	NM_017216.1	S	2113	CCTGCGTCTGGTATGCTTGCCATCACACATGCAAGGGCCTCAGGAATGGC	amino acid transport [goid 6865] [pmid 1376924] [evidence IDA]; carbohydrate metabolism [goid 5975] [evidence IEA]; transport [goid 6810] [evidence IEA]; carrier activity [goid 5386] [pmid 1376924] [evidence IDA]; alpha-amylase activity [goid 4556] [evidence IEA]; amino acid transporter activity [goid 15171] [evidence IEA]; integral to plasma membrane [goid 5887] [evidence IEA]; integral to membr…
5670427	ILMN_48768	-0.0848368	9.52697	-1.68536	0.110963	0.404165	-4.8252	L	GI_62638882-S	LOC361502	PREDICTED: Rattus norvegicus similar to B430201G11Rik protein (predicted) (LOC361502), mRNA.	5670427	XM_341781.2	XM_341781.2	S	3059	GCTCTGGTGCAGATGCTCACATCCAGCCTTTCACTCAGGATCACCGTGGG
[truncated: 9,762 more rows]
