# Supplementary material for: Transcriptional Profiling of Rats Subjected to Gestational Undernourishment: Implications for the Developmental Variations in Metabolic Traits
Source: PLoS One. 2009 Sep 29;4(9):e7271. doi: 10.1371/journal.pone.0007271 (PMC2749934; doi:10.1371/journal.pone.0007271)
Supplement: Table S3 — Log Fold Change, Adjusted p-value, Accession Number, and Gene Symbol for the 249 differentially expressed genes (p-value<0.05). (0.07 MB XLS) [file pone.0007271.s003.xls]

## Sheet: Sheet1
Log Fold Change	Adjusted p-value	Gene Accession	Gene Symbol
1.1003	0.0315	NM_013122.1	Igfbp2
0.7059	0.0114	NM_012733.3	Rbp1
0.6239	0.0483	NM_013089.1	Gys2
0.577	0.038	NM_001008363.1	RGD1310991 - Zfand2a
0.4877	0.0278	NM_053907.1	Dnase1l3
0.4662	0.024	NM_030832.1	Fabp7
0.4596	0.0331	NM_001007732.1	MGC94010 - Serpinb9
0.4265	0.0252	NM_175756.1	Fcgr2b
0.3684	0.0319	NM_024400.1	Adamts1
0.3412	0.038	NM_017334.1	Crem
0.3406	0.038	XM_573570.1	Crlz1_predicted
0.3322	0.0492	NM_001001507.1	Oit3
0.3299	0.0259	XM_235156.3	Ptprb_predicted
0.3254	0.0278	XM_579533.1	Ugcg
0.3248	0.0319	NM_199085.1	Serpinb6
0.3181	0.0252	XM_576256.1	LOC500859 - similar to 60S ribosomal protein L7a
0.3151	0.0278	NM_001007657.1	RGD1359127 – similar to RIKEN
0.3125	0.0252	NM_022396.1	Gng11
0.3065	0.0278	XM_579502.1	LOC497936- Tmem88
0.3027	0.0319	XM_221702.3	LOC304138 - Cyyr1
0.2884	0.0286	XM_235041.3	LOC314733 - similar to ribosomal protein S19
0.2863	0.0395	XM_575053.1	Sh3glb1_predicted
0.2854	0.038	XM_223786.3	Zfp503_predicted
0.2798	0.0407	XM_235308.3	Col14a1_predicted
0.2789	0.0309	NM_138974.1	Gstp2
0.2774	0.0315	NM_022510.1	Rpl4
0.2716	0.0328	NM_057137.1	Ebp
0.2702	0.0112	XM_216482.3	LOC298370 - Txndc12
0.2696	0.0326	XM_578896.1	LOC367566 - similar to Y-linked testis-specific protein
0.2684	0.0317	NM_199372.1	Eif4a1
0.2602	0.0326	NM_001004279.1	Ppid
0.2535	0.0418	XM_213058.2	LOC298785 - similar to ribosomal protein S26
0.2529	0.0319	NM_198765.1	BicD2
0.2526	0.0252	XM_217279.3	Scap_predicted
0.2521	0.0395	XM_577114.1	LOC501709 - similar to 60S ribosomal protein L23a
0.2515	0.0252	NM_031552.1	Add3
0.2494	0.0492	XM_235687.3	LOC315324 – Kb40
0.2494	0.0252	NM_001009674.1	Itm2c
0.2483	0.033	NM_053525.1	Ddx52
0.2481	0.0326	XM_579342.1	Tacr1
0.2479	0.0423	XM_233462.3	Tie1
0.2433	0.0252	XM_343771.2	LOC363450 - Ftsj1
0.2425	0.0492	NM_031646.1	Ramp2
0.2417	0.0492	NM_173116.1	Sgpl1
0.2406	0.0417	NM_001004085.2	Crat
0.2382	0.0326	NM_001009620.1	MGC105601 - Tmem204
0.2355	0.0278	XM_215041.3	Rpl27a_predicted
0.2348	0.0417	NM_031093.2	Rala
0.2325	0.0006	XM_212922.3	LOC294700 - similar to ribosomal protein L21
0.2313	0.0405	XM_343002.2	Cebpz_predicted
0.2313	0.033	XM_235689.3	LOC315329 - similar to expressed sequence AW556797
0.2288	0.0259	XM_341612.2	Sema6a_predicted
0.2277	0.0395	XM_224350.3	Fndc3_predicted
0.2257	0.0423	XM_217105.3	Ei24_predicted
0.2252	0.0282	NM_001009702.1	RGD1306106 - Rrp15
0.2251	0.0259	XM_213960.3	LOC289324 - Cnih4
0.2248	0.0328	NM_017178.1	Bmp2
0.2219	0.0315	XM_578657.1	LOC366887 - similar to ribosomal protein L31
0.2214	0.0497	NM_017233.1	Hpd
0.2205	0.0259	XM_345933.2	LOC367077 - similar to 40S ribosomal protein S26
0.2205	0.0278	XM_232937.3	LOC313196 - similar to KIAA0368
0.2205	0.0457	XM_214553.3	Atp8b1_predicted
0.2155	0.038	XM_342911.2	LOC362593 - Gnl2
0.2138	0.0233	NM_022605.1	Hpse
0.2124	0.0211	NM_001004245.1	Esam
0.2121	0.0457	XM_227556.3	LOC310760 - Cttnbp2nl
0.208	0.0315	NM_031745.2	Rsn
0.2067	0.0211	NM_017199.1	Ssr4
0.2062	0.0417	NM_013135.1	Rasa1
0.2057	0.0252	XM_221473.3	LOC498078 - similar to 60S ribosomal protein L7a
0.204	0.0469	XM_343850.1	LOC363531 - similar to 40S ribosomal protein S19
0.202	0.0424	XM_579528.1	B4galt6
0.2015	0.0315	XM_214191.3	Xpo4_predicted
0.2013	0.0319	NM_054004.1	Cand1
0.1992	0.0407	XM_580138.1	LOC500939
0.1982	0.0259	NM_012875.1	Rpl39
0.1952	0.0252	XM_216499.3	LOC298425 - RIKEN
0.1945	0.0211	XM_576096.1	LOC500714 - similar to ribosomal protein L6
0.1915	0.0282	XM_213403.3	LOC287541 - Ift20
0.1907	0.0226	XM_215053.3	LOC293454 - Ubfd1
0.1893	0.0395	XM_343490.2	LOC363151 - Ccdc12
0.1891	0.0252	XM_577309.1	LOC364108 - similar to ribosomal protein S17
0.1887	0.0492	XM_573428.1	LOC498211-MAT-II
0.1883	0.0315	NM_053302.1	Admr
0.1882	0.0423	XM_575861.1	LOC366411 - similar to ribosomal protein S24
0.1866	0.0259	NM_031085.2	Prkch
0.1859	0.0492	NM_133528.1	Prei3
0.1815	0.0278	NM_198787.1	Rutbc3
0.181	0.0312	NM_053720.1	Aatf
0.181	0.0315	XM_573168.1	LOC497974 - similar to novel protein
0.1802	0.0081	NM_001009696.1	RGD1307008 - Dcun1d5
0.18	0.029	NM_022005.1	Fxyd6
0.1739	0.0487	XM_228760.3	LOC317376 - Tcfe3
0.1734	0.0315	XM_574016.1	Serpinb6b_predicted
0.1711	0.0314	NM_053345.1	Gtf2a2
0.1706	0.0407	XM_576398.1	Tmem24_predicted
0.1683	0.0252	NM_021681.1	Epb4.1l1
0.1674	0.0416	NM_133297.1	2015-09-01
0.1637	0.0417	XM_576285.1	LOC500885 - similar to 40S ribosomal protein S19
0.1586	0.0492	XM_213394.2	LOC287477 - Tmem93
0.1585	0.028	XM_233982.3	LOC313974 - Trib2
0.1581	0.034	NM_053927.1	Epb4.1l3
0.158	0.0417	XM_219373.3	LOC309009 - similar to cDNA sequence BC025641
0.1577	0.0407	XM_341863.2	Gtf2h1_predicted
0.1552	0.0395	XM_343037.2	Ddx1
0.1539	0.0315	XM_227527.3	Wdr3_predicted
0.1524	0.0417	NM_012500.1	Apeh
0.1514	0.009	XM_215404.2	Bxdc1_predicted
0.1501	0.0315	XM_232531.3	Surb7_predicted
0.1501	0.0278	NM_012745.2	Klrd1
0.1501	0.0395	NM_138532.1	Nme7
0.1488	0.0435	NM_001008290.1	RGD1310861 - similar to RIKEN cDNA 1500011H22
0.1484	0.0492	XM_573294.1	LOC498088 - similar to hypothetical protein A
0.1452	0.0492	NM_031735.1	Stk3
0.1451	0.0418	NM_021682.1	Negr1
0.1446	0.0278	NM_001005536.1	p49/STRAP
0.1429	0.0335	XM_579788.1	LOC498118 - RGD1564468
0.1426	0.0435	XM_232995.3	Rnf20_predicted
0.1419	0.0278	XM_573749.1	LOC498489 - RGD1559923
0.1416	0.0315	NM_022700.1	Arl3
0.1338	0.0287	XM_214983.3	RGD1310022_predicted
0.1294	0.0309	XM_216759.3	Med6_predicted
0.1279	0.0444	XM_225053.2	LOC290916 - similar to 60S ribosomal protein L23a
0.1251	0.0252	NM_001009689.1	Cdc42ep2
0.1228	0.0492	NM_001008357.1	Hcfc2
0.1223	0.0418	XM_341918.2	LOC361639 - RGD1307507
0.1217	0.0259	XM_578086.1	LOC502599 - similar to 40S ribosomal protein S26
0.1215	0.0331	XM_218415.2	Gpr4_predicted
0.1209	0.0411	XM_573303.1	LOC498097 - Wdr53
0.1205	0.0328	XM_236438.3	LOC315843 - similar to WD repeat domain 11 protein
0.1202	0.0278	NM_145680.2	Gimap5
0.1195	0.0326	XM_215017.3	LOC293181 - Galntl4
0.1159	0.0252	XM_214874.3	LOC292724 - Ccdc97
0.1154	0.038	XM_222868.3	Olfml2b_predicted
0.1146	0.0278	XM_574766.1	LOC499443 - Lims1
0.1126	0.0252	XM_342168.2	Cetn3
0.1034	0.0497	XM_219309.2	LOC293472 - similar to 60S ribosomal protein L13
0.1024	0.0278	XM_579982.1	LOC499580 - RGD1561695
0.097	0.0395	XM_574926.1	LOC499600 - RGD1560944
0.0923	0.0492	XM_236644.3	Smarcc1_predicted
0.0923	0.0492	XM_215902.3	RGD1311678_predicted
0.0921	0.0407	XM_573169.1	LOC497975 - Znhit3
0.083	0.0481	XM_218452.2	Lgtn_predicted
-0.087	0.0331	XM_579952.1	LOC499365 - RGD1561823
-0.092	0.0315	XM_237146.2	LOC301388 - RGD1562317
-0.101	0.0417	XM_218346.1	LOC308444 - Axl
-0.102	0.0305	NM_145789.1	Il13ra1
-0.105	0.0416	XM_573373.1	LOC498160 - Zkscan1
-0.112	0.038	NM_138976.1	Mfn1
-0.116	0.0417	XM_230291.3	Fnbp4_predicted
-0.116	0.038	XM_221043.3	Tex2_predicted
-0.119	0.0319	NM_198757.2	Srr
-0.13	0.033	XM_341579.2	Npc1_predicted
-0.134	0.038	XM_212982.3	LOC296724 - RGD1565758
-0.137	0.0328	XM_580139.1	LOC500955 - RGD1561356
-0.137	0.0328	XM_226417.2	Thap11_predicted
-0.137	0.0494	XM_237326.2	LOC316550 - similar to Rab18
-0.138	0.0402	XM_215626.3	LOC295245 - Rag1ap1
-0.138	0.0379	XM_232647.3	LOC312946 - Tmem68
-0.139	0.0278	XM_342238.2	RGD1310132_predicted
-0.141	0.0278	NM_139332.1	Tpcn1
-0.147	0.0379	NM_031030.1	Gak
-0.148	0.0278	NM_013177.1	Got2
-0.148	0.0492	XM_216255.3	Crbn_predicted
-0.15	0.0278	XM_574939.1	LOC499612 - similar to NADH dehydrogenase (ubiquinone) 1, subcomplex unknown, 1
-0.153	0.0259	XM_342838.2	Mapk9
-0.155	0.038	XM_342838.2	Fcmd_predicted
-0.156	0.0407	XM_575280.1	LOC499935 - RGD1562582
-0.158	0.0315	XM_576379.1	Atpi
-0.159	0.0395	XM_233196.3	Hook1_predicted
-0.161	0.0326	XM_218848.3	Stard5_predicted
-0.161	0.038	NM_133387.1	Tmlhe
-0.163	0.0252	NM_013173.1	Slc11a2
-0.166	0.0335	XM_220076.3	Atad1_predicted
-0.166	0.0226	NM_080787.1	Dgka
-0.167	0.0315	NM_001009290.1	Ndufc2
-0.171	0.0429	XM_220047.3	Tnks2_predicted
-0.174	0.0497	XM_343513.2	Aplp2
-0.174	0.0382	NM_020076.1	Haao
-0.179	0.0252	NM_031353.1	Vdac1
-0.18	0.0497	XM_222022.3	Trfr2_predicted
-0.181	0.0287	XM_575959.1	Tardbp_predicted
-0.181	0.0481	NM_053357.2	Ctnnb1
-0.184	0.0423	NM_138883.1	Atp5o
-0.184	0.0417	XM_579951.1	LOC499357 - RGD1562275
-0.187	0.0492	XM_214276.2	LOC290555 - Spcs1
-0.188	0.0305	XM_216928.3	LOC299949 - Wdr67
-0.188	0.0417	XM_342268.2	Trim2_predicted
-0.189	0.0315	NM_001008304.1	Ptov1
-0.191	0.038	XM_573163.1	LOC497971 - withdrawn
-0.194	0.0392	NM_017033.1	Pgm1
-0.194	0.0326	XM_579608.1	LOC497802 - Manea
-0.196	0.0407	XM_578010.1	LOC502525 - similar to homolog of yeast TIM14 isoform c
-0.197	0.0483	NM_139081.1	Oaz1
-0.198	0.0497	XM_573972.1	LOC498687 - RGD1564910
-0.198	0.033	NM_017022.1	Itgb1
-0.2	0.0487	XM_224617.3	Capn7_predicted
-0.205	0.0372	XM_223745.3	LOC305633 - similar to Antxr2 protein
-0.205	0.0328	XM_235768.3	Tmprss6_predicted
-0.207	0.0252	NM_001009646.1	Qprt
-0.211	0.0319	XM_233808.3	Prkcn_predicted
-0.212	0.0287	NM_172091.1	Gcgr
-0.214	0.0492	NM_172008.1	Canx
-0.214	0.038	XM_575138.1	Axot_predicted
-0.215	0.0417	XM_216378.3	Ndufb6_predicted
-0.216	0.0417	XM_341854.2	LOC361571 - Aldh16a1
-0.216	0.0309	XM_344301.1	LOC364258
-0.217	0.0252	XM_342695.2	LOC362370
-0.22	0.0492	XM_579362.1	Nfia
-0.221	0.0319	XM_579711.1	LOC497803
-0.222	0.0326	XM_219895.3	RGD1305246_predicted
			Fam108b1
-0.228	0.038	XM_214409.3	LOC290964
-0.23	0.0278	XM_228158.3	LOC309788
-0.235	0.0405	NM_199404.1	Man2b1
-0.24	0.033	XM_576497.1	LOC501085 - rSULT1C2
-0.249	0.0476	NM_173123.1	Cyp4f4
-0.253	0.0252	NM_053600.1	Fez2
-0.255	0.0407	XM_216044.3	Ndufa8_predicted
-0.257	0.0315	XM_213943.3	Mgst3_predicted
-0.263	0.0435	NM_178105.2	Gpm6a
-0.266	0.0114	XM_343935.2	RGD1307010_predicted
			Glod4
-0.272	0.0497	XM_341824.2	Capns1
-0.278	0.0278	NM_031013.1	Abcc6
-0.29	0.0407	XM_345167.2	LOC365699 - similar to hypothetical protein FLJ30596
-0.298	0.0114	XM_576040.1	LOC500662 - GST 8-8
-0.302	0.0278	XM_346854.2	Besh3
-0.32	0.0372	NM_013146.2	Cald1
-0.335	0.0315	XM_579586.1	LOC497846 - Magt1
-0.337	0.0319	XM_575256.1	LOC499912
-0.35	0.0315	XM_343776.2	Pls3
-0.358	0.038	XM_576370.1	LOC500959 - triosephosphate isomerase
-0.359	0.0226	NM_001009636.1	RGD1308082 - Prelid1
-0.36	0.0328	XM_214551.3	Cidea_predicted
-0.363	0.0435	NM_153318.1	Cyp4f6
-0.367	0.0417	NM_031144.2	Actb
-0.371	0.0031	BC088177	BC088177 - Qprt
-0.371	0.0392	NM_022272.1	Fbxl20
-0.377	0.0326	XM_341557.2	Dhtkd1_predicted
-0.38	0.0226	NM_130403.1	Ppp1r14a
-0.389	0.0278	XM_574498.1	Dgat2
-0.394	0.0326	XM_219925.3	Ankrd15_predicted
-0.413	0.0326	XM_231739.3	RGD1306512_predicted
-0.427	0.029	NM_012992.2	Npm1
-0.444	0.0252	NM_016991.2	Adra1b
-0.446	0.022	XM_230613.3	Hao1
-0.471	0.0417	XM_221747.3	Gbe1_predicted
-0.553	0.0418	XM_342965.2	Arhgef19_predicted
-0.662	0.038	XM_221358.3	LOC303861 - Cpn2
-0.875	0.0252	XM_575821.1	LOC500457
